# Supplementary material for: Protein Complex Interactor Analysis and Differential Activity of KDM3 Subfamily Members Towards H3K9 Methylation
Source: PLoS One. 2013 Apr 11;8(4):e60549. doi: 10.1371/journal.pone.0060549 (PMC3623819; doi:10.1371/journal.pone.0060549)
Supplement: Table S1 — Protein interaction candidates of KDM3 subfamily members as identified using quantitative AP-MS. (XLSX) [file pone.0060549.s012.xlsx]

## Sheet: comparisons
Table S1. Protein interaction candidates of KDM3 subfamily members as identified using quantitative MS
	KDM3A interactors			KDM3B interactors				JMJD1C interactors			JMJD1C-C-term interactors
	(overlap 2 MS exp with 1 St Dev)			(overlap 2 MS exp with 1 St Dev)				(1 MS exp 1 st Dev, >1 peptide)			(1 MS exp 1 st Dev, >1 peptide)
	BAG2			ACAD11				ABI1			BAG2
	DNAJA1			HSPA1B;HSPA1A				AHSA1			BRIX1
	DNAJA2			HSPA8				ARHGAP10			C1QBP
	HSP90AA1			HSPA9				ARID3A			C7orf50
	HSP90AB1			KDM3B				ATR			CCDC124
	HSPA1B;HSPA1A			MFN2				CDC5L			CHD3;LOC732272;SNORA69
	HSPA8			PLOD1				CRK			CHD4
	KDM3A			PLOD2				CRMP1			CHMP2B
	PCNA;PCNA-AS1			PLOD3				DDX20			COL25A1
	RPL7A;SNORD24			RNF41				DDX50			COPS3
	RPS2			SCAI				DHRS7B			CRK
	RPS4X			SORT1				DYNC1LI1			CSNK2A1
	SUGT1			TRAP1				EIF4G1			CSNK2B
	TRAP1			VCP				FIP1L1			CTPS
	TSNAX			YWHAB				GTF3C3			DDX21
								HSP90AA1			DDX27
								HSP90AB1			DDX50
								HSPA1B;HSPA1A			DHRS7B
								HSPA1B;HSPA1A			DHX9
								HSPA4			DOCK1
								HSPA4L			EBNA1BP2
								HSPA5			EEF2
								HSPA8			EIF6
								HSPA9			EXOSC9
								JMJD1C			FANCD2
								KIAA1598			GTPBP4
								LONP1			HIST1H1C
								LYPLA2			HIST1H2AE;HIST1H2AB;HIST1H2AD
								MCM6			HIST2H2BE
								MIOS			HIST2H3D;HIST2H3A;HIST2H3C
								MTA1			HSPA1B;HSPA1A
								MTHFD2			HSPA1B;HSPA1A
								MUC16			HSPA4
								OXA1L			HSPA4L
								PRPF3			HSPA5
								PTPLAD1			HSPA8
								SLC25A4			ILF2
								SLC25A6			JMJD1C
								SNORD32A;RPL13A;SNORD33;SNORD34			JRK
								SPTBN1			KPNA1
								SUGP1			KPNA2
								TBC1D8			KPNA3
								TMCO7			KPNA4
								TMEM33			KPNA6
								TRMT1L			LYPLA2
								WASF1			MBIP
								WWOX			MCM6
											MED23
											MRPS34
											MRPS7
											MYBBP1A
											MYL12B
											NICN1
											NME1;NME2;NME1-NME2
											NMNAT1
											NOP2
											NPM1
											NUP50
											PDCD11
											PES1
											PRPF3
											PSMD13
											RBMX
											RPL10A
											RPL12
											RPL13
											RPL14
											RPL15
											RPL17
											RPL18
											RPL18A
											RPL19
											RPL21;SNORD102;SNORA27;RPL21P19
											RPL23
											RPL23A;SNORD4A
											RPL24
											RPL26
											RPL27
											RPL27A
											RPL28
											RPL29;RPL29P4
											RPL32
											RPL35
											RPL6
											RPL7A;SNORD24
											RPL7P32;RPL7
											RPL8
											RPL9
											RPLP0
											RPS10
											RPS11
											RPS13
											RPS14
											RPS15
											RPS16
											RPS17;RPS17L
											RPS18;RPS18P9
											RPS19
											RPS2
											RPS23
											RPS24
											RPS25
											RPS3
											RPS4X
											RPS6
											RPS7
											RPS8;SNORD55
											RPS9
											RSL1D1
											SKP1
											SLC25A11
											SLC25A4
											SLC25A6
											SMARCB1
											SMARCC1
											SNORA6;RPSAP15;SNORA62;RPSA
											SNORA70;RPL10
											SNORD21;RPL5
											SNORD32A;RPL13A;SNORD33;SNORD34
											SNORD43;RPL3
											SNORD73A;RPS3A
											SNRPD1
											SRP14
											SSR4
											STAB1
											STMN1
											SUGP1
											TAGLN2
											TCERG1
											TMEM33
											WWOX
											YKT6

## Sheet: KDM3A
Protein enrichments of the two MS experiments with KDM3A
LOG10_FOLD_RATIO	PROTEIN_AC	GENE_NAME	DESCRIPTION	TAXON_ID	DISTINCT_PEPTIDE_COUNT	NUMBER_OF_UNIQUE	SPECTRUM_COUNT	ITRAQ	CONTROL_LABEL	EXPERIMENT_NAME
1.98018	IPI00479545.10	KDM3A	Lysine-specific demethylase 3A	9606	174	77	1898	114	117	PPB0321
0.953945	IPI00791573.1	SUGT1	Isoform 2 of Suppressor of G2 allele of SKP1 homolog	9606	7	11	7	114	117	PPB0321
0.869451	IPI00030275.5	TRAP1	Heat shock protein 75 kDa: mitochondrial	9606	2	435	5	114	117	PPB0321
0.820084	IPI00382470.3	HSP90AA1	Isoform 2 of Heat shock protein HSP 90-alpha	9606	56	484	123	114	117	PPB0321
0.688679	IPI00414676.6	HSP90AB1	Heat shock protein HSP 90-beta	9606	57	500	121	114	117	PPB0321
0.620653	IPI00304925.5	HSPA1A;HSPA1B	Heat shock 70 kDa protein 1A/1B	9606	54	393	130	114	117	PPB0321
0.598164	IPI00021700.3	PCNA;PCNAAS	Proliferating cell nuclear antigen	9606	12	315	16	114	117	PPB0321
0.591617	IPI00003865.1	HSPA8	Isoform 1 of Heat shock cognate 71 kDa protein	9606	23	529	55	114	117	PPB0321
0.457245	IPI00299573.12	SNORD24;RPL7A	60S ribosomal protein L7a	9606	13	389	15	114	117	PPB0321
0.453461	IPI00013485.3	RPS2	40S ribosomal protein S2	9606	15	377	17	114	117	PPB0321
0.441116	IPI00012535.1	DNAJA1	DnaJ homolog subfamily A member 1	9606	17	334	23	114	117	PPB0321
0.421374	IPI00000643.1	BAG2	BAG family molecular chaperone regulator 2	9606	10	81	14	114	117	PPB0321
0.383106	IPI00032406.1	DNAJA2	DnaJ homolog subfamily A member 2	9606	9	196	14	114	117	PPB0321
0.37923	IPI00217030.10	RPS4X	40S ribosomal protein S4: X isoform	9606	19	477	30	114	117	PPB0321
0.371732	IPI00293350.3	TSNAX	Translin-associated protein X	9606	2	38	5	114	117	PPB0321
LOG10_FOLD_RATIO	PROTEIN_AC	GENE_NAME	DESCRIPTION	TAXON_ID	DISTINCT_PEPTIDE_COUNT	NUMBER_OF_UNIQUE	SPECTRUM_COUNT	ITRAQ	CONTROL_LABEL	EXPERIMENT_NAME
1.33978	IPI00479545.10	KDM3A	Lysine-specific demethylase 3A	9606	119	81	583	114	117	PPB0413
0.480852	IPI00030275.5	TRAP1	Heat shock protein 75 kDa: mitochondrial	9606	1	487	1	114	117	PPB0413
0.408609	IPI00013485.3	RPS2	40S ribosomal protein S2	9606	3	429	3	114	117	PPB0413
0.379646	IPI00382470.3	HSP90AA1	Isoform 2 of Heat shock protein HSP 90-alpha	9606	33	535	52	114	117	PPB0413
0.36738	IPI00304925.5	HSPA1B;HSPA1A	Heat shock 70 kDa protein 1A/1B	9606	50	443	102	114	117	PPB0413
0.328822	IPI00299573.12	RPL7A;SNORD24	60S ribosomal protein L7a	9606	8	437	8	114	117	PPB0413
0.323265	IPI00791573.1	SUGT1	Isoform 2 of Suppressor of G2 allele of SKP1 homolog	9606	3	14	3	114	117	PPB0413
0.306252	IPI00003865.1	HSPA8	Isoform 1 of Heat shock cognate 71 kDa protein	9606	38	583	93	114	117	PPB0413
0.300711	IPI00012535.1	DNAJA1	DnaJ homolog subfamily A member 1	9606	5	365	6	114	117	PPB0413
0.298267	IPI00021700.3	PCNA;PCNA-AS1	Proliferating cell nuclear antigen	9606	4	342	4	114	117	PPB0413
0.267746	IPI00217030.10	RPS4X	40S ribosomal protein S4: X isoform	9606	18	527	25	114	117	PPB0413
0.264725	IPI00000643.1	BAG2	BAG family molecular chaperone regulator 2	9606	4	88	4	114	117	PPB0413
0.262358	IPI00414676.6	HSP90AB1	Heat shock protein HSP 90-beta	9606	37	552	54	114	117	PPB0413
0.186897	IPI00293350.3	TSNAX	Translin-associated protein X	9606	1	41	1	114	117	PPB0413
0.183865	IPI00032406.1	DNAJA2	DnaJ homolog subfamily A member 2	9606	3	215	4	114	117	PPB0413

## Sheet: KDM3B
Protein enrichments of the two MS experiments with KDM3B
LOG10_FOLD_RATIO	PROTEIN_AC	GENE_NAME	DESCRIPTION	TAXON_ID	DISTINCT_PEPTIDE_COUNT	NUMBER_OF_UNIQUE	SPECTRUM_COUNT	ITRAQ	CONTROL_LABEL	EXPERIMENT_NAME
1.61229	IPI00298935.5	KDM3B	Isoform 1 of Lysine-specific demethylase 3B	9606	178	31	1441	116	117	PPB0321
1.51291	IPI00472165.1	PLOD2	Isoform 1 of Procollagen-lysine:2-oxoglutarate 5-dioxygenase 2	9606	39	3	79	116	117	PPB0321
1.37262	IPI00642329.2	MFN2	Isoform 1 of Mitofusin-2	9606	2	102	7	116	117	PPB0321
1.25516	IPI00030255.1	PLOD3	Procollagen-lysine:2-oxoglutarate 5-dioxygenase 3	9606	43	214	92	116	117	PPB0321
1.21138	IPI00420065.3	ACAD11	Isoform 1 of Acyl-CoA dehydrogenase family member 11	9606	13	65	18	116	117	PPB0321
1.03988	IPI00217882.3	SORT1	Sortilin	9606	4	283	5	116	117	PPB0321
1.02224	IPI00027192.6	PLOD1	cDNA: FLJ79184: highly similar to Procollagen-lysine: 2-oxoglutarate 5-dioxygenase 1	9606	37	335	63	116	117	PPB0321
0.980351	IPI00184376.5	SCAI	Isoform 2 of Protein SCAI	9606	25	19	33	116	117	PPB0321
0.927034	IPI00304925.5	HSPA1A;HSPA1B	Heat shock 70 kDa protein 1A/1B	9606	54	393	130	116	117	PPB0321
0.872469	IPI00024801.1	RNF41	E3 ubiquitin-protein ligase NRDP1	9606	8	4	15	116	117	PPB0321
0.650137	IPI00216318.5	YWHAB	Isoform Long of 14-3-3 protein beta/alpha	9606	8	202	10	116	117	PPB0321
0.532751	IPI00030275.5	TRAP1	Heat shock protein 75 kDa: mitochondrial	9606	2	435	5	116	117	PPB0321
0.489031	IPI00003865.1	HSPA8	Isoform 1 of Heat shock cognate 71 kDa protein	9606	23	529	55	116	117	PPB0321
0.337039	IPI00022774.3	VCP	Transitional endoplasmic reticulum ATPase	9606	14	446	14	116	117	PPB0321
0.301938	IPI00007765.5	HSPA9	Stress-70 protein: mitochondrial	9606	5	506	7	116	117	PPB0321
LOG10_FOLD_RATIO	PROTEIN_AC	GENE_NAME	DESCRIPTION	TAXON_ID	DISTINCT_PEPTIDE_COUNT	NUMBER_OF_UNIQUE	SPECTRUM_COUNT	ITRAQ	CONTROL_LABEL	EXPERIMENT_NAME
1.50006	IPI00027192.6	PLOD1	cDNA: FLJ79184: highly similar to Procollagen-lysine: 2-oxoglutarate 5-dioxygenase 1	9606	36	370	58	116	117	PPB0413
1.41166	IPI00298935.5	KDM3B	Isoform 1 of Lysine-specific demethylase 3B	9606	151	36	1504	116	117	PPB0413
1.40445	IPI00030255.1	PLOD3	Procollagen-lysine:2-oxoglutarate 5-dioxygenase 3	9606	35	216	49	116	117	PPB0413
1.21613	IPI00472165.1	PLOD2	Isoform 1 of Procollagen-lysine:2-oxoglutarate 5-dioxygenase 2	9606	37	5	81	116	117	PPB0413
0.901794	IPI00184376.5	SCAI	Isoform 2 of Protein SCAI	9606	25	21	39	116	117	PPB0413
0.764824	IPI00642329.2	MFN2	Isoform 1 of Mitofusin-2	9606	1	118	8	116	117	PPB0413
0.759483	IPI00024801.1	RNF41	E3 ubiquitin-protein ligase NRDP1	9606	5	6	7	116	117	PPB0413
0.64382	IPI00304925.5	HSPA1B;HSPA1A	Heat shock 70 kDa protein 1A/1B	9606	50	443	102	116	117	PPB0413
0.546505	IPI00003865.1	HSPA8	Isoform 1 of Heat shock cognate 71 kDa protein	9606	38	583	93	116	117	PPB0413
0.493746	IPI00217882.3	SORT1	Sortilin	9606	4	327	4	116	117	PPB0413
0.384503	IPI00216318.5	YWHAB	Isoform Long of 14-3-3 protein beta/alpha	9606	3	228	4	116	117	PPB0413
0.370412	IPI00007765.5	HSPA9	Stress-70 protein: mitochondrial	9606	32	557	57	116	117	PPB0413
0.334739	IPI00022774.3	VCP	Transitional endoplasmic reticulum ATPase	9606	13	494	15	116	117	PPB0413
0.305962	IPI00030275.5	TRAP1	Heat shock protein 75 kDa: mitochondrial	9606	1	487	1	116	117	PPB0413
0.292064	IPI00420065.3	ACAD11	Isoform 1 of Acyl-CoA dehydrogenase family member 11	9606	2	68	2	116	117	PPB0413

## Sheet: JMJD1C
Protein enrichments of the MS experiment with JMJD1C full-length
LOG10_FOLD_RATIO	PROTEIN_AC	GENE_NAME	DESCRIPTION	TAXON_ID	DISTINCT_PEPTIDE_COUNT	NUMBER_OF_UNIQUE	SPECTRUM_COUNT	ITRAQ	CONTROL_LABEL	EXPERIMENT_NAME
2.1351	IPI00290332.2	ARHGAP10	Rho GTPase-activating protein 10	9606	2	7	7	116	117	PPB0454
0.524282	IPI00018500.1	ARID3A	AT-rich interactive domain-containing protein 3A	9606	2	9	3	116	117	PPB0454
0.5128	IPI00412298.3	ATR	Isoform 1 of Serine/threonine-protein kinase ATR	9606	2	58	2	116	117	PPB0454
0.463784	IPI00384202.3	JMJD1C	Isoform 1 of Probable JmjC domain-containing histone demethylation protein 2C	9606	148	34	728	116	117	PPB0454
0.444996	IPI00008449.1	FIP1L1	Isoform 3 of Pre-mRNA 3'-end-processing factor FIP1	9606	2	49	2	116	117	PPB0454
0.429181	IPI00003865.1	HSPA8	Isoform 1 of Heat shock cognate 71 kDa protein	9606	39	376	142	116	117	PPB0454
0.418127	IPI00911039.1	HSPA1B;HSPA1A	cDNA FLJ54408: highly similar to Heat shock 70 kDa protein 1	9606	36	267	131	116	117	PPB0454
0.381391	IPI00015806.3	GTF3C3	Isoform 1 of General transcription factor 3C polypeptide 3	9606	3	87	3	116	117	PPB0454
0.374018	IPI00003362.3	HSPA5	78 kDa glucose-regulated protein	9606	38	20	72	116	117	PPB0454
0.372361	IPI00103419.4	SUGP1	Isoform 1 of SURP and G-patch domain-containing protein 1	9606	2	10	2	116	117	PPB0454
0.370661	IPI00304925.5	HSPA1B;HSPA1A	Heat shock 70 kDa protein 1A/1B	9606	41	280	143	116	117	PPB0454
0.367887	IPI00855843.4	TBC1D8	Isoform 2 of TBC1 domain family member 8	9606	2	4	2	116	117	PPB0454
0.360222	IPI00382470.3	HSP90AA1	Isoform 2 of Heat shock protein HSP 90-alpha	9606	27	333	40	116	117	PPB0454
0.344025	IPI00448751.4	KIAA1598	Isoform 3 of Shootin-1	9606	2	67	2	116	117	PPB0454
0.340602	IPI00295485.4	HSPA4L	Heat shock 70 kDa protein 4L	9606	13	28	17	116	117	PPB0454
0.337081	IPI00002966.2	HSPA4	Heat shock 70 kDa protein 4	9606	11	205	20	116	117	PPB0454
0.319403	IPI00299084.1	TMEM33	Transmembrane protein 33	9606	5	273	5	116	117	PPB0454
0.291969	IPI00007765.5	HSPA9	Stress-70 protein: mitochondrial	9606	36	363	76	116	117	PPB0454
0.28832	IPI00414676.6	HSP90AB1	Heat shock protein HSP 90-beta	9606	30	357	39	116	117	PPB0454
0.28262	IPI00301987.6	MIOS	Isoform 1 of WD repeat-containing protein mio	9606	2	16	2	116	117	PPB0454
0.274115	IPI00014301.3	OXA1L	Oxidase (Cytochrome c) assembly 1-like	9606	2	87	2	116	117	PPB0454
0.271295	IPI00034201.5	TMCO7	Transmembrane and coiled-coil domain-containing protein 7	9606	3	25	3	116	117	PPB0454
0.265195	IPI00022891.3	SLC25A4	ADP/ATP translocase 1	9606	18	216	86	116	117	PPB0454
0.263287	IPI00386533.4	EIF4G1	Isoform E of Eukaryotic translation initiation factor 4 gamma 1	9606	2	4	12	116	117	PPB0454
0.258057	IPI00012773.2	MTA1	Isoform Long of Metastasis-associated protein MTA1	9606	3	74	4	116	117	PPB0454
0.256095	IPI00031554.1	DDX50	ATP-dependent RNA helicase DDX50	9606	2	119	3	116	117	PPB0454
0.251223	IPI00465294.2	CDC5L	Cell division cycle 5-like protein	9606	5	155	5	116	117	PPB0454
0.249861	IPI00005904.3	DDX20	Probable ATP-dependent RNA helicase DDX20	9606	3	47	3	116	117	PPB0454
0.2377	IPI00005158.1	LONP1	Lon protease homolog: mitochondrial	9606	2	235	2	116	117	PPB0454
0.233719	IPI00299802.2	WWOX	Isoform 1 of WW domain-containing oxidoreductase	9606	11	8	13	116	117	PPB0454
0.22965	IPI00027032.1	LYPLA2	Acyl-protein thioesterase 2	9606	3	74	4	116	117	PPB0454
0.223824	IPI00030706.1	AHSA1	Activator of 90 kDa heat shock protein ATPase homolog 1	9606	10	252	13	116	117	PPB0454
0.213289	IPI00304612.9	SNORD32A;RPL13A;SNORD33;SNORD34	60S ribosomal protein L13a	9606	15	325	18	116	117	PPB0454
0.21192	IPI00103552.4	MUC16	Mucin-16	9606	5	161	5	116	117	PPB0454
0.210781	IPI00005614.6	SPTBN1	Isoform Long of Spectrin beta chain: brain 1	9606	3	264	3	116	117	PPB0454
0.205762	IPI00550165.4	DHRS7B	Dehydrogenase/reductase SDR family member 7B	9606	2	99	2	116	117	PPB0454
0.205294	IPI00031517.1	MCM6	DNA replication licensing factor MCM6	9606	11	269	12	116	117	PPB0454
0.203248	IPI00011307.4	MTHFD2	Bifunctional methylenetetrahydrofolate dehydrogenase/cyclohydrolase: mitochondrial	9606	2	111	2	116	117	PPB0454
0.201251	IPI00399054.3	CRK	Isoform Crk-I of Adapter molecule crk	9606	10	6	14	116	117	PPB0454
0.195882	IPI00007675.6	DYNC1LI1	Cytoplasmic dynein 1 light intermediate chain 1	9606	2	50	2	116	117	PPB0454
0.194634	IPI00334914.2	TRMT1L	Isoform 1 of TRMT1-like protein	9606	2	15	2	116	117	PPB0454
0.194344	IPI00414123.4	CRMP1	Dihydropyrimidinase-related protein 1	9606	2	57	2	116	117	PPB0454
0.192638	IPI00291467.7	SLC25A6	ADP/ATP translocase 3	9606	24	328	61	116	117	PPB0454
0.191107	IPI00005861.1	PRPF3	U4/U6 small nuclear ribonucleoprotein Prp3	9606	3	127	3	116	117	PPB0454
0.186896	IPI00008998.3	PTPLAD1	3-hydroxyacyl-CoA dehydratase 3	9606	4	268	4	116	117	PPB0454
0.185506	IPI00022007.1	WASF1	Wiskott-Aldrich syndrome protein family member 1	9606	4	7	4	116	117	PPB0454
0.185491	IPI00431025.1	ABI1	Isoform 1 of Abl interactor 1	9606	7	37	19	116	117	PPB0454

## Sheet: JMJD1C-C-Cterm
Protein enrichments of the MS experiment with JMJD1C-C-term
LOG10_FOLD_RATIO	PROTEIN_AC	GENE_NAME	DESCRIPTION	TAXON_ID	DISTINCT_PEPTIDE_COUNT	NUMBER_OF_UNIQUE	SPECTRUM_COUNT	ITRAQ	CONTROL_LABEL	EXPERIMENT_NAME
1.33599	IPI00299033.1	KPNA3	Importin subunit alpha-3	9606	18	58	83	115	117	PPB0454
1.26605	IPI00009726.4	NMNAT1	Nicotinamide mononucleotide adenylyltransferase 1	9606	12	5	22	115	117	PPB0454
1.20239	IPI00002214.1	KPNA2	Importin subunit alpha-2	9606	17	242	28	115	117	PPB0454
1.00638	IPI00412607.6	RPL35	60S ribosomal protein L35	9606	7	181	11	115	117	PPB0454
0.963535	IPI00012578.1	KPNA4	Importin subunit alpha-4	9606	19	117	93	115	117	PPB0454
0.946262	IPI00470528.5	RPL15	60S ribosomal protein L15	9606	5	197	6	115	117	PPB0454
0.848043	IPI00012750.3	RPS25	40S ribosomal protein S25	9606	5	309	6	115	117	PPB0454
0.791179	IPI00419919.6	RPL29;RPL29P4	Ribosomal protein L29	9606	3	20	3	115	117	PPB0454
0.758735	IPI00465361.4	RPL13	60S ribosomal protein L13	9606	12	326	17	115	117	PPB0454
0.732019	IPI00304612.9	SNORD32A;RPL13A;SNORD33;SNORD34	60S ribosomal protein L13a	9606	15	325	18	115	117	PPB0454
0.728522	IPI00182533.5	RPL28	60S ribosomal protein L28	9606	11	310	11	115	117	PPB0454
0.707832	IPI00025329.1	RPL19	60S ribosomal protein L19	9606	6	301	8	115	117	PPB0454
0.705607	IPI00030179.3	RPL7P32;RPL7	60S ribosomal protein L7	9606	19	336	24	115	117	PPB0454
0.690583	IPI00221088.5	RPS9	40S ribosomal protein S9	9606	11	328	12	115	117	PPB0454
0.680052	IPI00215719.6	RPL18	60S ribosomal protein L18	9606	4	302	6	115	117	PPB0454
0.656623	IPI00304925.5	HSPA1B;HSPA1A	Heat shock 70 kDa protein 1A/1B	9606	41	280	143	115	117	PPB0454
0.624409	IPI00395998.5	RPL32	60S ribosomal protein L32	9606	5	232	10	115	117	PPB0454
0.597046	IPI00002966.2	HSPA4	Heat shock 70 kDa protein 4	9606	11	205	20	115	117	PPB0454
0.59661	IPI00026271.5	RPS14	40S ribosomal protein S14	9606	5	327	5	115	117	PPB0454
0.595419	IPI00013485.3	RPS2	40S ribosomal protein S2	9606	12	320	13	115	117	PPB0454
0.582735	IPI00303292.2	KPNA1	Importin subunit alpha-1	9606	15	65	23	115	117	PPB0454
0.568172	IPI00911039.1	HSPA1B;HSPA1A	cDNA FLJ54408: highly similar to Heat shock 70 kDa protein 1	9606	36	267	131	115	117	PPB0454
0.558683	IPI00550021.4	SNORD43;RPL3	60S ribosomal protein L3	9606	22	314	29	115	117	PPB0454
0.535091	IPI00015286.2	DOCK1	Dedicator of cytokinesis protein 1	9606	3	17	15	115	117	PPB0454
0.532133	IPI00555744.6	RPL14	Ribosomal protein L14 variant	9606	11	331	16	115	117	PPB0454
0.531719	IPI00299573.12	RPL7A;SNORD24	60S ribosomal protein L7a	9606	12	266	15	115	117	PPB0454
0.523454	IPI00221092.8	RPS16	40S ribosomal protein S16	9606	5	367	7	115	117	PPB0454
0.516851	IPI00003362.3	HSPA5	78 kDa glucose-regulated protein	9606	38	20	72	115	117	PPB0454
0.507512	IPI00010153.5	RPL23	60S ribosomal protein L23	9606	2	352	3	115	117	PPB0454
0.50734	IPI00003865.1	HSPA8	Isoform 1 of Heat shock cognate 71 kDa protein	9606	39	376	142	115	117	PPB0454
0.506348	IPI00747764.3	KPNA6	cDNA FLJ53229: highly similar to Importin alpha-7 subunit	9606	13	6	18	115	117	PPB0454
0.501714	IPI00021840.1	RPS6	40S ribosomal protein S6	9606	8	321	12	115	117	PPB0454
0.489896	IPI00217465.5	HIST1H1C	Histone H1.2	9606	6	296	7	115	117	PPB0454
0.488986	IPI00005024.3	MYBBP1A	Isoform 1 of Myb-binding protein 1A	9606	18	259	19	115	117	PPB0454
0.488093	IPI00015953.3	DDX21	Isoform 1 of Nucleolar RNA helicase 2	9606	19	293	25	115	117	PPB0454
0.481816	IPI00219155.5	RPL27	60S ribosomal protein L27	9606	12	242	18	115	117	PPB0454
0.476182	IPI00215780.5	RPS19	40S ribosomal protein S19	9606	6	247	7	115	117	PPB0454
0.474429	IPI00021266.1	RPL23A;SNORD4A	60S ribosomal protein L23a	9606	8	188	14	115	117	PPB0454
0.473933	IPI00012772.8	RPL8	60S ribosomal protein L8	9606	10	292	15	115	117	PPB0454
0.462794	IPI00790342.2	RPL6	60S ribosomal protein L6	9606	9	32	12	115	117	PPB0454
0.461969	IPI00247871.2	TCERG1	Isoform 1 of Transcription elongation regulator 1	9606	13	138	16	115	117	PPB0454
0.451193	IPI00745955.4	EBNA1BP2	Probable rRNA-processing protein EBP2	9606	4	40	4	115	117	PPB0454
0.450436	IPI00412579.6	RPL10A	60S ribosomal protein L10a	9606	15	207	25	115	117	PPB0454
0.44919	IPI00031691.1	RPL9	60S ribosomal protein L9	9606	8	111	11	115	117	PPB0454
0.439344	IPI00456758.4	RPL27A	60S ribosomal protein L27a	9606	8	318	10	115	117	PPB0454
0.428481	IPI00554723.5	SNORA70;RPL10	60S ribosomal protein L10	9606	12	305	19	115	117	PPB0454
0.42283	IPI00026202.1	RPL18A	60S ribosomal protein L18a	9606	12	321	19	115	117	PPB0454
0.421826	IPI00980827.1	-	Uncharacterized protein	9606	2	6	2	115	117	PPB0454
0.412623	IPI00010105.1	EIF6	Eukaryotic translation initiation factor 6	9606	5	22	8	115	117	PPB0454
0.41077	IPI00413324.6	RPL17	60S ribosomal protein L17	9606	11	339	22	115	117	PPB0454
0.407603	IPI00024933.3	RPL12	Isoform 1 of 60S ribosomal protein L12	9606	10	212	19	115	117	PPB0454
0.401911	IPI00171611.7	HIST2H3D;HIST2H3A;HIST2H3C	Histone H3.2	9606	5	201	6	115	117	PPB0454
0.39335	IPI00008708.5	RSL1D1	Ribosomal L1 domain-containing protein 1	9606	2	219	2	115	117	PPB0454
0.389637	IPI00373870.3	CHD3;LOC732272;SNORA69	Isoform 1 of Chromodomain-helicase-DNA-binding protein 3	9606	8	150	13	115	117	PPB0454
0.38808	IPI00026272.2	HIST1H2AE;HIST1H2AB;HIST1H2AD;HIST1H2AG;HIST1H2AK;HIST1H2AL;HIST1H2AM;HIST1H2AJ;HIST1H2AI	Histone H2A type 1-B/E	9606	2	158	2	115	117	PPB0454
0.383049	IPI00306332.4	RPL24	60S ribosomal protein L24	9606	10	311	17	115	117	PPB0454
0.38227	IPI00026940.2	NUP50	Isoform 1 of Nuclear pore complex protein Nup50	9606	7	34	8	115	117	PPB0454
0.382052	IPI00186946.6	COL25A1	Isoform 1 of Collagen alpha-1(XXV) chain	9606	2	10	2	115	117	PPB0454
0.377341	IPI00221089.5	RPS13	40S ribosomal protein S13	9606	10	348	12	115	117	PPB0454
0.373938	IPI00794896.4	JRK	jerky protein homolog isoform b	9606	2	4	2	115	117	PPB0454
0.372731	IPI00413272.3	MED23	Isoform 3 of Mediator of RNA polymerase II transcription subunit 23	9606	2	65	2	115	117	PPB0454
0.37265	IPI00550363.3	TAGLN2	Transgelin-2	9606	2	92	2	115	117	PPB0454
0.369742	IPI00060627.2	CCDC124	Coiled-coil domain-containing protein 124	9606	5	70	6	115	117	PPB0454
0.366527	IPI00013415.1	RPS7	40S ribosomal protein S7	9606	13	339	21	115	117	PPB0454
0.365039	IPI00247583.5	RPL21;SNORD102;SNORA27;RPL21P19	60S ribosomal protein L21	9606	6	299	12	115	117	PPB0454
0.356166	IPI00008438.1	RPS10	40S ribosomal protein S10	9606	8	166	15	115	117	PPB0454
0.35213	IPI00025091.3	RPS11	40S ribosomal protein S11	9606	12	363	15	115	117	PPB0454
0.351566	IPI00384202.3	JMJD1C	Isoform 1 of Probable JmjC domain-containing histone demethylation protein 2C	9606	148	34	728	115	117	PPB0454
0.34688	IPI00399054.3	CRK	Isoform Crk-I of Adapter molecule crk	9606	10	6	14	115	117	PPB0454
0.345277	IPI00027270.1	RPL26	60S ribosomal protein L26	9606	14	108	18	115	117	PPB0454
0.341751	IPI00029750.1	RPS24	Isoform 1 of 40S ribosomal protein S24	9606	5	164	8	115	117	PPB0454
0.338921	IPI00005198.2	ILF2	Interleukin enhancer-binding factor 2	9606	10	245	14	115	117	PPB0454
0.332891	IPI00008530.1	RPLP0	60S acidic ribosomal protein P0	9606	16	315	36	115	117	PPB0454
0.325961	IPI00419880.6	SNORD73A;RPS3A	40S ribosomal protein S3a	9606	22	145	31	115	117	PPB0454
0.320872	IPI00027032.1	LYPLA2	Acyl-protein thioesterase 2	9606	3	74	4	115	117	PPB0454
0.319611	IPI00003768.1	PES1	Isoform 1 of Pescadillo homolog	9606	3	220	3	115	117	PPB0454
0.319417	IPI00293434.2	SRP14	Signal recognition particle 14 kDa protein	9606	2	230	3	115	117	PPB0454
0.318597	IPI00216587.9	RPS8;SNORD55	40S ribosomal protein S8	9606	8	349	12	115	117	PPB0454
0.317854	IPI00550181.2	CHMP2B	Charged multivesicular body protein 2b	9606	2	31	2	115	117	PPB0454
0.316311	IPI00479058.2	RPS15	40S ribosomal protein S15	9606	4	39	5	115	117	PPB0454
0.308194	IPI00075081.1	FANCD2	Isoform 1 of Fanconi anemia group D2 protein	9606	2	92	2	115	117	PPB0454
0.306159	IPI00026260.1	NME1;NME2;NME1-NME2	Isoform 1 of Nucleoside diphosphate kinase B	9606	4	70	5	115	117	PPB0454
0.302381	IPI00181728.1	BRIX1	Ribosome biogenesis protein BRX1 homolog	9606	4	53	4	115	117	PPB0454
0.302275	IPI00294891.6	NOP2	Isoform 1 of Putative ribosomal RNA methyltransferase NOP2	9606	4	19	5	115	117	PPB0454
0.300808	IPI00010865.1	CSNK2B	Casein kinase II subunit beta	9606	5	152	5	115	117	PPB0454
0.296999	IPI00013296.3	RPS18;RPS18P9	40S ribosomal protein S18	9606	16	258	17	115	117	PPB0454
0.293385	IPI00295485.4	HSPA4L	Heat shock 70 kDa protein 4L	9606	13	28	17	115	117	PPB0454
0.292359	IPI00385042.4	GTPBP4	Nucleolar GTP-binding protein 1	9606	5	158	5	115	117	PPB0454
0.290593	IPI00221093.7	RPS17;RPS17L	40S ribosomal protein S17	9606	4	204	8	115	117	PPB0454
0.283674	IPI00301364.3	SKP1	Isoform 1 of S-phase kinase-associated protein 1	9606	2	20	2	115	117	PPB0454
0.275771	IPI00019385.4	SSR4	Translocon-associated protein subunit delta	9606	3	7	5	115	117	PPB0454
0.275325	IPI00011253.3	RPS3	40S ribosomal protein S3	9606	23	381	33	115	117	PPB0454
0.27386	IPI00169413.1	MRPS34	28S ribosomal protein S34: mitochondrial	9606	3	44	3	115	117	PPB0454
0.273501	IPI00003935.6	HIST2H2BE	Histone H2B type 2-E	9606	2	92	3	115	117	PPB0454
0.2713	IPI00000643.1	BAG2	BAG family molecular chaperone regulator 2	9606	6	45	7	115	117	PPB0454
0.270197	IPI00000846.2	CHD4	Isoform 1 of Chromodomain-helicase-DNA-binding protein 4	9606	19	228	29	115	117	PPB0454
0.266269	IPI00299802.2	WWOX	Isoform 1 of WW domain-containing oxidoreductase	9606	11	8	13	115	117	PPB0454
0.262691	IPI00217030.10	RPS4X	40S ribosomal protein S4: X isoform	9606	20	355	25	115	117	PPB0454
0.258446	IPI00029697.3	EXOSC9	Isoform 2 of Exosome complex component RRP45	9606	2	50	2	115	117	PPB0454
0.255444	IPI00022891.3	SLC25A4	ADP/ATP translocase 1	9606	18	216	86	115	117	PPB0454
0.253991	IPI00006440.7	MRPS7	28S ribosomal protein S7: mitochondrial	9606	2	31	2	115	117	PPB0454
0.252352	IPI00031651.1	C7orf50	Uncharacterized protein C7orf50	9606	2	102	2	115	117	PPB0454
0.249755	IPI00302850.4	SNRPD1	Small nuclear ribonucleoprotein Sm D1	9606	2	174	4	115	117	PPB0454
0.246389	IPI00029695.2	SMARCB1	Isoform A of SWI/SNF-related matrix-associated actin-dependent regulator of chromatin subfamily B member 1	9606	2	56	2	115	117	PPB0454
0.242235	IPI00549248.4	NPM1	Isoform 1 of Nucleophosmin	9606	13	81	33	115	117	PPB0454
0.240256	IPI00299084.1	TMEM33	Transmembrane protein 33	9606	5	273	5	115	117	PPB0454
0.239843	IPI00014230.1	C1QBP	Complement component 1 Q subcomponent-binding protein: mitochondrial	9606	3	191	6	115	117	PPB0454
0.237875	IPI00291467.7	SLC25A6	ADP/ATP translocase 3	9606	24	328	61	115	117	PPB0454
0.236219	IPI00479997.4	STMN1	Isoform 1 of Stathmin	9606	2	137	2	115	117	PPB0454
0.235501	IPI00008569.1	YKT6	Synaptobrevin homolog YKT6	9606	7	38	7	115	117	PPB0454
0.228332	IPI00304692.1	RBMX	Heterogeneous nuclear ribonucleoprotein G	9606	5	185	6	115	117	PPB0454
0.226015	IPI00218606.7	RPS23	40S ribosomal protein S23	9606	4	347	5	115	117	PPB0454
0.225261	IPI00031554.1	DDX50	ATP-dependent RNA helicase DDX50	9606	2	119	3	115	117	PPB0454
0.223763	IPI00844578.1	DHX9	ATP-dependent RNA helicase A	9606	14	325	14	115	117	PPB0454
0.211819	IPI00025721.3	COPS3	COP9 signalosome complex subunit 3	9606	3	18	4	115	117	PPB0454
0.203101	IPI00033494.3	MYL12B	Myosin regulatory light chain 12B	9606	4	177	4	115	117	PPB0454
0.200522	IPI00293078.1	DDX27	Probable ATP-dependent RNA helicase DDX27	9606	2	155	2	115	117	PPB0454
0.199236	IPI00005861.1	PRPF3	U4/U6 small nuclear ribonucleoprotein Prp3	9606	3	127	3	115	117	PPB0454
0.196994	IPI00219729.3	SLC25A11	Mitochondrial 2-oxoglutarate/malate carrier protein	9606	10	293	12	115	117	PPB0454
0.195927	IPI00290142.5	CTPS	CTP synthase 1	9606	2	246	2	115	117	PPB0454
0.195286	IPI00549672.2	PSMD13	HSPC027	9606	20	29	28	115	117	PPB0454
0.194999	IPI00234252.3	SMARCC1	SWI/SNF complex subunit SMARCC1	9606	8	67	12	115	117	PPB0454
0.193682	IPI00413108.4	SNORA6;RPSAP15;SNORA62;RPSA	33 kDa protein	9606	17	111	36	115	117	PPB0454
0.193351	IPI00031134.1	NICN1	Isoform 1 of Nicolin-1	9606	3	8	3	115	117	PPB0454
0.192634	IPI00016613.2	CSNK2A1	Uncharacterized protein	9606	11	175	13	115	117	PPB0454
0.189981	IPI00103419.4	SUGP1	Isoform 1 of SURP and G-patch domain-containing protein 1	9606	2	10	2	115	117	PPB0454
0.188865	IPI00009868.4	MBIP	Isoform 1 of MAP3K12-binding inhibitory protein 1	9606	2	6	2	115	117	PPB0454
0.184807	IPI00186290.6	EEF2	Elongation factor 2	9606	38	335	51	115	117	PPB0454
0.182798	IPI00550165.4	DHRS7B	Dehydrogenase/reductase SDR family member 7B	9606	2	99	2	115	117	PPB0454
0.181582	IPI00000494.6	SNORD21;RPL5	60S ribosomal protein L5	9606	12	314	25	115	117	PPB0454
0.181561	IPI00419565.4	STAB1	Isoform 1 of Stabilin-1	9606	4	5	4	115	117	PPB0454
0.178945	IPI00400922.5	PDCD11	Protein RRP5 homolog	9606	2	180	2	115	117	PPB0454
0.178891	IPI00031517.1	MCM6	DNA replication licensing factor MCM6	9606	11	269	12	115	117	PPB0454

## Sheet: KDM3A pept 321
quantity of identified peptides of proteins interacting with KDM3A MS run 1
EXPERIMENT_NAME	ENTRYPOINT_NAME	PROTEIN_AC	GENE_NAME	ITRAQ	LOG10_PEPTIDE_NORMALIZED	LOG10_QUANTITY	QUANTITY	PEPTIDE	SPECTRUM_COUNT	CONTROL_LABEL
PPB0321	CTRL	IPI00000643.1	BAG2	117	0	1.78695	61.2278	IIDEVVNKFLDDLGNAK	14	117
PPB0321	HDM3A	IPI00000643.1	BAG2	114	1.03164	3.48847	3079.43	IIDEVVNKFLDDLGNAK	14	117
PPB0321	HDM3B	IPI00000643.1	BAG2	116	0.512187	2.881	760.319	IIDEVVNKFLDDLGNAK	14	117
PPB0321	CTRL	IPI00000643.1	BAG2	117	0	3.4858	3060.57	LLEHSK	14	117
PPB0321	HDM3A	IPI00000643.1	BAG2	114	0.0420867	4.19777	15767.8	LLEHSK	14	117
PPB0321	HDM3B	IPI00000643.1	BAG2	116	-0.0572064	4.01046	10243.7	LLEHSK	14	117
PPB0321	CTRL	IPI00000643.1	BAG2	117	0	3.32276	2102.63	LLESLDQLELR	14	117
PPB0321	HDM3A	IPI00000643.1	BAG2	114	0.429514	4.42216	26433.6	LLESLDQLELR	14	117
PPB0321	HDM3B	IPI00000643.1	BAG2	116	0.0978982	4.00252	10058.2	LLESLDQLELR	14	117
PPB0321	CTRL	IPI00000643.1	BAG2	117	0	2.50043	316.543	LLESLDQLELRVEALR	14	117
PPB0321	HDM3A	IPI00000643.1	BAG2	114	0.636683	3.807	6412.03	LLESLDQLELRVEALR	14	117
PPB0321	HDM3B	IPI00000643.1	BAG2	116	0.219192	3.30149	2002.1	LLESLDQLELRVEALR	14	117
PPB0321	CTRL	IPI00000643.1	BAG2	117	0	3.53002	3388.6	NIENSDK	14	117
PPB0321	HDM3A	IPI00000643.1	BAG2	114	1.03395	5.23385	171336	NIENSDK	14	117
PPB0321	HDM3B	IPI00000643.1	BAG2	116	0.697499	4.80938	64473.4	NIENSDK	14	117
PPB0321	CTRL	IPI00000643.1	BAG2	117	0	2.94397	878.967	QISDGEREELNLTANR	14	117
PPB0321	HDM3A	IPI00000643.1	BAG2	114	0.29749	3.91134	8153.47	QISDGEREELNLTANR	14	117
PPB0321	HDM3B	IPI00000643.1	BAG2	116	0.130782	3.65662	4535.4	QISDGEREELNLTANR	14	117
PPB0321	CTRL	IPI00000643.1	BAG2	117	0	3.52803	3373.1	RLETLLR	14	117
PPB0321	HDM3A	IPI00000643.1	BAG2	114	0.0799948	4.2779	18962.9	RLETLLR	14	117
PPB0321	HDM3B	IPI00000643.1	BAG2	116	0.317675	4.8259	66972.8	TLQQNAESR	14	117
PPB0321	HDM3B	IPI00000643.1	BAG2	116	0.00436298	4.11425	13009.3	RLETLLR	14	117
PPB0321	CTRL	IPI00000643.1	BAG2	117	0	3.92636	8440.4	TLQQNAESR	14	117
PPB0321	HDM3A	IPI00000643.1	BAG2	114	0.421374	5.01762	104140	TLQQNAESR	14	117
PPB0321	CTRL	IPI00000643.1	BAG2	117	0	3.18709	1538.46	TLQQNAESRFN	14	117
PPB0321	HDM3A	IPI00000643.1	BAG2	114	0.051199	3.90817	8094.06	TLQQNAESRFN	14	117
PPB0321	HDM3B	IPI00000643.1	BAG2	116	-0.0358234	3.73312	5409.1	TLQQNAESRFN	14	117
PPB0321	HDM3A	IPI00000643.1	BAG2	114		3.97084	9350.54	NIENSDKAIK	14	117
PPB0321	HDM3B	IPI00000643.1	BAG2	116		3.55111	3557.18	NIENSDKAIK	14	117
PPB0321	CTRL	IPI00012535.1	DNAJA1	117	0	3.70811	5106.3	CVLNEGMPIYR	23	117
PPB0321	HDM3A	IPI00012535.1	DNAJA1	114	0.460258	4.83824	68904	CVLNEGMPIYR	23	117
PPB0321	HDM3B	IPI00012535.1	DNAJA1	116	0.290626	4.58059	38070.9	CVLNEGMPIYR	23	117
PPB0321	CTRL	IPI00012535.1	DNAJA1	117	0	3.40649	2549.72	EGGAGGGFGSPMDIFDMFFGGGGR	23	117
PPB0321	HDM3A	IPI00012535.1	DNAJA1	114	0.147911	4.22428	16760.3	EGGAGGGFGSPMDIFDMFFGGGGR	23	117
PPB0321	HDM3B	IPI00012535.1	DNAJA1	116	0.129632	4.11798	13121.5	EGGAGGGFGSPMDIFDMFFGGGGR	23	117
PPB0321	CTRL	IPI00012535.1	DNAJA1	117	0	3.68053	4792.2	ETTYYDVLGVKPNATQEELKK	23	117
PPB0321	HDM3A	IPI00012535.1	DNAJA1	114	0.344536	4.69495	49539.4	ETTYYDVLGVKPNATQEELKK	23	117
PPB0321	HDM3B	IPI00012535.1	DNAJA1	116	0.215423	4.47782	30048.2	ETTYYDVLGVKPNATQEELKK	23	117
PPB0321	CTRL	IPI00012535.1	DNAJA1	117	0	4.2095	16199.5	GTGMQIR	23	117
PPB0321	HDM3A	IPI00012535.1	DNAJA1	114	0.421975	5.30136	200150	GTGMQIR	23	117
PPB0321	HDM3B	IPI00012535.1	DNAJA1	116	0.279931	5.07129	117840	GTGMQIR	23	117
PPB0321	CTRL	IPI00012535.1	DNAJA1	117	0	3.06352	1157.5	ITFHGEGDQEPGLEPGDIIIVLDQK	23	117
PPB0321	HDM3A	IPI00012535.1	DNAJA1	114	0.630871	4.36427	23135.1	ITFHGEGDQEPGLEPGDIIIVLDQK	23	117
PPB0321	HDM3B	IPI00012535.1	DNAJA1	116	0.447901	4.09328	12396	ITFHGEGDQEPGLEPGDIIIVLDQK	23	117
PPB0321	CTRL	IPI00012535.1	DNAJA1	117	0	3.49248	3107.97	ITFHGEGDQEPGLEPGDIIIVLDQKDHAVFTR	23	117
PPB0321	HDM3A	IPI00012535.1	DNAJA1	114	-0.00269167	4.15967	14443.3	ITFHGEGDQEPGLEPGDIIIVLDQKDHAVFTR	23	117
PPB0321	HDM3B	IPI00012535.1	DNAJA1	116	-0.0430896	3.32592	2117.98	ITFHGEGDQEPGLEPGDIIIVLDQKDHAVFTRR	23	117
PPB0321	HDM3B	IPI00012535.1	DNAJA1	116	-0.146266	3.92807	8473.66	ITFHGEGDQEPGLEPGDIIIVLDQKDHAVFTR	23	117
PPB0321	CTRL	IPI00012535.1	DNAJA1	117	0	2.78715	612.562	ITFHGEGDQEPGLEPGDIIIVLDQKDHAVFTRR	23	117
PPB0321	HDM3A	IPI00012535.1	DNAJA1	114	0.263699	3.72073	5256.89	ITFHGEGDQEPGLEPGDIIIVLDQKDHAVFTRR	23	117
PPB0321	CTRL	IPI00012535.1	DNAJA1	117	0	3.16953	1477.51	KGAVECCPNCR	23	117
PPB0321	HDM3A	IPI00012535.1	DNAJA1	114	0.220168	4.05958	11470.4	KGAVECCPNCR	23	117
PPB0321	HDM3B	IPI00012535.1	DNAJA1	116	0.175304	3.92669	8446.83	KGAVECCPNCR	23	117
PPB0321	CTRL	IPI00012535.1	DNAJA1	117	0	3.31782	2078.82	KILEVHIDK	23	117
PPB0321	HDM3A	IPI00012535.1	DNAJA1	114	0.494742	4.48244	30369.7	KILEVHIDK	23	117
PPB0321	HDM3B	IPI00012535.1	DNAJA1	116	0.258825	4.1585	14404.7	KILEVHIDK	23	117
PPB0321	CTRL	IPI00012535.1	DNAJA1	117	0	3.09402	1241.7	LIIEFKVNFPENGFLSPDK	23	117
PPB0321	HDM3A	IPI00012535.1	DNAJA1	114	0.991849	4.75575	56983	LIIEFKVNFPENGFLSPDK	23	117
PPB0321	HDM3B	IPI00012535.1	DNAJA1	116	-0.643312	3.03257	1077.87	LIIEFKVNFPENGFLSPDK	23	117
PPB0321	CTRL	IPI00012535.1	DNAJA1	117	0	4.12571	13357.1	NVICDKCEGR	23	117
PPB0321	HDM3A	IPI00012535.1	DNAJA1	114	0.495045	5.29064	195271	NVICDKCEGR	23	117
PPB0321	HDM3B	IPI00012535.1	DNAJA1	116	0.199413	4.90699	80720.9	NVICDKCEGR	23	117
PPB0321	CTRL	IPI00012535.1	DNAJA1	117	0	3.5258	3355.83	NVVHQLSVTLEDLYNGATR	23	117
PPB0321	HDM3A	IPI00012535.1	DNAJA1	114	0.232004	4.42768	26772.2	NVVHQLSVTLEDLYNGATR	23	117
PPB0321	HDM3B	IPI00012535.1	DNAJA1	116	-0.0527637	4.0549	11347.4	NVVHQLSVTLEDLYNGATR	23	117
PPB0321	CTRL	IPI00012535.1	DNAJA1	117	0	3.81988	6605.1	QISQAYEVLSDAK	23	117
PPB0321	HDM3A	IPI00012535.1	DNAJA1	114	0.365475	4.85523	71653	QISQAYEVLSDAK	23	117
PPB0321	HDM3B	IPI00012535.1	DNAJA1	116	0.157096	4.55884	36210.6	QISQAYEVLSDAK	23	117
PPB0321	CTRL	IPI00012535.1	DNAJA1	117	0	3.88588	7689.11	TIVITSHPGQIVK	23	117
PPB0321	HDM3A	IPI00012535.1	DNAJA1	114	0.48987	5.04563	111078	TIVITSHPGQIVK	23	117
PPB0321	HDM3B	IPI00012535.1	DNAJA1	116	0.193419	4.66116	45830.6	TIVITSHPGQIVK	23	117
PPB0321	CTRL	IPI00012535.1	DNAJA1	117	0	3.53749	3447.38	VKETTYYDVLGVKPNATQEELKK	23	117
PPB0321	HDM3A	IPI00012535.1	DNAJA1	114	0.719795	4.92716	84559.7	VKETTYYDVLGVKPNATQEELKK	23	117
PPB0321	HDM3B	IPI00012535.1	DNAJA1	116	0.341629	4.46098	28905.3	VKETTYYDVLGVKPNATQEELKK	23	117
PPB0321	CTRL	IPI00012535.1	DNAJA1	117	0	4.10053	12604.7	YHPDKNPNEGEK	23	117
PPB0321	HDM3B	IPI00012535.1	DNAJA1	116	0.33238	5.01477	103460	YHPDKNPNEGEK	23	117
PPB0321	HDM3A	IPI00012535.1	DNAJA1	114	0.461099	5.23151	170417	YHPDKNPNEGEK	23	117
PPB0321	HDM3A	IPI00012535.1	DNAJA1	114		3.71445	5181.44	EVEETDEMDQVELVDFDPNQER	23	117
PPB0321	HDM3B	IPI00012535.1	DNAJA1	116		3.43401	2716.53	EVEETDEMDQVELVDFDPNQER	23	117
PPB0321	HDM3A	IPI00032406.1	DNAJA2	114	0.37632	4.52164	33238.7	DGNDLHMTYK	14	117
PPB0321	HDM3B	IPI00032406.1	DNAJA2	116	-0.0879523	3.96935	9318.65	DGNDLHMTYK	14	117
PPB0321	CTRL	IPI00032406.1	DNAJA2	117	0	3.13124	1352.83	EGSGGGGGMDDIFSHIFGGGLFGFMGNQSR	14	117
PPB0321	HDM3A	IPI00032406.1	DNAJA2	114	0.261723	4.06285	11557	EGSGGGGGMDDIFSHIFGGGLFGFMGNQSR	14	117
PPB0321	HDM3B	IPI00032406.1	DNAJA2	116	0.144551	3.85765	7205.34	EGSGGGGGMDDIFSHIFGGGLFGFMGNQSR	14	117
PPB0321	CTRL	IPI00032406.1	DNAJA2	117	0	3.05191	1126.96	GEGMPQYR	14	117
PPB0321	HDM3A	IPI00032406.1	DNAJA2	114	0.245999	3.96779	9285.17	GEGMPQYR	14	117
PPB0321	HDM3B	IPI00032406.1	DNAJA2	116	0.183236	3.81701	6561.56	GEGMPQYR	14	117
PPB0321	CTRL	IPI00032406.1	DNAJA2	117	0	3.73242	5400.27	IGLVEALCGFQFTFK	14	117
PPB0321	HDM3A	IPI00032406.1	DNAJA2	114	0.313398	4.23174	17050.5	ILEVHVDKGMK	14	117
PPB0321	HDM3A	IPI00032406.1	DNAJA2	114	0.389892	4.79219	61971	IGLVEALCGFQFTFK	14	117
PPB0321	HDM3B	IPI00032406.1	DNAJA2	116	0.248139	4.56242	36510.3	IGLVEALCGFQFTFK	14	117
PPB0321	CTRL	IPI00032406.1	DNAJA2	117	0	3.24846	1771.98	ILEVHVDKGMK	14	117
PPB0321	HDM3B	IPI00032406.1	DNAJA2	116	0.11399	3.94431	8796.51	ILEVHVDKGMK	14	117
PPB0321	CTRL	IPI00032406.1	DNAJA2	117	0	3.74276	5530.5	ITFTGEADQAPGVEPGDIVLLLQEKEHEVFQR	14	117
PPB0321	HDM3A	IPI00032406.1	DNAJA2	114	0.518593	4.93124	85356.7	ITFTGEADQAPGVEPGDIVLLLQEKEHEVFQR	14	117
PPB0321	HDM3B	IPI00032406.1	DNAJA2	116	0.405094	4.72972	53668.4	ITFTGEADQAPGVEPGDIVLLLQEKEHEVFQR	14	117
PPB0321	CTRL	IPI00032406.1	DNAJA2	117	0	3.29743	1983.47	NVLCSACSGQGGK	14	117
PPB0321	HDM3A	IPI00032406.1	DNAJA2	114	0.759975	4.72728	53368.2	NVLCSACSGQGGK	14	117
PPB0321	HDM3B	IPI00032406.1	DNAJA2	116	0.513159	4.39245	24685.7	NVLCSACSGQGGK	14	117
PPB0321	CTRL	IPI00032406.1	DNAJA2	117	0	3.99215	9820.8	VIEPGCVR	14	117
PPB0321	HDM3A	IPI00032406.1	DNAJA2	114	0.423126	5.08515	121662	VIEPGCVR	14	117
PPB0321	HDM3B	IPI00032406.1	DNAJA2	116	0.297238	4.87125	74344	VIEPGCVR	14	117
PPB0321	HDM3A	IPI00032406.1	DNAJA2	114		4.42869	26834	GDLYIK	14	117
PPB0321	HDM3B	IPI00032406.1	DNAJA2	116		3.89681	7885.15	GDLYIK	14	117
PPB0321	CTRL	IPI00032406.1	DNAJA2	117	0	3.47544	2988.44	DGNDLHMTYK	14	117
PPB0321	HDM3A	IPI00382470.3	HSP90AA1	114		4.51814	32971.6	DQVANSAFVER	123	117
PPB0321	HDM3B	IPI00382470.3	HSP90AA1	116		3.98465	9652.8	DQVANSAFVER	123	117
PPB0321	HDM3A	IPI00382470.3	HSP90AA1	114		2.92545	842.267	FYEQFSK	123	117
PPB0321	HDM3B	IPI00382470.3	HSP90AA1	116		2.81544	653.785	FYEQFSK	123	117
PPB0321	HDM3A	IPI00382470.3	HSP90AA1	114		1.49939	31.5783	HGLEVIYMIEPIDEYCVQQLK	123	117
PPB0321	HDM3A	IPI00382470.3	HSP90AA1	114		2.76476	581.777	HGLEVIYMIEPIDEYCVQQLKEFEGK	123	117
PPB0321	HDM3B	IPI00382470.3	HSP90AA1	116		2.41109	257.685	HGLEVIYMIEPIDEYCVQQLKEFEGK	123	117
PPB0321	HDM3A	IPI00382470.3	HSP90AA1	114		3.76819	5863.9	HSQFIGYPITLFVEK	123	117
PPB0321	HDM3B	IPI00382470.3	HSP90AA1	116		3.28558	1930.09	HSQFIGYPITLFVEK	123	117
PPB0321	CTRL	IPI00382470.3	HSP90AA1	117	0	2.435	272.27	AQALRDNSTMGYMAAK	123	117
PPB0321	HDM3A	IPI00382470.3	HSP90AA1	114	0.563937	3.66882	4664.62	AQALRDNSTMGYMAAK	123	117
PPB0321	HDM3B	IPI00382470.3	HSP90AA1	116	0.451416	3.46828	2939.52	AQALRDNSTMGYMAAK	123	117
PPB0321	HDM3B	IPI00382470.3	HSP90AA1	116		3.29546	1974.52	RVFIMDNCEELIPEYLNFIR	123	117
PPB0321	HDM3A	IPI00382470.3	HSP90AA1	114		4.03415	10818.1	RAPFDLFENRK	123	117
PPB0321	HDM3B	IPI00382470.3	HSP90AA1	116		3.46607	2924.64	RAPFDLFENRK	123	117
PPB0321	HDM3A	IPI00382470.3	HSP90AA1	114		3.6602	4573	RVFIMDNCEELIPEYLNFIR	123	117
PPB0321	CTRL	IPI00382470.3	HSP90AA1	117	0	2.4462	279.38	DNSTMGYMAAKK	123	117
PPB0321	CTRL	IPI00382470.3	HSP90AA1	117	0	3.26494	1840.51	DNSTMGYMAAK	123	117
PPB0321	HDM3A	IPI00382470.3	HSP90AA1	114	0.61205	4.54687	35226.4	DNSTMGYMAAK	123	117
PPB0321	HDM3B	IPI00382470.3	HSP90AA1	116	0.35212	4.19892	15809.5	DNSTMGYMAAK	123	117
PPB0321	HDM3A	IPI00382470.3	HSP90AA1	114	0.526642	3.64272	4392.55	DNSTMGYMAAKK	123	117
PPB0321	HDM3B	IPI00382470.3	HSP90AA1	116	0.349786	3.37784	2386.94	DNSTMGYMAAKK	123	117
PPB0321	CTRL	IPI00382470.3	HSP90AA1	117	0	3.12044	1319.58	ELHINLIPNKQDR	123	117
PPB0321	HDM3A	IPI00382470.3	HSP90AA1	114	1.09362	4.88394	76548.3	ELHINLIPNKQDR	123	117
PPB0321	HDM3B	IPI00382470.3	HSP90AA1	116	0.68191	4.38421	24221.8	ELHINLIPNKQDR	123	117
PPB0321	CTRL	IPI00382470.3	HSP90AA1	117	0	2.57378	374.782	ELISNSSDALDK	123	117
PPB0321	HDM3A	IPI00382470.3	HSP90AA1	114	0.333885	3.57754	3780.45	ELISNSSDALDK	123	117
PPB0321	HDM3B	IPI00382470.3	HSP90AA1	116	0.192085	3.34772	2227.02	ELISNSSDALDK	123	117
PPB0321	CTRL	IPI00382470.3	HSP90AA1	117	0	3.33678	2171.61	ELISNSSDALDKIR	123	117
PPB0321	HDM3A	IPI00382470.3	HSP90AA1	114	1.24145	5.24811	177057	ELISNSSDALDKIR	123	117
PPB0321	HDM3B	IPI00382470.3	HSP90AA1	116	0.832669	4.75131	56404.1	ELISNSSDALDKIR	123	117
PPB0321	CTRL	IPI00382470.3	HSP90AA1	117	0	3.20233	1593.42	HIYYITGETK	123	117
PPB0321	HDM3A	IPI00382470.3	HSP90AA1	114	0.873229	4.74544	55646.8	HIYYITGETK	123	117
PPB0321	HDM3B	IPI00382470.3	HSP90AA1	116	0.616483	4.40068	25158	HIYYITGETK	123	117
PPB0321	CTRL	IPI00382470.3	HSP90AA1	117	0	2.82058	661.572	HIYYITGETKDQVANSAFVER	123	117
PPB0321	HDM3A	IPI00382470.3	HSP90AA1	114	0.849734	4.34019	21887.2	HIYYITGETKDQVANSAFVER	123	117
PPB0321	HDM3B	IPI00382470.3	HSP90AA1	116	0.548992	3.95143	8941.9	HIYYITGETKDQVANSAFVER	123	117
PPB0321	CTRL	IPI00382470.3	HSP90AA1	117	0	2.91391	820.175	HLEINPDHSIIETLR	123	117
PPB0321	HDM3A	IPI00382470.3	HSP90AA1	114	0.957259	4.54105	34757.2	HLEINPDHSIIETLR	123	117
PPB0321	HDM3B	IPI00382470.3	HSP90AA1	116	0.659069	4.15484	14283.5	HLEINPDHSIIETLR	123	117
PPB0321	CTRL	IPI00382470.3	HSP90AA1	117	0	2.16841	147.37	HSQFIGYPITLFVEKER	123	117
PPB0321	HDM3A	IPI00382470.3	HSP90AA1	114	0.687304	3.52559	3354.23	HSQFIGYPITLFVEKER	123	117
PPB0321	HDM3B	IPI00382470.3	HSP90AA1	116	0.699258	3.44953	2815.32	HSQFIGYPITLFVEKER	123	117
PPB0321	CTRL	IPI00382470.3	HSP90AA1	117	0	3.19961	1583.47	IKEIVK	123	117
PPB0321	HDM3A	IPI00382470.3	HSP90AA1	114	0.84184	4.71133	51443.6	IKEIVK	123	117
PPB0321	HDM3B	IPI00382470.3	HSP90AA1	116	0.468957	4.25043	17800.4	IKEIVK	123	117
PPB0321	CTRL	IPI00382470.3	HSP90AA1	117	0	3.48975	3088.53	IMKDILEK	123	117
PPB0321	HDM3A	IPI00382470.3	HSP90AA1	114	0.593045	3.48327	3042.77	KHSQFIGYPITLFVEKER	123	117
PPB0321	HDM3A	IPI00382470.3	HSP90AA1	114	0.96251	5.12214	132478	IMKDILEK	123	117
PPB0321	HDM3B	IPI00382470.3	HSP90AA1	116	0.544069	4.61568	41274.5	IMKDILEK	123	117
PPB0321	CTRL	IPI00382470.3	HSP90AA1	117	0	2.22034	166.09	KHSQFIGYPITLFVEKER	123	117
PPB0321	HDM3B	IPI00382470.3	HSP90AA1	116	0.432035	3.23424	1714.9	KHSQFIGYPITLFVEKER	123	117
PPB0321	CTRL	IPI00382470.3	HSP90AA1	117	0	3.00795	1018.48	KKLSELLR	123	117
PPB0321	HDM3A	IPI00382470.3	HSP90AA1	114	0.241189	3.91902	8298.92	KKLSELLR	123	117
PPB0321	HDM3B	IPI00382470.3	HSP90AA1	116	0.126027	3.71584	5198.05	KKLSELLR	123	117
PPB0321	CTRL	IPI00382470.3	HSP90AA1	117	0	3.37525	2372.72	KLSELLR	123	117
PPB0321	HDM3A	IPI00382470.3	HSP90AA1	114	0.745475	4.7906	61745.1	KLSELLR	123	117
PPB0321	HDM3B	IPI00382470.3	HSP90AA1	116	0.380298	4.33741	21747.3	KLSELLR	123	117
PPB0321	CTRL	IPI00382470.3	HSP90AA1	117	0	2.77517	595.9	LDSGKELHINLIPNKQDR	123	117
PPB0321	HDM3A	IPI00382470.3	HSP90AA1	114	0.670673	4.11573	13053.5	LDSGKELHINLIPNKQDR	123	117
PPB0321	HDM3B	IPI00382470.3	HSP90AA1	116	0.500884	3.85792	7209.72	LDSGKELHINLIPNKQDR	123	117
PPB0321	CTRL	IPI00382470.3	HSP90AA1	117	0	3.60571	4033.73	LGIHEDSQNR	123	117
PPB0321	HDM3A	IPI00382470.3	HSP90AA1	114	1.01248	5.28807	194119	LGIHEDSQNR	123	117
PPB0321	HDM3B	IPI00382470.3	HSP90AA1	116	0.634586	4.82215	66397.7	LGIHEDSQNR	123	117
PPB0321	CTRL	IPI00382470.3	HSP90AA1	117	0	1.70165	50.31	LGLGIDEDDPTADDTSAAVTEEMPPLEGDDDTSRMEEVD	123	117
PPB0321	CTRL	IPI00382470.3	HSP90AA1	117	0	1.85859	72.2085	LVTSPCCIVTSTYGWTANMER	123	117
PPB0321	HDM3A	IPI00382470.3	HSP90AA1	114	1.5194	4.04787	11165.3	LVTSPCCIVTSTYGWTANMER	123	117
PPB0321	HDM3B	IPI00382470.3	HSP90AA1	116	1.34785	3.7883	6141.9	LVTSPCCIVTSTYGWTANMER	123	117
PPB0321	CTRL	IPI00382470.3	HSP90AA1	117	0	2.86776	737.505	NPDDITNEEYGEFYK	123	117
PPB0321	HDM3A	IPI00382470.3	HSP90AA1	114	0.959815	4.49746	31438.4	NPDDITNEEYGEFYK	123	117
PPB0321	HDM3B	IPI00382470.3	HSP90AA1	116	0.61379	4.06342	11572.2	NPDDITNEEYGEFYK	123	117
PPB0321	CTRL	IPI00382470.3	HSP90AA1	117	0	2.63683	433.337	RAPFDLFENR	123	117
PPB0321	HDM3A	IPI00382470.3	HSP90AA1	114	1.72805	5.03476	108333	RAPFDLFENR	123	117
PPB0321	HDM3B	IPI00382470.3	HSP90AA1	116	1.38215	4.60084	39887.7	RAPFDLFENR	123	117
PPB0321	CTRL	IPI00382470.3	HSP90AA1	117	0	3.04034	1097.34	TDTGEPMGR	123	117
PPB0321	HDM3A	IPI00382470.3	HSP90AA1	114	0.754637	4.46486	29164.8	TDTGEPMGR	123	117
PPB0321	HDM3B	IPI00382470.3	HSP90AA1	116	0.464596	4.0868	12212.3	TDTGEPMGR	123	117
PPB0321	CTRL	IPI00382470.3	HSP90AA1	117	0	1.66434	46.168	VFIMDNCEELIPEYLNFIR	123	117
PPB0321	CTRL	IPI00382470.3	HSP90AA1	117	0	2.98782	972.351	TKFENLCK	123	117
PPB0321	HDM3A	IPI00382470.3	HSP90AA1	114	0.820084	4.47779	30046	TKFENLCK	123	117
PPB0321	HDM3B	IPI00382470.3	HSP90AA1	116	0.481539	4.05122	11251.8	TKFENLCK	123	117
PPB0321	HDM3A	IPI00382470.3	HSP90AA1	114	0.92853	3.26275	1831.27	VFIMDNCEELIPEYLNFIR	123	117
PPB0321	CTRL	IPI00382470.3	HSP90AA1	117	0	2.29625	197.812	YYTSASGDEMVSLK	123	117
PPB0321	HDM3A	IPI00382470.3	HSP90AA1	114	0.0886497	3.05478	1134.44	YYTSASGDEMVSLK	123	117
PPB0321	HDM3B	IPI00382470.3	HSP90AA1	116	0.345898	3.22401	1674.99	YYTSASGDEMVSLK	123	117
PPB0321	CTRL	IPI00382470.3	HSP90AA1	117	0	3.20257	1594.31	YYTSASGDEMVSLKDYCTR	123	117
PPB0321	HDM3A	IPI00382470.3	HSP90AA1	114	0.657856	4.53031	33908.5	YYTSASGDEMVSLKDYCTR	123	117
PPB0321	HDM3B	IPI00382470.3	HSP90AA1	116	0.735104	4.51954	33077.9	YYTSASGDEMVSLKDYCTR	123	117
PPB0321	HDM3B	IPI00382470.3	HSP90AA1	116	0.569067	2.81527	653.534	VFIMDNCEELIPEYLNFIR	123	117
PPB0321	HDM3B	IPI00414676.6	HSP90AB1	116	0.13692	4.156	14322	VTISNR	121	117
PPB0321	CTRL	IPI00414676.6	HSP90AB1	117	0	3.69392	4942.24	VVVITK	121	117
PPB0321	HDM3A	IPI00414676.6	HSP90AB1	114	1.16534	5.52915	338178	VVVITK	121	117
PPB0321	HDM3B	IPI00414676.6	HSP90AB1	116	0.757399	5.03318	107940	VVVITK	121	117
PPB0321	CTRL	IPI00414676.6	HSP90AB1	117	0	2.5771	377.663	YHTSQSGDEMTSLSEYVSR	121	117
PPB0321	HDM3A	IPI00414676.6	HSP90AB1	114	0.786646	4.03363	10805.1	YHTSQSGDEMTSLSEYVSR	121	117
PPB0321	HDM3B	IPI00414676.6	HSP90AB1	116	0.592598	3.75156	5643.69	YHTSQSGDEMTSLSEYVSR	121	117
PPB0321	CTRL	IPI00414676.6	HSP90AB1	117	0	2.39623	249.015	LVSSPCCIVTSTYGWTANMER	121	117
PPB0321	HDM3A	IPI00414676.6	HSP90AB1	114	0.734186	5.03061	107304	MKETQK	121	117
PPB0321	HDM3A	IPI00414676.6	HSP90AB1	114	0.838799	3.9049	8033.49	LVSSPCCIVTSTYGWTANMER	121	117
PPB0321	HDM3B	IPI00414676.6	HSP90AB1	116	0.530222	3.50831	3223.36	LVSSPCCIVTSTYGWTANMER	121	117
PPB0321	CTRL	IPI00414676.6	HSP90AB1	117	0	3.62655	4232.02	MKETQK	121	117
PPB0321	HDM3B	IPI00414676.6	HSP90AB1	116	0.388546	4.59695	39532.5	MKETQK	121	117
PPB0321	CTRL	IPI00414676.6	HSP90AB1	117	0	2.48791	307.547	NPDDITQEEYGEFYK	121	117
PPB0321	HDM3A	IPI00414676.6	HSP90AB1	114	0.783505	3.9413	8735.69	NPDDITQEEYGEFYK	121	117
PPB0321	HDM3B	IPI00414676.6	HSP90AB1	116	0.489567	3.55934	3625.26	NPDDITQEEYGEFYK	121	117
PPB0321	CTRL	IPI00414676.6	HSP90AB1	117	0	1.51424	32.6765	RAPFDLFENK	121	117
PPB0321	HDM3A	IPI00414676.6	HSP90AB1	114	2.73889	4.923	83753.3	RAPFDLFENK	121	117
PPB0321	HDM3B	IPI00414676.6	HSP90AB1	116	2.35603	4.45212	28322	RAPFDLFENK	121	117
PPB0321	CTRL	IPI00414676.6	HSP90AB1	117	0	3.19114	1552.88	SIYYITGESK	121	117
PPB0321	HDM3A	IPI00414676.6	HSP90AB1	114	0.999628	4.86064	72551.2	SIYYITGESK	121	117
PPB0321	HDM3B	IPI00414676.6	HSP90AB1	116	0.693645	4.46664	29284.8	SIYYITGESK	121	117
PPB0321	CTRL	IPI00414676.6	HSP90AB1	117	0	1.45222	28.3283	SIYYITGESKEQVANSAFVER	121	117
PPB0321	HDM3A	IPI00414676.6	HSP90AB1	114	0.672395	2.79449	623.009	SIYYITGESKEQVANSAFVER	121	117
PPB0321	HDM3B	IPI00414676.6	HSP90AB1	116	0.439236	2.47332	297.383	SIYYITGESKEQVANSAFVER	121	117
PPB0321	CTRL	IPI00414676.6	HSP90AB1	117	0	3.33831	2179.24	SLVSVTK	121	117
PPB0321	HDM3A	IPI00414676.6	HSP90AB1	114	0.915158	4.92334	83819.3	SLVSVTK	121	117
PPB0321	HDM3B	IPI00414676.6	HSP90AB1	116	0.578236	4.4984	31506.7	SLVSVTK	121	117
PPB0321	CTRL	IPI00414676.6	HSP90AB1	117	0	1.41882	26.2315	VFIMDSCDELIPEYLNFIR	121	117
PPB0321	HDM3A	IPI00414676.6	HSP90AB1	114	0.775667	2.86437	731.762	VFIMDSCDELIPEYLNFIR	121	117
PPB0321	HDM3B	IPI00414676.6	HSP90AB1	116	0.404661	2.40534	254.299	VFIMDSCDELIPEYLNFIR	121	117
PPB0321	CTRL	IPI00414676.6	HSP90AB1	117	0	3.2067	1609.55	VKEVVK	121	117
PPB0321	HDM3A	IPI00414676.6	HSP90AB1	114	0.547233	4.42382	26534.9	VKEVVK	121	117
PPB0321	HDM3B	IPI00414676.6	HSP90AB1	116	0.299781	4.08835	12255.9	VKEVVK	121	117
PPB0321	CTRL	IPI00414676.6	HSP90AB1	117	0	3.65602	4529.22	VKEVVKK	121	117
PPB0321	HDM3A	IPI00414676.6	HSP90AB1	114	0.449653	4.77556	59642.5	VKEVVKK	121	117
PPB0321	HDM3B	IPI00414676.6	HSP90AB1	116	0.189893	4.42778	26777.9	VKEVVKK	121	117
PPB0321	CTRL	IPI00414676.6	HSP90AB1	117	0	3.43722	2736.68	VTISNR	121	117
PPB0321	HDM3A	IPI00414676.6	HSP90AB1	114	0.327166	4.43427	27181.3	VTISNR	121	117
PPB0321	HDM3A	IPI00414676.6	HSP90AB1	114		3.41351	2591.26	GFEVVYMTEPIDEYCVQQLK	121	117
PPB0321	HDM3B	IPI00414676.6	HSP90AB1	116		3.02682	1063.71	GFEVVYMTEPIDEYCVQQLK	121	117
PPB0321	HDM3A	IPI00414676.6	HSP90AB1	114		2.16736	147.016	HSQFIGYPITLYLEKER	121	117
PPB0321	HDM3B	IPI00414676.6	HSP90AB1	116		1.80136	63.2942	HSQFIGYPITLYLEKER	121	117
PPB0321	HDM3A	IPI00414676.6	HSP90AB1	114		3.30988	2041.16	KRGFEVVYMTEPIDEYCVQQLK	121	117
PPB0321	HDM3B	IPI00414676.6	HSP90AB1	116		3.03524	1084.54	KRGFEVVYMTEPIDEYCVQQLK	121	117
PPB0321	HDM3A	IPI00414676.6	HSP90AB1	114		3.78805	6138.37	RVFIMDSCDELIPEYLNFIR	121	117
PPB0321	HDM3B	IPI00414676.6	HSP90AB1	116		3.43677	2733.8	RVFIMDSCDELIPEYLNFIR	121	117
PPB0321	HDM3A	IPI00414676.6	HSP90AB1	114	0.628967	4.8538	71416.2	ADHGEPIGR	121	117
PPB0321	CTRL	IPI00414676.6	HSP90AB1	117	0	3.55495	3588.8	ADHGEPIGR	121	117
PPB0321	HDM3B	IPI00414676.6	HSP90AB1	116	0.565133	4.70194	50343.4	ADHGEPIGR	121	117
PPB0321	CTRL	IPI00414676.6	HSP90AB1	117	0	3.39082	2459.32	AKFENLCK	121	117
PPB0321	HDM3A	IPI00414676.6	HSP90AB1	114	0.609114	4.66981	46753.1	AKFENLCK	121	117
PPB0321	HDM3B	IPI00414676.6	HSP90AB1	116	0.338838	4.31151	20488.7	AKFENLCK	121	117
PPB0321	CTRL	IPI00414676.6	HSP90AB1	117	0	3.43446	2719.3	ALLFIPR	121	117
PPB0321	HDM3A	IPI00414676.6	HSP90AB1	114	0.655417	4.75975	57511.4	ALLFIPR	121	117
PPB0321	HDM3B	IPI00414676.6	HSP90AB1	116	0.343446	4.35976	22896.2	ALLFIPR	121	117
PPB0321	CTRL	IPI00414676.6	HSP90AB1	117	0	1.87476	74.9483	APFDLFENK	121	117
PPB0321	HDM3A	IPI00414676.6	HSP90AB1	114	0.538949	3.08359	1212.25	APFDLFENK	121	117
PPB0321	HDM3B	IPI00414676.6	HSP90AB1	116	0.237906	2.69453	494.912	APFDLFENK	121	117
PPB0321	CTRL	IPI00414676.6	HSP90AB1	117	0	2.77614	597.232	APFDLFENKK	121	117
PPB0321	HDM3A	IPI00414676.6	HSP90AB1	114	0.480698	3.92672	8447.37	APFDLFENKK	121	117
PPB0321	HDM3B	IPI00414676.6	HSP90AB1	116	0.168355	3.52636	3360.16	APFDLFENKK	121	117
PPB0321	CTRL	IPI00414676.6	HSP90AB1	117	0	2.15431	142.663	AQALRDNSTMGYMMAK	121	117
PPB0321	HDM3A	IPI00414676.6	HSP90AB1	114	0.486536	3.31073	2045.17	AQALRDNSTMGYMMAK	121	117
PPB0321	HDM3B	IPI00414676.6	HSP90AB1	116	0.239206	2.97538	944.885	AQALRDNSTMGYMMAK	121	117
PPB0321	CTRL	IPI00414676.6	HSP90AB1	117	0	3.21719	1648.88	DNSTMGYMMAK	121	117
PPB0321	HDM3A	IPI00414676.6	HSP90AB1	114	0.537554	4.42462	26584.2	DNSTMGYMMAK	121	117
PPB0321	HDM3B	IPI00414676.6	HSP90AB1	116	0.28851	4.08756	12233.8	DNSTMGYMMAK	121	117
PPB0321	CTRL	IPI00414676.6	HSP90AB1	117	0	2.46165	289.502	DNSTMGYMMAKK	121	117
PPB0321	HDM3A	IPI00414676.6	HSP90AB1	114	0.332188	3.46372	2908.84	DNSTMGYMMAKK	121	117
PPB0321	HDM3B	IPI00414676.6	HSP90AB1	116	0.459251	3.50276	3182.47	DNSTMGYMMAKK	121	117
PPB0321	CTRL	IPI00414676.6	HSP90AB1	117	0	2.87641	752.332	EKEISDDEAEEEKGEK	121	117
PPB0321	HDM3A	IPI00414676.6	HSP90AB1	114	0.727841	4.27413	18798.8	EKEISDDEAEEEKGEK	121	117
PPB0321	HDM3B	IPI00414676.6	HSP90AB1	116	0.565344	4.2213	16645.6	EQVANSAFVER	121	117
PPB0321	HDM3B	IPI00414676.6	HSP90AB1	116	-0.0525437	3.40573	2545.23	EKEISDDEAEEEKGEK	121	117
PPB0321	CTRL	IPI00414676.6	HSP90AB1	117	0	3.0741	1186.03	EQVANSAFVER	121	117
PPB0321	HDM3A	IPI00414676.6	HSP90AB1	114	0.626745	4.37072	23481.2	EQVANSAFVER	121	117
PPB0321	CTRL	IPI00414676.6	HSP90AB1	117	0	1.48903	30.8343	FYEAFSK	121	117
PPB0321	HDM3A	IPI00414676.6	HSP90AB1	114	0.737039	2.89595	786.96	FYEAFSK	121	117
PPB0321	HDM3B	IPI00414676.6	HSP90AB1	116	0.465976	2.53687	344.247	FYEAFSK	121	117
PPB0321	CTRL	IPI00414676.6	HSP90AB1	117	0	1.52496	33.4937	GFEVVYMTEPIDEYCVQQLKEFDGK	121	117
PPB0321	HDM3A	IPI00414676.6	HSP90AB1	114	0.353741	2.54858	353.659	GFEVVYMTEPIDEYCVQQLKEFDGK	121	117
PPB0321	HDM3B	IPI00414676.6	HSP90AB1	116	0.177823	2.28465	192.596	GFEVVYMTEPIDEYCVQQLKEFDGK	121	117
PPB0321	CTRL	IPI00414676.6	HSP90AB1	117	0	1.72502	53.0913	HLEINPDHPIVETLR	121	117
PPB0321	HDM3A	IPI00414676.6	HSP90AB1	114	0.893117	3.28802	1940.98	HLEINPDHPIVETLR	121	117
PPB0321	HDM3B	IPI00414676.6	HSP90AB1	116	0.587195	2.89408	783.571	HLEINPDHPIVETLR	121	117
PPB0321	CTRL	IPI00414676.6	HSP90AB1	117	0	2.40703	255.29	HSQFIGYPITLYLEK	121	117
PPB0321	HDM3A	IPI00414676.6	HSP90AB1	114	0.880933	3.95785	9075	HSQFIGYPITLYLEK	121	117
PPB0321	HDM3B	IPI00414676.6	HSP90AB1	116	0.623096	3.61199	4092.52	HSQFIGYPITLYLEK	121	117
PPB0321	CTRL	IPI00414676.6	HSP90AB1	117	0	2.2917	195.75	IDIIPNPQER	121	117
PPB0321	HDM3A	IPI00414676.6	HSP90AB1	114	1.76153	4.72311	52857.8	IDIIPNPQER	121	117
PPB0321	HDM3B	IPI00414676.6	HSP90AB1	116	1.45735	4.33091	21424.5	IDIIPNPQER	121	117
PPB0321	CTRL	IPI00414676.6	HSP90AB1	117	0	2.75383	567.317	KFYEAFSK	121	117
PPB0321	HDM3A	IPI00414676.6	HSP90AB1	114	0.43922	3.86293	7293.33	KFYEAFSK	121	117
PPB0321	HDM3B	IPI00414676.6	HSP90AB1	116	0.232021	3.56771	3695.8	KFYEAFSK	121	117
PPB0321	CTRL	IPI00414676.6	HSP90AB1	117	0	3.33457	2160.59	LGIHEDSTNR	121	117
PPB0321	HDM3A	IPI00414676.6	HSP90AB1	114	0.704964	4.70942	51217.4	LGIHEDSTNR	121	117
PPB0321	HDM3B	IPI00414676.6	HSP90AB1	116	0.486332	4.40277	25279.4	LGIHEDSTNR	121	117
PPB0321	HDM3A	IPI00304925.5	HSPA1A;HSPA1B	114		3.13957	1379.01	EIAEAYLGYPVTNAVITVPAYFNDSQR	130	117
PPB0321	HDM3B	IPI00304925.5	HSPA1A;HSPA1B	116		3.19725	1574.88	EIAEAYLGYPVTNAVITVPAYFNDSQR	130	117
PPB0321	HDM3B	IPI00304925.5	HSPA1A;HSPA1B	116		2.893	781.633	MKEIAEAYLGYPVTNAVITVPAYFNDSQR	130	117
PPB0321	HDM3A	IPI00304925.5	HSPA1A;HSPA1B	114		4.44877	28104	LLQDFFNGRDLNK	130	117
PPB0321	HDM3B	IPI00304925.5	HSPA1A;HSPA1B	116		4.54582	35141.8	LLQDFFNGRDLNK	130	117
PPB0321	HDM3A	IPI00304925.5	HSPA1A;HSPA1B	114		3.03587	1086.1	MKEIAEAYLGYPVTNAVITVPAYFNDSQR	130	117
PPB0321	CTRL	IPI00911039.1	HSPA1A;HSPA1B	117	0	3.14811	1406.4	LLQDFFDGR	115	117
PPB0321	HDM3A	IPI00911039.1	HSPA1A;HSPA1B	114	0.754729	4.57272	37386.8	LLQDFFDGR	115	117
PPB0321	HDM3B	IPI00911039.1	HSPA1A;HSPA1B	116	1.17505	4.90502	80355.7	LLQDFFDGR	115	117
PPB0321	CTRL	IPI00911039.1	HSPA1A;HSPA1B	117	0	4.11315	12976.4	LLQDFFDGRDLNK	115	117
PPB0321	HDM3A	IPI00911039.1	HSPA1A;HSPA1B	114	0.796185	5.57922	379505	LLQDFFDGRDLNK	115	117
PPB0321	HDM3B	IPI00911039.1	HSPA1A;HSPA1B	116	1.13002	5.82503	668398	LLQDFFDGRDLNK	115	117
PPB0321	CTRL	IPI00304925.5	HSPA1A;HSPA1B	117	0	4.44865	28096.1	AFYPEEISSMVLTK	130	117
PPB0321	HDM3A	IPI00304925.5	HSPA1A;HSPA1B	114	0.636096	5.75462	568359	AFYPEEISSMVLTK	130	117
PPB0321	HDM3B	IPI00304925.5	HSPA1A;HSPA1B	116	1.04221	6.07272	1.18227e+06	AFYPEEISSMVLTK	130	117
PPB0321	CTRL	IPI00304925.5	HSPA1A;HSPA1B	117	0	3.19858	1579.72	FGDPVVQSDMKHWPFQVINDGDKPK	130	117
PPB0321	HDM3A	IPI00304925.5	HSPA1A;HSPA1B	114	0.360973	4.22943	16960.3	FGDPVVQSDMKHWPFQVINDGDKPK	130	117
PPB0321	HDM3B	IPI00304925.5	HSPA1A;HSPA1B	116	0.772827	4.55327	35749.3	FGDPVVQSDMKHWPFQVINDGDKPK	130	117
PPB0321	CTRL	IPI00304925.5	HSPA1A;HSPA1B	117	0	4.33905	21829.8	HWPFQVINDGDKPK	130	117
PPB0321	HDM3A	IPI00304925.5	HSPA1A;HSPA1B	114	0.605211	5.61414	411282	HWPFQVINDGDKPK	130	117
PPB0321	HDM3B	IPI00304925.5	HSPA1A;HSPA1B	116	0.811858	5.73277	540465	HWPFQVINDGDKPK	130	117
PPB0321	CTRL	IPI00304925.5	HSPA1A;HSPA1B	117	0	3.73735	5461.95	KFGDPVVQSDMKHWPFQVINDGDKPK	130	117
PPB0321	HDM3A	IPI00304925.5	HSPA1A;HSPA1B	114	0.39787	4.8051	63840.7	KFGDPVVQSDMKHWPFQVINDGDKPK	130	117
PPB0321	HDM3B	IPI00304925.5	HSPA1A;HSPA1B	116	0.729705	5.04891	111921	KFGDPVVQSDMKHWPFQVINDGDKPK	130	117
PPB0321	CTRL	IPI00304925.5	HSPA1A;HSPA1B	117	0	3.18078	1516.28	LLQDFFNGR	130	117
PPB0321	HDM3A	IPI00304925.5	HSPA1A;HSPA1B	114	0.953024	4.80368	63633.2	LLQDFFNGR	130	117
PPB0321	HDM3B	IPI00304925.5	HSPA1A;HSPA1B	116	1.28922	5.05186	112684	LLQDFFNGR	130	117
PPB0321	CTRL	IPI00304925.5	HSPA1A;HSPA1B	117	0	3.75109	5637.5	VQVSYKGETK	130	117
PPB0321	HDM3A	IPI00304925.5	HSPA1A;HSPA1B	114	1.00264	5.42361	265221	VQVSYKGETK	130	117
PPB0321	HDM3B	IPI00304925.5	HSPA1A;HSPA1B	116	1.41668	5.74963	561856	VQVSYKGETK	130	117
PPB0321	CTRL	IPI00003865.1	HSPA8	117	0	3.59928	3974.47	ARFEELNADLFR	55	117
PPB0321	HDM3A	IPI00003865.1	HSPA8	114	1.00347	5.27263	187341	ARFEELNADLFR	55	117
PPB0321	HDM3B	IPI00003865.1	HSPA8	116	0.979274	5.16041	144682	ARFEELNADLFR	55	117
PPB0321	CTRL	IPI00003865.1	HSPA8	117	0	3.6087	4061.64	DAGTIAGLNVLR	55	117
PPB0321	HDM3A	IPI00003865.1	HSPA8	114	0.769843	5.04843	111796	DAGTIAGLNVLR	55	117
PPB0321	HDM3B	IPI00003865.1	HSPA8	116	0.822181	5.01274	102978	DAGTIAGLNVLR	55	117
PPB0321	CTRL	IPI00003865.1	HSPA8	117	0	3.87861	7561.55	GTLDPVEK	55	117
PPB0321	HDM3A	IPI00003865.1	HSPA8	114	0.456102	5.00459	101063	GTLDPVEK	55	117
PPB0321	HDM3B	IPI00003865.1	HSPA8	116	0.419605	4.88008	75871.1	GTLDPVEK	55	117
PPB0321	CTRL	IPI00003865.1	HSPA8	117	0	4.50264	31815.4	IINEPTAAAIAYGLDKK	55	117
PPB0321	HDM3A	IPI00003865.1	HSPA8	114	0.631201	5.80372	636383	IINEPTAAAIAYGLDKK	55	117
PPB0321	HDM3B	IPI00003865.1	HSPA8	116	0.567781	5.65228	449034	IINEPTAAAIAYGLDKK	55	117
PPB0321	CTRL	IPI00003865.1	HSPA8	117	0	3.4956	3130.4	LDKSQIHDIVLVGGSTR	55	117
PPB0321	HDM3A	IPI00003865.1	HSPA8	114	0.640154	4.80563	63919.6	LDKSQIHDIVLVGGSTR	55	117
PPB0321	HDM3B	IPI00003865.1	HSPA8	116	0.677996	4.75546	56945.1	LDKSQIHDIVLVGGSTR	55	117
PPB0321	CTRL	IPI00003865.1	HSPA8	117	0	3.13723	1371.6	LYQSAGGMPGGMPGGFPGGGAPPSGGASSGPTIEEVD	55	117
PPB0321	HDM3A	IPI00003865.1	HSPA8	114	-0.11283	3.69428	4946.26	LYQSAGGMPGGMPGGFPGGGAPPSGGASSGPTIEEVD	55	117
PPB0321	HDM3B	IPI00003865.1	HSPA8	116	-0.100371	3.61872	4156.4	LYQSAGGMPGGMPGGFPGGGAPPSGGASSGPTIEEVD	55	117
PPB0321	CTRL	IPI00003865.1	HSPA8	117	0	3.25006	1778.51	RFDDAVVQSDMK	55	117
PPB0321	HDM3B	IPI00003865.1	HSPA8	116	0.158067	3.98998	9771.99	RFDDAVVQSDMK	55	117
PPB0321	CTRL	IPI00003865.1	HSPA8	117	0	2.15353	142.405	SFYPEEVSSMVLTK	55	117
PPB0321	HDM3A	IPI00003865.1	HSPA8	114	0.644431	3.46784	2936.54	SFYPEEVSSMVLTK	55	117
PPB0321	HDM3B	IPI00003865.1	HSPA8	116	0.939593	3.67498	4731.29	SFYPEEVSSMVLTK	55	117
PPB0321	CTRL	IPI00003865.1	HSPA8	117	0	3.34212	2198.46	SQIHDIVLVGGSTR	55	117
PPB0321	HDM3A	IPI00003865.1	HSPA8	114	-0.0976031	3.9144	8210.99	SQIHDIVLVGGSTR	55	117
PPB0321	HDM3B	IPI00003865.1	HSPA8	116	0.0274382	3.95142	8941.65	SQIHDIVLVGGSTR	55	117
PPB0321	CTRL	IPI00003865.1	HSPA8	117	0	3.3008	1998.92	STAGDTHLGGEDFDNR	55	117
PPB0321	HDM3A	IPI00003865.1	HSPA8	114	0.591617	4.56229	36500.1	STAGDTHLGGEDFDNR	55	117
PPB0321	HDM3B	IPI00003865.1	HSPA8	116	0.4796	4.36226	23028	STAGDTHLGGEDFDNR	55	117
PPB0321	CTRL	IPI00003865.1	HSPA8	117	0	2.60468	402.418	TVTNAVVTVPAYFNDSQR	55	117
PPB0321	HDM3A	IPI00003865.1	HSPA8	114	0.272935	3.54749	3527.7	TVTNAVVTVPAYFNDSQR	55	117
PPB0321	HDM3B	IPI00003865.1	HSPA8	116	0.489031	3.67557	4737.71	TVTNAVVTVPAYFNDSQR	55	117
PPB0321	CTRL	IPI00003865.1	HSPA8	117	0	3.33262	2150.9	VCNPIITK	55	117
PPB0321	HDM3A	IPI00003865.1	HSPA8	114	0.618093	4.62059	41744	VCNPIITK	55	117
PPB0321	HDM3B	IPI00003865.1	HSPA8	116	0.639483	4.55396	35806.7	VCNPIITK	55	117
PPB0321	CTRL	IPI00003865.1	HSPA8	117	0	3.92646	8442.34	VQVEYKGETK	55	117
PPB0321	HDM3A	IPI00003865.1	HSPA8	114	0.370794	4.96714	92712.2	VQVEYKGETK	55	117
PPB0321	HDM3B	IPI00003865.1	HSPA8	116	0.300356	4.80868	64369.4	VQVEYKGETK	55	117
PPB0321	HDM3A	IPI00003865.1	HSPA8	114	0.250614	4.17055	14809.8	RFDDAVVQSDMK	55	117
PPB0321	HDM3A	IPI00003865.1	HSPA8	114		3.53912	3460.35	ARFEELNADLFRGTLDPVEK	55	117
PPB0321	HDM3B	IPI00003865.1	HSPA8	116		3.31448	2062.93	ARFEELNADLFRGTLDPVEK	55	117
PPB0321	HDM3A	IPI00003865.1	HSPA8	114		5.31487	206475	LSKEDIER	55	117
PPB0321	HDM3B	IPI00003865.1	HSPA8	116		4.44614	27934.3	LSKEDIER	55	117
PPB0321	HDM3B	IPI00479545.10	KDM3A	116	0.556236	5.42255	264577	VCVEFDGESWRK	1898	117
PPB0321	HDM3B	IPI00479545.10	KDM3A	116	-0.366214	5.70833	510896	VCVEFDGESWR	1898	117
PPB0321	CTRL	IPI00479545.10	KDM3A	117	0	4.28446	19251.1	VCVEFDGESWRK	1898	117
PPB0321	HDM3A	IPI00479545.10	KDM3A	114	1.61029	6.56463	3.66969e+06	VCVEFDGESWRK	1898	117
PPB0321	CTRL	IPI00479545.10	KDM3A	117	0	2.86254	728.683	VDNESCCSR	1898	117
PPB0321	HDM3A	IPI00479545.10	KDM3A	114	1.03502	4.56744	36934.8	VDNESCCSR	1898	117
PPB0321	HDM3B	IPI00479545.10	KDM3A	116	0.238363	3.68276	4816.84	VDNESCCSR	1898	117
PPB0321	CTRL	IPI00479545.10	KDM3A	117	0	4.14357	13917.9	VEGFLTPNKYDNEAIGLWLPLTK	1898	117
PPB0321	HDM3A	IPI00479545.10	KDM3A	114	1.43512	6.24858	1.77247e+06	VEGFLTPNKYDNEAIGLWLPLTK	1898	117
PPB0321	HDM3B	IPI00479545.10	KDM3A	116	-0.00645807	4.71898	52357.3	VEGFLTPNKYDNEAIGLWLPLTK	1898	117
PPB0321	CTRL	IPI00479545.10	KDM3A	117	0	3.4808	3025.55	VEPSALACR	1898	117
PPB0321	CTRL	IPI00479545.10	KDM3A	117	0	3.48117	3028.13	EILLGCTAATPPSKDPR	1898	117
PPB0321	HDM3A	IPI00479545.10	KDM3A	114	3.20544	7.3565	2.27247e+07	EILLGCTAATPPSKDPR	1898	117
PPB0321	HDM3B	IPI00479545.10	KDM3A	116	1.84051	5.90354	800833	EILLGCTAATPPSKDPR	1898	117
PPB0321	HDM3B	IPI00479545.10	KDM3A	116	1.10721	5.16988	147869	VEPSALACR	1898	117
PPB0321	CTRL	IPI00479545.10	KDM3A	117	0	3.74374	5542.88	VFLSKDLLKPIQDVNSLR	1898	117
PPB0321	HDM3A	IPI00479545.10	KDM3A	114	1.00804	5.42166	264031	VFLSKDLLKPIQDVNSLR	1898	117
PPB0321	HDM3B	IPI00479545.10	KDM3A	116	0.00545376	4.33105	21431.3	VFLSKDLLKPIQDVNSLR	1898	117
PPB0321	CTRL	IPI00479545.10	KDM3A	117	0	2.90482	803.197	VLTLGESWPVLVGR	1898	117
PPB0321	HDM3A	IPI00479545.10	KDM3A	114	1.74412	5.31882	208363	VLTLGESWPVLVGR	1898	117
PPB0321	HDM3B	IPI00479545.10	KDM3A	116	0.407469	3.89415	7837.02	VLTLGESWPVLVGR	1898	117
PPB0321	CTRL	IPI00479545.10	KDM3A	117	0	4.51138	32462.7	WIEVYSLLR	1898	117
PPB0321	HDM3A	IPI00479545.10	KDM3A	114	2.56998	7.75124	5.63953e+07	WIEVYSLLR	1898	117
PPB0321	HDM3B	IPI00479545.10	KDM3A	116	1.1526	6.24584	1.76135e+06	WIEVYSLLR	1898	117
PPB0321	CTRL	IPI00479545.10	KDM3A	117	0	4.97293	93956.3	WIEVYSLLRR	1898	117
PPB0321	HDM3A	IPI00479545.10	KDM3A	114	0.900415	6.54322	3.49318e+06	WIEVYSLLRR	1898	117
PPB0321	HDM3B	IPI00479545.10	KDM3A	116	-0.331457	5.22333	167236	WIEVYSLLRR	1898	117
PPB0321	CTRL	IPI00479545.10	KDM3A	117	0	1.61013	40.75	YDNEAIGLWLPLTK	1898	117
PPB0321	HDM3A	IPI00479545.10	KDM3A	114	2.3029	4.5829	38274	YDNEAIGLWLPLTK	1898	117
PPB0321	HDM3B	IPI00479545.10	KDM3A	116	1.15681	3.3488	2232.56	YDNEAIGLWLPLTK	1898	117
PPB0321	HDM3A	IPI00479545.10	KDM3A	114	1.91718	6.06786	1.16914e+06	VEPSALACR	1898	117
PPB0321	HDM3A	IPI00479545.10	KDM3A	114	2.69133	6.90322	8.00239e+06	EKQPTMPILK	1898	117
PPB0321	HDM3B	IPI00479545.10	KDM3A	116	0.910461	5.03433	108226	EKQPTMPILK	1898	117
PPB0321	CTRL	IPI00479545.10	KDM3A	117	0	3.48004	3020.22	EKQPTMPILKNEIK	1898	117
PPB0321	HDM3A	IPI00479545.10	KDM3A	114	1.09964	5.24956	177649	EKQPTMPILKNEIK	1898	117
PPB0321	HDM3B	IPI00479545.10	KDM3A	116	0.790439	4.85234	71176.7	EKQPTMPILKNEIK	1898	117
PPB0321	CTRL	IPI00479545.10	KDM3A	117	0	3.42601	2666.9	EQQKDSPVFCR	1898	117
PPB0321	HDM3A	IPI00479545.10	KDM3A	114	1.23445	5.33034	213962	EQQKDSPVFCR	1898	117
PPB0321	HDM3B	IPI00479545.10	KDM3A	116	0.253102	4.26097	18237.7	EQQKDSPVFCR	1898	117
PPB0321	CTRL	IPI00479545.10	KDM3A	117	0	3.16227	1453.01	ESSVKVDNESCCSR	1898	117
PPB0321	HDM3A	IPI00479545.10	KDM3A	114	2.90145	6.7336	5.41505e+06	ESSVKVDNESCCSR	1898	117
PPB0321	HDM3B	IPI00479545.10	KDM3A	116	1.71517	5.4593	287937	ESSVKVDNESCCSR	1898	117
PPB0321	CTRL	IPI00479545.10	KDM3A	117	0	3.63617	4326.86	FLGDQQR	1898	117
PPB0321	HDM3A	IPI00479545.10	KDM3A	114	2.72322	7.02927	1.06972e+07	FLGDQQR	1898	117
PPB0321	HDM3B	IPI00479545.10	KDM3A	116	1.82889	6.04693	1.11411e+06	FLGDQQR	1898	117
PPB0321	CTRL	IPI00479545.10	KDM3A	117	0	3.78464	6090.33	FLSLSAADGSDGSHDSWDVER	1898	117
PPB0321	HDM3A	IPI00479545.10	KDM3A	114	2.71689	7.17141	1.48393e+07	FLSLSAADGSDGSHDSWDVER	1898	117
PPB0321	HDM3B	IPI00479545.10	KDM3A	116	1.36587	5.73237	539973	FLSLSAADGSDGSHDSWDVER	1898	117
PPB0321	CTRL	IPI00479545.10	KDM3A	117	0	3.78777	6134.33	GDKNLVGSEVK	1898	117
PPB0321	HDM3A	IPI00479545.10	KDM3A	114	2.53104	6.98868	9.74278e+06	GDKNLVGSEVK	1898	117
PPB0321	HDM3B	IPI00479545.10	KDM3A	116	-0.050101	4.31953	20870.2	GDKNLVGSEVK	1898	117
PPB0321	CTRL	IPI00479545.10	KDM3A	117	0	2.72349	529.043	GSCTQPKTNTDQENR	1898	117
PPB0321	HDM3A	IPI00479545.10	KDM3A	114	-0.190333	3.20304	1596.02	GSCTQPKTNTDQENR	1898	117
PPB0321	HDM3B	IPI00479545.10	KDM3A	116	0.0184464	3.3238	2107.65	GSCTQPKTNTDQENR	1898	117
PPB0321	CTRL	IPI00479545.10	KDM3A	117	0	3.54201	3483.47	EKQPTMPILK	1898	117
PPB0321	CTRL	IPI00479545.10	KDM3A	117	0	4.05442	11334.9	HLDESHLLK	1898	117
PPB0321	HDM3A	IPI00479545.10	KDM3A	114	1.6022	6.32649	2.12077e+06	HLDESHLLK	1898	117
PPB0321	HDM3B	IPI00479545.10	KDM3A	116	-0.276692	4.35959	22886.9	HLDESHLLK	1898	117
PPB0321	CTRL	IPI00479545.10	KDM3A	117	0	4.38808	24439.1	HLDESHLLKGDK	1898	117
PPB0321	HDM3A	IPI00479545.10	KDM3A	114	0.854038	5.912	816588	HLDESHLLKGDK	1898	117
PPB0321	HDM3B	IPI00479545.10	KDM3A	116	-0.441301	4.52864	33778.8	HLDESHLLKGDK	1898	117
PPB0321	CTRL	IPI00479545.10	KDM3A	117	0	3.954	8995	HLDESHLLKGDKNLVGSEVK	1898	117
PPB0321	HDM3A	IPI00479545.10	KDM3A	114	0.773072	5.39695	249433	HLDESHLLKGDKNLVGSEVK	1898	117
PPB0321	HDM3B	IPI00479545.10	KDM3A	116	-0.225279	4.31058	20444.8	HLDESHLLKGDKNLVGSEVK	1898	117
PPB0321	CTRL	IPI00479545.10	KDM3A	117	0	4.40774	25570.5	HLEHAPSPSDVSNAPEVK	1898	117
PPB0321	HDM3A	IPI00479545.10	KDM3A	114	1.77985	6.85747	7.2023e+06	HLEHAPSPSDVSNAPEVK	1898	117
PPB0321	HDM3B	IPI00479545.10	KDM3A	116	-0.103105	4.88649	77000.6	HLEHAPSPSDVSNAPEVK	1898	117
PPB0321	CTRL	IPI00479545.10	KDM3A	117	0	4.97454	94307.2	ILTEPK	1898	117
PPB0321	HDM3A	IPI00479545.10	KDM3A	114	2.0438	7.68823	4.87785e+07	ILTEPK	1898	117
PPB0321	HDM3B	IPI00479545.10	KDM3A	116	-0.192583	5.36382	231112	ILTEPK	1898	117
PPB0321	CTRL	IPI00479545.10	KDM3A	117	0	4.24301	17499	IPQGCHK	1898	117
PPB0321	HDM3A	IPI00479545.10	KDM3A	114	1.96767	6.88057	7.59571e+06	IPQGCHK	1898	117
PPB0321	HDM3B	IPI00479545.10	KDM3A	116	0.572622	5.3975	249745	IPQGCHK	1898	117
PPB0321	CTRL	IPI00479545.10	KDM3A	117	0	4.80549	63898.4	IQNAPSR	1898	117
PPB0321	HDM3A	IPI00479545.10	KDM3A	114	1.52507	7.00044	1.00101e+07	IQNAPSR	1898	117
PPB0321	HDM3B	IPI00479545.10	KDM3A	116	0.411714	5.79906	629599	IQNAPSR	1898	117
PPB0321	CTRL	IPI00479545.10	KDM3A	117	0	3.71725	5214.97	IQNAPSRK	1898	117
PPB0321	HDM3A	IPI00479545.10	KDM3A	114	3.10742	7.49456	3.12289e+07	IQNAPSRK	1898	117
PPB0321	HDM3B	IPI00479545.10	KDM3A	116	-0.097734	4.20138	15899.3	IQNAPSRK	1898	117
PPB0321	CTRL	IPI00479545.10	KDM3A	117	0	4.6553	45217.2	IVDPSLIHVEVVHDNLVTCGNSAR	1898	117
PPB0321	HDM3A	IPI00479545.10	KDM3A	114	2.34715	7.67234	4.70258e+07	IVDPSLIHVEVVHDNLVTCGNSAR	1898	117
PPB0321	HDM3B	IPI00479545.10	KDM3A	116	0.922796	6.15996	1.44531e+06	IVDPSLIHVEVVHDNLVTCGNSAR	1898	117
PPB0321	CTRL	IPI00479545.10	KDM3A	117	0	4.38573	24306.7	IVQWPAITYKPLLDK	1898	117
PPB0321	HDM3A	IPI00479545.10	KDM3A	114	1.98006	7.03567	1.0856e+07	IVQWPAITYKPLLDK	1898	117
PPB0321	HDM3B	IPI00479545.10	KDM3A	116	-0.346201	4.62139	41820.1	IVQWPAITYKPLLDK	1898	117
PPB0321	CTRL	IPI00479545.10	KDM3A	117	0	2.8752	750.232	IVQWPAITYKPLLDKAGLGSITSVR	1898	117
PPB0321	HDM3A	IPI00479545.10	KDM3A	114	1.9803	5.52538	335258	IVQWPAITYKPLLDKAGLGSITSVR	1898	117
PPB0321	HDM3B	IPI00479545.10	KDM3A	116	0.111308	3.56836	3701.39	IVQWPAITYKPLLDKAGLGSITSVR	1898	117
PPB0321	CTRL	IPI00479545.10	KDM3A	117	0	3.11319	1297.76	IYSLDPSTQWFSATVINGNPASK	1898	117
PPB0321	HDM3A	IPI00479545.10	KDM3A	114	1.81091	5.59399	392634	IYSLDPSTQWFSATVINGNPASK	1898	117
PPB0321	HDM3B	IPI00479545.10	KDM3A	116	-0.263989	3.43107	2698.15	IYSLDPSTQWFSATVINGNPASK	1898	117
PPB0321	CTRL	IPI00479545.10	KDM3A	117	0	3.99823	9959.32	KSPEISER	1898	117
PPB0321	HDM3A	IPI00479545.10	KDM3A	114	3.27853	7.94664	8.84383e+07	KSPEISER	1898	117
PPB0321	HDM3B	IPI00479545.10	KDM3A	116	1.93293	6.51302	3.25849e+06	KSPEISER	1898	117
PPB0321	CTRL	IPI00479545.10	KDM3A	117	0	3.73496	5432.02	KSVLTDPAK	1898	117
PPB0321	HDM3A	IPI00479545.10	KDM3A	114		4.4491	28125.4	DAVAMLKASESSFGKP	1898	117
PPB0321	HDM3A	IPI00479545.10	KDM3A	114		5.10202	126478	DLKVCVEFDGESWRK	1898	117
PPB0321	HDM3B	IPI00479545.10	KDM3A	116		3.51368	3263.46	DLKVCVEFDGESWRK	1898	117
PPB0321	HDM3A	IPI00479545.10	KDM3A	114		4.156	14321.8	DLLKPIQDVNSLRLSLTDNQIVSKEFQALIVK	1898	117
PPB0321	HDM3A	IPI00479545.10	KDM3A	114		5.26222	182903	IVQWPAITYKPLLDKAGLGSITSVRFLGDQQR	1898	117
PPB0321	HDM3B	IPI00479545.10	KDM3A	116		3.72317	5286.51	IVQWPAITYKPLLDKAGLGSITSVRFLGDQQR	1898	117
PPB0321	HDM3A	IPI00479545.10	KDM3A	114	2.60655	7.01139	1.02657e+07	KSVLTDPAK	1898	117
PPB0321	HDM3B	IPI00479545.10	KDM3A	116	0.311458	4.62828	42489.4	KSVLTDPAK	1898	117
PPB0321	CTRL	IPI00479545.10	KDM3A	117	0	3.50196	3176.55	KVEPSALACR	1898	117
PPB0321	HDM3A	IPI00479545.10	KDM3A	114	3.15373	7.32557	2.11625e+07	KVEPSALACR	1898	117
PPB0321	HDM3B	IPI00479545.10	KDM3A	116	1.79108	5.8749	749720	KVEPSALACR	1898	117
PPB0321	CTRL	IPI00479545.10	KDM3A	117	0	3.84991	7077.92	LESVPQALTGLPK	1898	117
PPB0321	HDM3A	IPI00479545.10	KDM3A	114	1.14017	5.65996	457041	LESVPQALTGLPK	1898	117
PPB0321	HDM3B	IPI00479545.10	KDM3A	116	0.117513	4.54928	35422.5	LESVPQALTGLPK	1898	117
PPB0321	CTRL	IPI00479545.10	KDM3A	117	0	3.63482	4313.37	LFSKPASK	1898	117
PPB0321	HDM3A	IPI00479545.10	KDM3A	114	2.82066	7.12535	1.33461e+07	LFSKPASK	1898	117
PPB0321	HDM3B	IPI00479545.10	KDM3A	116	-0.117766	4.09891	12557.7	LFSKPASK	1898	117
PPB0321	CTRL	IPI00479545.10	KDM3A	117	0	4.29068	19529	LSLTDNQIVSK	1898	117
PPB0321	HDM3A	IPI00479545.10	KDM3A	114	2.7589	7.71946	5.24151e+07	LSLTDNQIVSK	1898	117
PPB0321	HDM3B	IPI00479545.10	KDM3A	116	1.16679	6.03933	1.09478e+06	LSLTDNQIVSK	1898	117
PPB0321	CTRL	IPI00479545.10	KDM3A	117	0	4.09112	12334.6	LSLTDNQIVSKEFQALIVK	1898	117
PPB0321	HDM3A	IPI00479545.10	KDM3A	114	0.782355	5.54336	349429	LSLTDNQIVSKEFQALIVK	1898	117
PPB0321	HDM3B	IPI00479545.10	KDM3A	116	-0.747048	3.92594	8432.11	LSLTDNQIVSKEFQALIVK	1898	117
PPB0321	CTRL	IPI00479545.10	KDM3A	117	0	4.32515	21142.3	NLVGSEVK	1898	117
PPB0321	HDM3A	IPI00479545.10	KDM3A	114	2.23187	7.2269	1.68616e+07	NLVGSEVK	1898	117
PPB0321	HDM3B	IPI00479545.10	KDM3A	116	-0.430383	4.47663	29966	NLVGSEVK	1898	117
PPB0321	CTRL	IPI00479545.10	KDM3A	117	0	3.18222	1521.31	NVVGIDLDTAK	1898	117
PPB0321	HDM3A	IPI00479545.10	KDM3A	114	3.27645	7.12855	1.34446e+07	NVVGIDLDTAK	1898	117
PPB0321	HDM3B	IPI00479545.10	KDM3A	116	1.06014	4.82422	66714.4	NVVGIDLDTAK	1898	117
PPB0321	CTRL	IPI00479545.10	KDM3A	117	0	3.53496	3427.38	NVVGIDLDTAKYILANIGDHFCQMVISEK	1898	117
PPB0321	HDM3A	IPI00747470.1	KDM3A	114		6.12624	1.33733e+06	EKQLTMPILK	1007	117
PPB0321	HDM3A	IPI00747470.1	KDM3A	114		4.30389	20132.2	IYSLDPSTQWFSATVVHGNPSSK	1007	117
PPB0321	HDM3B	IPI00747470.1	KDM3A	116		3.09505	1244.66	IYSLDPSTQWFSATVVHGNPSSK	1007	117
PPB0321	HDM3B	IPI00479545.10	KDM3A	116		2.43739	273.773	LFSKPASKEDLK	1898	117
PPB0321	HDM3A	IPI00479545.10	KDM3A	114		6.17099	1.48249e+06	KSSENNGTLVSK	1898	117
PPB0321	HDM3B	IPI00479545.10	KDM3A	116		3.95934	9106.3	KSSENNGTLVSK	1898	117
PPB0321	HDM3A	IPI00479545.10	KDM3A	114		5.73519	543491	LFSKPASKEDLK	1898	117
PPB0321	HDM3A	IPI00479545.10	KDM3A	114		6.20986	1.62127e+06	QPTMPILKNEIK	1898	117
PPB0321	HDM3B	IPI00479545.10	KDM3A	116		3.8546	7154.84	QPTMPILKNEIK	1898	117
PPB0321	HDM3A	IPI00479545.10	KDM3A	114		4.4549	28503.4	QSLPEEISSCLNTKSEALR	1898	117
PPB0321	HDM3B	IPI00479545.10	KDM3A	116		3.13976	1379.62	QSLPEEISSCLNTKSEALR	1898	117
PPB0321	HDM3A	IPI00479545.10	KDM3A	114		5.19305	155973	SNNKIQNAPSRK	1898	117
PPB0321	HDM3B	IPI00479545.10	KDM3A	116		3.29696	1981.33	SNNKIQNAPSRK	1898	117
PPB0321	HDM3A	IPI00479545.10	KDM3A	114		5.1657	146453	TFSWLK	1898	117
PPB0321	HDM3B	IPI00479545.10	KDM3A	116		3.36162	2299.43	TFSWLK	1898	117
PPB0321	HDM3A	IPI00479545.10	KDM3A	114	2.07413	6.53022	3.39014e+06	QPTMPILK	1898	117
PPB0321	HDM3A	IPI00479545.10	KDM3A	114	-0.391675	3.81317	6503.8	NVVGIDLDTAKYILANIGDHFCQMVISEK	1898	117
PPB0321	HDM3B	IPI00479545.10	KDM3A	116	-0.840041	3.27678	1891.39	NVVGIDLDTAKYILANIGDHFCQMVISEK	1898	117
PPB0321	CTRL	IPI00479545.10	KDM3A	117	0	3.78621	6112.37	QPTMPILK	1898	117
PPB0321	HDM3B	IPI00479545.10	KDM3A	116	1.10781	5.47588	299142	QPTMPILK	1898	117
PPB0321	CTRL	IPI00479545.10	KDM3A	117	0	3.80125	6327.71	QQSTPQAANSPPNLGAK	1898	117
PPB0321	HDM3A	IPI00479545.10	KDM3A	114	2.02848	6.49961	3.15943e+06	QQSTPQAANSPPNLGAK	1898	117
PPB0321	HDM3B	IPI00479545.10	KDM3A	116	0.0903421	4.47345	29747.4	QQSTPQAANSPPNLGAK	1898	117
PPB0321	HDM3A	IPI00479545.10	KDM3A	114	2.40666	7.35878	2.28445e+07	RAFLVEHNLVLAER	1898	117
PPB0321	HDM3B	IPI00479545.10	KDM3A	116	1.60233	6.46644	2.92708e+06	RAFLVEHNLVLAER	1898	117
PPB0321	CTRL	IPI00479545.10	KDM3A	117	0	3.6367	4332.15	RAFLVEHNLVLAERK	1898	117
PPB0321	HDM3A	IPI00479545.10	KDM3A	114	1.61574	5.92232	836222	RAFLVEHNLVLAERK	1898	117
PPB0321	HDM3B	IPI00479545.10	KDM3A	116	0.113015	4.33158	21457.5	RAFLVEHNLVLAERK	1898	117
PPB0321	CTRL	IPI00479545.10	KDM3A	117	0	4.23587	17213.5	RFLSLSAADGSDGSHDSWDVER	1898	117
PPB0321	HDM3A	IPI00479545.10	KDM3A	114	0.769493	5.67524	473415	RFLSLSAADGSDGSHDSWDVER	1898	117
PPB0321	HDM3B	IPI00479545.10	KDM3A	116	0.111005	4.92873	84866.2	RFLSLSAADGSDGSHDSWDVER	1898	117
PPB0321	CTRL	IPI00479545.10	KDM3A	117	0	4.09116	12335.7	RWIEVYSLLR	1898	117
PPB0321	HDM3A	IPI00479545.10	KDM3A	114	1.82908	6.59012	3.89156e+06	RWIEVYSLLR	1898	117
PPB0321	HDM3B	IPI00479545.10	KDM3A	116	0.931486	5.60451	402263	RWIEVYSLLR	1898	117
PPB0321	CTRL	IPI00479545.10	KDM3A	117	0	3.42786	2678.3	RWIEVYSLLRR	1898	117
PPB0321	HDM3A	IPI00479545.10	KDM3A	114	1.07252	5.17026	147998	RWIEVYSLLRR	1898	117
PPB0321	HDM3B	IPI00479545.10	KDM3A	116	0.183907	4.19363	15618.1	RWIEVYSLLRR	1898	117
PPB0321	CTRL	IPI00479545.10	KDM3A	117	0	3.86269	7289.35	SCSEASPSMCPVQSVPTTVFK	1898	117
PPB0321	HDM3A	IPI00479545.10	KDM3A	114	1.18021	5.71278	516151	SCSEASPSMCPVQSVPTTVFK	1898	117
PPB0321	HDM3B	IPI00479545.10	KDM3A	116	0.726815	5.17136	148376	SCSEASPSMCPVQSVPTTVFK	1898	117
PPB0321	CTRL	IPI00479545.10	KDM3A	117	0	1.90546	80.4382	SCSEASPSMCPVQSVPTTVFKEILLGCTAATPPSKDPR	1898	117
PPB0321	HDM3A	IPI00479545.10	KDM3A	114	2.22425	4.79959	63036.6	SCSEASPSMCPVQSVPTTVFKEILLGCTAATPPSKDPR	1898	117
PPB0321	HDM3B	IPI00479545.10	KDM3A	116	1.13606	3.62338	4201.25	SCSEASPSMCPVQSVPTTVFKEILLGCTAATPPSKDPR	1898	117
PPB0321	CTRL	IPI00479545.10	KDM3A	117	0	4.09418	12421.6	AELEIANPPELQK	1898	117
PPB0321	HDM3A	IPI00479545.10	KDM3A	114	2.48739	7.25144	1.7842e+07	AELEIANPPELQK	1898	117
PPB0321	HDM3B	IPI00479545.10	KDM3A	116	0.493522	5.16956	147761	AELEIANPPELQK	1898	117
PPB0321	CTRL	IPI00479545.10	KDM3A	117	0	3.41528	2601.86	AFLVEHNLVLAER	1898	117
PPB0321	HDM3A	IPI00479545.10	KDM3A	114	3.79063	7.87579	7.51259e+07	AFLVEHNLVLAER	1898	117
PPB0321	HDM3B	IPI00479545.10	KDM3A	116	2.52935	6.5265	3.36121e+06	AFLVEHNLVLAER	1898	117
PPB0321	CTRL	IPI00479545.10	KDM3A	117	0	2.80712	641.38	AFLVEHNLVLAERK	1898	117
PPB0321	HDM3A	IPI00479545.10	KDM3A	114	2.58855	6.06554	1.1629e+06	AFLVEHNLVLAERK	1898	117
PPB0321	HDM3B	IPI00479545.10	KDM3A	116	1.29081	4.67979	47839.4	AFLVEHNLVLAERK	1898	117
PPB0321	CTRL	IPI00479545.10	KDM3A	117	0	2.21678	164.733	AGLLSK	1898	117
PPB0321	HDM3A	IPI00479545.10	KDM3A	114	3.74463	6.63129	4.27849e+06	AGLLSK	1898	117
PPB0321	HDM3B	IPI00479545.10	KDM3A	116	1.11696	3.91561	8233.91	AGLLSK	1898	117
PPB0321	CTRL	IPI00479545.10	KDM3A	117	0	3.46379	2909.34	AGVNSDSPNNCSGK	1898	117
PPB0321	HDM3A	IPI00479545.10	KDM3A	114	2.35875	6.49243	3.10761e+06	AGVNSDSPNNCSGK	1898	117
PPB0321	HDM3B	IPI00479545.10	KDM3A	116	0.851635	4.89729	78938.6	AGVNSDSPNNCSGK	1898	117
PPB0321	CTRL	IPI00479545.10	KDM3A	117	0	3.43636	2731.24	AGVNSDSPNNCSGKK	1898	117
PPB0321	HDM3A	IPI00479545.10	KDM3A	114	0.665527	4.77177	59124.4	AGVNSDSPNNCSGKK	1898	117
PPB0321	CTRL	IPI00479545.10	KDM3A	117	0	4.28224	19153.3	RAFLVEHNLVLAER	1898	117
PPB0321	CTRL	IPI00479545.10	KDM3A	117	0	4.60849	40596.3	SPEISER	1898	117
PPB0321	HDM3A	IPI00479545.10	KDM3A	114	1.49702	6.77538	5.96189e+06	SPEISER	1898	117
PPB0321	HDM3B	IPI00479545.10	KDM3A	116	0.519478	5.70983	512655	SPEISER	1898	117
PPB0321	CTRL	IPI00479545.10	KDM3A	117	0	3.55086	3555.17	SQNLKESSVK	1898	117
PPB0321	HDM3A	IPI00479545.10	KDM3A	114	2.13135	6.35209	2.24953e+06	SQNLKESSVK	1898	117
PPB0321	HDM3B	IPI00479545.10	KDM3A	116	0.30517	4.43789	27408.9	SQNLKESSVK	1898	117
PPB0321	CTRL	IPI00479545.10	KDM3A	117	0	2.18932	154.641	SQNLKESSVKVDNESCCSR	1898	117
PPB0321	HDM3A	IPI00479545.10	KDM3A	114	1.09125	3.95045	8921.78	SQNLKESSVKVDNESCCSR	1898	117
PPB0321	HDM3B	IPI00479545.10	KDM3A	116	-0.00540147	2.76578	583.153	SQNLKESSVKVDNESCCSR	1898	117
PPB0321	CTRL	IPI00479545.10	KDM3A	117	0	2.65444	451.272	SSENNGTLVSK	1898	117
PPB0321	HDM3A	IPI00479545.10	KDM3A	114	3.25421	6.57853	3.78906e+06	SSENNGTLVSK	1898	117
PPB0321	HDM3B	IPI00479545.10	KDM3A	116	1.12534	5.14356	139176	AGVNSDSPNNCSGKK	1898	117
PPB0321	HDM3B	IPI00479545.10	KDM3A	116	1.02032	4.25662	18055.8	SSENNGTLVSK	1898	117
PPB0321	CTRL	IPI00479545.10	KDM3A	117	0	3.39069	2458.59	SSQIGTGDLK	1898	117
PPB0321	HDM3A	IPI00479545.10	KDM3A	114	3.14169	7.20226	1.59315e+07	SSQIGTGDLK	1898	117
PPB0321	HDM3B	IPI00479545.10	KDM3A	116	0.680212	4.65276	44952.9	SSQIGTGDLK	1898	117
PPB0321	CTRL	IPI00479545.10	KDM3A	117	0	3.74651	5578.43	SVLTDPAK	1898	117
PPB0321	HDM3A	IPI00479545.10	KDM3A	114	2.44	6.85639	7.18447e+06	SVLTDPAK	1898	117
PPB0321	HDM3B	IPI00479545.10	KDM3A	116	0.365722	4.69409	49441.9	SVLTDPAK	1898	117
PPB0321	CTRL	IPI00479545.10	KDM3A	117	0	3.57355	3745.84	SVLTDPAKLK	1898	117
PPB0321	HDM3A	IPI00479545.10	KDM3A	114	1.94324	6.18667	1.53698e+06	SVLTDPAKLK	1898	117
PPB0321	HDM3B	IPI00479545.10	KDM3A	116	-0.187036	3.96837	9297.66	SVLTDPAKLK	1898	117
PPB0321	CTRL	IPI00479545.10	KDM3A	117	0	2.93074	852.582	TLQVNCEEIPALKIVDPSLIHVEVVHDNLVTCGNSAR	1898	117
PPB0321	HDM3A	IPI00479545.10	KDM3A	114	1.32689	4.92751	84627.5	TLQVNCEEIPALKIVDPSLIHVEVVHDNLVTCGNSAR	1898	117
PPB0321	HDM3B	IPI00479545.10	KDM3A	116	-0.634205	2.87839	755.774	TLQVNCEEIPALKIVDPSLIHVEVVHDNLVTCGNSAR	1898	117
PPB0321	CTRL	IPI00479545.10	KDM3A	117	0	3.831	6776.39	TNTDQENRLESVPQALTGLPK	1898	117
PPB0321	HDM3A	IPI00479545.10	KDM3A	114	1.14167	5.64255	439082	TNTDQENRLESVPQALTGLPK	1898	117
PPB0321	HDM3B	IPI00479545.10	KDM3A	116	0.427924	4.84078	69308	TNTDQENRLESVPQALTGLPK	1898	117
PPB0321	CTRL	IPI00479545.10	KDM3A	117	0	5.91633	824772	VAEWPWLSGTIR	1898	117
PPB0321	HDM3A	IPI00479545.10	KDM3A	114	1.15477	7.74099	5.50794e+07	VAEWPWLSGTIR	1898	117
PPB0321	HDM3B	IPI00479545.10	KDM3A	116	-0.718629	5.77957	601958	VAEWPWLSGTIR	1898	117
PPB0321	CTRL	IPI00479545.10	KDM3A	117	0	5.49269	310947	VCVEFDGESWR	1898	117
PPB0321	HDM3A	IPI00479545.10	KDM3A	114	0.922256	7.08482	1.21569e+07	VCVEFDGESWR	1898	117
PPB0321	CTRL	IPI00479545.10	KDM3A	117	0	4.30144	20019	ASESSFGKP	1898	117
PPB0321	HDM3A	IPI00479545.10	KDM3A	114	2.21831	7.18963	1.5475e+07	ASESSFGKP	1898	117
PPB0321	CTRL	IPI00479545.10	KDM3A	117	0	3.98843	9737.05	ASSKAELEIANPPELQK	1898	117
PPB0321	HDM3A	IPI00479545.10	KDM3A	114	1.67819	6.33649	2.17016e+06	ASSKAELEIANPPELQK	1898	117
PPB0321	HDM3B	IPI00479545.10	KDM3A	116	0.213208	4.7835	60743	ASSKAELEIANPPELQK	1898	117
PPB0321	CTRL	IPI00479545.10	KDM3A	117	0	2.92725	845.76	AVSHTDVTK	1898	117
PPB0321	HDM3A	IPI00479545.10	KDM3A	114	3.8352	7.43232	2.70598e+07	AVSHTDVTK	1898	117
PPB0321	HDM3B	IPI00479545.10	KDM3A	116	1.41428	4.92339	83827.4	AVSHTDVTK	1898	117
PPB0321	CTRL	IPI00479545.10	KDM3A	117	0	3.84104	6934.95	AVSHTDVTKK	1898	117
PPB0321	HDM3A	IPI00479545.10	KDM3A	114	3.72956	8.24048	1.73974e+08	AVSHTDVTKK	1898	117
PPB0321	HDM3B	IPI00479545.10	KDM3A	116	0.207621	4.63053	42709.6	AVSHTDVTKK	1898	117
PPB0321	CTRL	IPI00479545.10	KDM3A	117	0	3.82184	6634.95	AVSHTDVTKKDLK	1898	117
PPB0321	HDM3A	IPI00479545.10	KDM3A	114	0.906277	5.398	250032	AVSHTDVTKKDLK	1898	117
PPB0321	HDM3B	IPI00479545.10	KDM3A	116	-0.07657	4.32713	21238.7	AVSHTDVTKKDLK	1898	117
PPB0321	CTRL	IPI00479545.10	KDM3A	117	0	3.51359	3262.77	CLPPLPPLSK	1898	117
PPB0321	HDM3A	IPI00479545.10	KDM3A	114	2.82396	7.00743	1.01725e+07	CLPPLPPLSK	1898	117
PPB0321	HDM3B	IPI00479545.10	KDM3A	116	0.811576	4.90702	80727.9	CLPPLPPLSK	1898	117
PPB0321	CTRL	IPI00479545.10	KDM3A	117	0	3.92224	8360.56	DKEQQKDSPVFCR	1898	117
PPB0321	HDM3A	IPI00479545.10	KDM3A	114	0.629715	5.22183	166660	DKEQQKDSPVFCR	1898	117
PPB0321	HDM3B	IPI00479545.10	KDM3A	116	-0.176293	4.3278	21271.8	DKEQQKDSPVFCR	1898	117
PPB0321	CTRL	IPI00479545.10	KDM3A	117	0	2.38919	245.015	DLKVCVEFDGESWR	1898	117
PPB0321	HDM3A	IPI00479545.10	KDM3A	114	2.57236	5.63143	427988	DLKVCVEFDGESWR	1898	117
PPB0321	HDM3B	IPI00479545.10	KDM3A	116	1.30686	4.27792	18963.4	DLKVCVEFDGESWR	1898	117
PPB0321	CTRL	IPI00479545.10	KDM3A	117	0	3.85233	7117.52	ECLPTK	1898	117
PPB0321	HDM3A	IPI00479545.10	KDM3A	114	2.63029	7.1525	1.4207e+07	ECLPTK	1898	117
PPB0321	HDM3B	IPI00479545.10	KDM3A	116	1.04404	5.47823	300764	ECLPTK	1898	117
PPB0321	CTRL	IPI00479545.10	KDM3A	117	0	4.04844	11180.1	EILLGCTAATPPSK	1898	117
PPB0321	HDM3A	IPI00479545.10	KDM3A	114	1.09281	5.81114	647348	EILLGCTAATPPSK	1898	117
PPB0321	HDM3B	IPI00479545.10	KDM3A	116	0.667954	5.29826	198728	EILLGCTAATPPSK	1898	117
PPB0321	CTRL	IPI00021700.3	PCNA;PCNAAS	117	0	2.31227	205.245	AEDNADTLALVFEAPNQEK	16	117
PPB0321	HDM3A	IPI00021700.3	PCNA;PCNAAS	114	0.592874	3.57503	3758.6	AEDNADTLALVFEAPNQEK	16	117
PPB0321	HDM3B	IPI00021700.3	PCNA;PCNAAS	116	0.508568	3.4027	2527.56	AEDNADTLALVFEAPNQEK	16	117
PPB0321	CTRL	IPI00021700.3	PCNA;PCNAAS	117	0	2.9327	856.44	CAGNEDIITLR	16	117
PPB0321	HDM3A	IPI00021700.3	PCNA;PCNAAS	114	0.892855	4.49543	31291.9	CAGNEDIITLR	16	117
PPB0321	HDM3B	IPI00021700.3	PCNA;PCNAAS	116	0.368556	3.88311	7640.36	CAGNEDIITLR	16	117
PPB0321	CTRL	IPI00021700.3	PCNA;PCNAAS	117	0	3.38759	2441.14	DLSHIGDAVVISCAK	16	117
PPB0321	HDM3A	IPI00021700.3	PCNA;PCNAAS	114	0.598164	4.65564	45251.8	DLSHIGDAVVISCAK	16	117
PPB0321	HDM3B	IPI00021700.3	PCNA;PCNAAS	116	0.190239	4.15969	14444.1	DLSHIGDAVVISCAK	16	117
PPB0321	CTRL	IPI00021700.3	PCNA;PCNAAS	117	0	3.00675	1015.67	FSASGELGNGNIK	16	117
PPB0321	HDM3A	IPI00021700.3	PCNA;PCNAAS	114	0.286692	3.96332	9190.19	FSASGELGNGNIK	16	117
PPB0321	HDM3B	IPI00021700.3	PCNA;PCNAAS	116	-0.0666897	3.52192	3326.01	FSASGELGNGNIK	16	117
PPB0321	CTRL	IPI00021700.3	PCNA;PCNAAS	117	0	3.05226	1127.87	IADMGHLK	16	117
PPB0321	HDM3A	IPI00021700.3	PCNA;PCNAAS	114	0.628973	4.21099	16255.2	LMDLDVEQLGIPEQEYSCVVK	16	117
PPB0321	HDM3A	IPI00021700.3	PCNA;PCNAAS	114	0.737694	4.45983	28829.1	IADMGHLK	16	117
PPB0321	HDM3B	IPI00021700.3	PCNA;PCNAAS	116	0.312192	3.94631	8837.09	IADMGHLK	16	117
PPB0321	CTRL	IPI00021700.3	PCNA;PCNAAS	117	0	2.91214	816.845	LMDLDVEQLGIPEQEYSCVVK	16	117
PPB0321	HDM3B	IPI00021700.3	PCNA;PCNAAS	116	0.152834	3.64683	4434.4	LMDLDVEQLGIPEQEYSCVVK	16	117
PPB0321	CTRL	IPI00021700.3	PCNA;PCNAAS	117	0	2.8879	772.51	LSQTSNVDKEEEAVTIEMNEPVQLTFALR	16	117
PPB0321	HDM3A	IPI00021700.3	PCNA;PCNAAS	114	0.502878	4.06066	11499.1	LSQTSNVDKEEEAVTIEMNEPVQLTFALR	16	117
PPB0321	HDM3B	IPI00021700.3	PCNA;PCNAAS	116	0.157509	3.62727	4239.1	LSQTSNVDKEEEAVTIEMNEPVQLTFALR	16	117
PPB0321	CTRL	IPI00021700.3	PCNA;PCNAAS	117	0	3.56939	3710.15	MPSGEFAR	16	117
PPB0321	HDM3A	IPI00021700.3	PCNA;PCNAAS	114	0.485015	4.72429	53001.3	MPSGEFAR	16	117
PPB0321	HDM3B	IPI00021700.3	PCNA;PCNAAS	116	0.0789728	4.23022	16991.2	MPSGEFAR	16	117
PPB0321	CTRL	IPI00021700.3	PCNA;PCNAAS	117	0	3.74999	5623.32	NLAMGVNLTSMSK	16	117
PPB0321	HDM3A	IPI00021700.3	PCNA;PCNAAS	114	0.170444	4.59032	38933	NLAMGVNLTSMSK	16	117
PPB0321	HDM3B	IPI00021700.3	PCNA;PCNAAS	116	0.0610783	4.39293	24713.4	NLAMGVNLTSMSK	16	117
PPB0321	CTRL	IPI00021700.3	PCNA;PCNAAS	117	0	3.39585	2487.97	VSDYEMK	16	117
PPB0321	HDM3A	IPI00021700.3	PCNA;PCNAAS	114	0.872968	4.93869	86834.8	VSDYEMK	16	117
PPB0321	HDM3B	IPI00021700.3	PCNA;PCNAAS	116	0.396829	4.37454	23688.4	VSDYEMK	16	117
PPB0321	CTRL	IPI00021700.3	PCNA;PCNAAS	117	0	3.35841	2282.47	YLNFFTK	16	117
PPB0321	HDM3A	IPI00021700.3	PCNA;PCNAAS	114	1.28315	5.31144	204851	YLNFFTK	16	117
PPB0321	HDM3B	IPI00021700.3	PCNA;PCNAAS	116	0.768916	4.70918	51189.7	YLNFFTK	16	117
PPB0321	HDM3A	IPI00021700.3	PCNA;PCNAAS	114		5.24537	175940	YYLAPK	16	117
PPB0321	HDM3B	IPI00021700.3	PCNA;PCNAAS	116		4.59568	39417.1	YYLAPK	16	117
PPB0321	CTRL	IPI00299573.12	SNORD24;RPL7A	117	0	3.70658	5088.35	AGVNTVTTLVENK	15	117
PPB0321	HDM3A	IPI00299573.12	SNORD24;RPL7A	114	0.417056	4.79351	62160.3	AGVNTVTTLVENK	15	117
PPB0321	HDM3B	IPI00299573.12	SNORD24;RPL7A	116	0.524988	4.81343	65076.7	AGVNTVTTLVENK	15	117
PPB0321	CTRL	IPI00299573.12	SNORD24;RPL7A	117	0	3.38405	2421.3	AGVNTVTTLVENKK	15	117
PPB0321	HDM3A	IPI00299573.12	SNORD24;RPL7A	114	0.585535	4.63946	43597.7	AGVNTVTTLVENKK	15	117
PPB0321	HDM3B	IPI00299573.12	SNORD24;RPL7A	116	0.707056	4.67297	47093.9	AGVNTVTTLVENKK	15	117
PPB0321	CTRL	IPI00299573.12	SNORD24;RPL7A	117	0	3.32036	2091.03	AILYKR	15	117
PPB0321	HDM3B	IPI00299573.12	SNORD24;RPL7A	116	0.426218	4.32844	21302.8	AILYKR	15	117
PPB0321	CTRL	IPI00299573.12	SNORD24;RPL7A	117	0	3.44458	2783.43	HWGGNVLGPK	15	117
PPB0321	CTRL	IPI00299573.12	SNORD24;RPL7A	117	0	3.80333	6358.15	AKELATK	15	117
PPB0321	HDM3A	IPI00299573.12	SNORD24;RPL7A	114	0.478058	4.95127	89385.8	AKELATK	15	117
PPB0321	HDM3B	IPI00299573.12	SNORD24;RPL7A	116	0.639435	5.02463	105834	AKELATK	15	117
PPB0321	HDM3A	IPI00299573.12	SNORD24;RPL7A	114	0.471956	4.58642	38584.8	HWGGNVLGPK	15	117
PPB0321	HDM3B	IPI00299573.12	SNORD24;RPL7A	116	0.446372	4.47281	29703.8	HWGGNVLGPK	15	117
PPB0321	CTRL	IPI00299573.12	SNORD24;RPL7A	117	0	3.78893	6150.75	IAKLEK	15	117
PPB0321	HDM3A	IPI00299573.12	SNORD24;RPL7A	114	0.251902	4.71071	51370	IAKLEK	15	117
PPB0321	HDM3B	IPI00299573.12	SNORD24;RPL7A	116	0.438321	4.80911	64433.2	IAKLEK	15	117
PPB0321	CTRL	IPI00299573.12	SNORD24;RPL7A	117	0	1.85313	71.306	KAQLVVIAHDVDPIELVVFLPALCR	15	117
PPB0321	HDM3A	IPI00299573.12	SNORD24;RPL7A	114	0.345515	2.86852	738.79	KAQLVVIAHDVDPIELVVFLPALCR	15	117
PPB0321	HDM3B	IPI00299573.12	SNORD24;RPL7A	116	0.272628	2.70762	510.053	KAQLVVIAHDVDPIELVVFLPALCR	15	117
PPB0321	CTRL	IPI00299573.12	SNORD24;RPL7A	117	0	3.49009	3090.93	KMGVPYCIIK	15	117
PPB0321	HDM3A	IPI00299573.12	SNORD24;RPL7A	114	0.370783	4.53075	33943.1	KMGVPYCIIK	15	117
PPB0321	HDM3B	IPI00299573.12	SNORD24;RPL7A	116	0.301706	4.37365	23640.4	KMGVPYCIIK	15	117
PPB0321	CTRL	IPI00299573.12	SNORD24;RPL7A	117	0	3.24719	1766.83	LKVPPAINQFTQALDR	15	117
PPB0321	HDM3A	IPI00299573.12	SNORD24;RPL7A	114	0.790265	4.70734	50972.8	LKVPPAINQFTQALDR	15	117
PPB0321	HDM3B	IPI00299573.12	SNORD24;RPL7A	116	0.879638	4.70869	51132	LKVPPAINQFTQALDR	15	117
PPB0321	CTRL	IPI00299573.12	SNORD24;RPL7A	117	0	3.71458	5182.98	MGVPYCIIK	15	117
PPB0321	HDM3A	IPI00299573.12	SNORD24;RPL7A	114	0.498952	4.88341	76456	MGVPYCIIK	15	117
PPB0321	HDM3B	IPI00299573.12	SNORD24;RPL7A	116	0.538465	4.8349	68376.2	MGVPYCIIK	15	117
PPB0321	CTRL	IPI00299573.12	SNORD24;RPL7A	117	0	3.07446	1187.01	TCTTVAFTQVNSEDKGALAK	15	117
PPB0321	HDM3A	IPI00299573.12	SNORD24;RPL7A	114	0.457245	4.20158	15906.7	TCTTVAFTQVNSEDKGALAK	15	117
PPB0321	HDM3A	IPI00299573.12	SNORD24;RPL7A	114	0.22935	4.21959	16580.2	AILYKR	15	117
PPB0321	HDM3B	IPI00299573.12	SNORD24;RPL7A	116	0.621301	4.27762	18950.4	TCTTVAFTQVNSEDKGALAK	15	117
PPB0321	CTRL	IPI00299573.12	SNORD24;RPL7A	117	0	3.45304	2838.15	VAPAPAVVK	15	117
PPB0321	HDM3A	IPI00299573.12	SNORD24;RPL7A	114	0.442873	4.56579	36795	VAPAPAVVK	15	117
PPB0321	HDM3B	IPI00299573.12	SNORD24;RPL7A	116	0.579166	4.61406	41120.8	VAPAPAVVK	15	117
PPB0321	CTRL	IPI00299573.12	SNORD24;RPL7A	117	0	2.88931	775.015	VPPAINQFTQALDR	15	117
PPB0321	HDM3A	IPI00299573.12	SNORD24;RPL7A	114	0.481781	4.04097	10989.3	VPPAINQFTQALDR	15	117
PPB0321	HDM3B	IPI00299573.12	SNORD24;RPL7A	116	0.339383	3.81055	6464.78	VPPAINQFTQALDR	15	117
PPB0321	CTRL	IPI00013485.3	RPS2	117	0	3.79864	6289.8	AEDKEWMPVTK	17	117
PPB0321	HDM3A	IPI00013485.3	RPS2	114	0.356304	4.82482	66806.8	AEDKEWMPVTK	17	117
PPB0321	HDM3B	IPI00013485.3	RPS2	116	0.238851	4.61935	41624.5	AEDKEWMPVTK	17	117
PPB0321	CTRL	IPI00013485.3	RPS2	117	0	3.28288	1918.12	AFVAIGDYNGHVGLGVK	17	117
PPB0321	HDM3A	IPI00013485.3	RPS2	114	0.497036	4.44979	28170.4	AFVAIGDYNGHVGLGVK	17	117
PPB0321	HDM3B	IPI00013485.3	RPS2	116	0.368094	4.23283	17093.5	AFVAIGDYNGHVGLGVK	17	117
PPB0321	CTRL	IPI00013485.3	RPS2	117	0	3.11238	1295.33	ATFDAISK	17	117
PPB0321	HDM3A	IPI00013485.3	RPS2	114	0.626915	4.40917	25655.1	ATFDAISK	17	117
PPB0321	HDM3B	IPI00013485.3	RPS2	116	0.575464	4.2697	18608.2	ATFDAISK	17	117
PPB0321	CTRL	IPI00013485.3	RPS2	117	0	2.9779	950.375	FKAFVAIGDYNGHVGLGVK	17	117
PPB0321	HDM3A	IPI00013485.3	RPS2	114	0.344174	3.99195	9816.34	FKAFVAIGDYNGHVGLGVK	17	117
PPB0321	HDM3B	IPI00013485.3	RPS2	116	0.25138	3.81114	6473.44	FKAFVAIGDYNGHVGLGVK	17	117
PPB0321	CTRL	IPI00013485.3	RPS2	117	0	3.60892	4063.65	GTGIVSAPVPK	17	117
PPB0321	HDM3A	IPI00013485.3	RPS2	114	0.455557	4.73435	54244.2	GTGIVSAPVPK	17	117
PPB0321	HDM3B	IPI00013485.3	RPS2	116	0.39123	4.58201	38195.1	GTGIVSAPVPK	17	117
PPB0321	CTRL	IPI00013485.3	RPS2	117	0	3.38475	2425.2	KLLMMAGIDDCYTSAR	17	117
PPB0321	HDM3A	IPI00013485.3	RPS2	114	0.451364	4.50599	32062.1	KLLMMAGIDDCYTSAR	17	117
PPB0321	HDM3B	IPI00013485.3	RPS2	116	0.393308	4.35992	22904.3	KLLMMAGIDDCYTSAR	17	117
PPB0321	CTRL	IPI00013485.3	RPS2	117	0	4.12839	13439.6	LIPAPR	17	117
PPB0321	HDM3A	IPI00013485.3	RPS2	114	0.278866	5.07713	119436	LIPAPR	17	117
PPB0321	HDM3B	IPI00013485.3	RPS2	116	0.241288	4.95154	89440.9	LIPAPR	17	117
PPB0321	CTRL	IPI00013485.3	RPS2	117	0	2.89851	791.602	SLEEIYLFSLPIK	17	117
PPB0321	HDM3A	IPI00013485.3	RPS2	114	0.359645	3.92803	8472.89	SLEEIYLFSLPIK	17	117
PPB0321	HDM3B	IPI00013485.3	RPS2	116	0.0786322	3.559	3622.43	SLEEIYLFSLPIK	17	117
PPB0321	CTRL	IPI00013485.3	RPS2	117	0	3.77204	5916.18	SPYQEFTDHLVK	17	117
PPB0321	HDM3A	IPI00013485.3	RPS2	114	0.81645	5.25837	181289	SPYQEFTDHLVK	17	117
PPB0321	HDM3B	IPI00013485.3	RPS2	116	1.16748	3.91194	8164.73	TYSYLTPDLWK	17	117
PPB0321	HDM3B	IPI00013485.3	RPS2	116	0.699677	5.05358	113130	SPYQEFTDHLVK	17	117
PPB0321	CTRL	IPI00013485.3	RPS2	117	0	2.1626	145.412	TYSYLTPDLWK	17	117
PPB0321	HDM3A	IPI00013485.3	RPS2	114	1.34622	4.1787	15090.4	TYSYLTPDLWK	17	117
PPB0321	HDM3A	IPI00013485.3	RPS2	114		4.90698	80720.6	ETVFTK	17	117
PPB0321	HDM3B	IPI00013485.3	RPS2	116		4.67498	47312.4	ETVFTK	17	117
PPB0321	HDM3B	IPI00217030.10	RPS4X	116	0.228204	4.45588	28568.3	VRTDITYPAGFMDVISIDKTGENFR	30	117
PPB0321	CTRL	IPI00217030.10	RPS4X	117	0	2.84726	703.49	YALTGDEVK	30	117
PPB0321	HDM3A	IPI00217030.10	RPS4X	114	0.758668	4.27581	18871.5	YALTGDEVK	30	117
PPB0321	HDM3B	IPI00217030.10	RPS4X	116	0.576001	4.00512	10118.6	YALTGDEVK	30	117
PPB0321	CTRL	IPI00217030.10	RPS4X	117	0	3.58547	3850.05	YALTGDEVKK	30	117
PPB0321	HDM3A	IPI00217030.10	RPS4X	114	0.617218	4.87256	74570.1	YALTGDEVKK	30	117
PPB0321	HDM3B	IPI00217030.10	RPS4X	116	0.453981	4.62131	41812.8	YALTGDEVKK	30	117
PPB0321	HDM3A	IPI00217030.10	RPS4X	114		4.53778	34496.6	YPDPLIK	30	117
PPB0321	HDM3B	IPI00217030.10	RPS4X	116		4.04761	11158.5	YPDPLIK	30	117
PPB0321	HDM3B	IPI00217030.10	RPS4X	116	0.331032	4.1696	14777.6	DANGNSFATR	30	117
PPB0321	CTRL	IPI00217030.10	RPS4X	117	0	3.25671	1805.97	DANGNSFATR	30	117
PPB0321	HDM3A	IPI00217030.10	RPS4X	114	0.37775	4.30434	20153.1	DANGNSFATR	30	117
PPB0321	CTRL	IPI00217030.10	RPS4X	117	0	3.47236	2967.29	ECLPLIIFLR	30	117
PPB0321	HDM3A	IPI00217030.10	RPS4X	114	-0.56141	3.58083	3809.17	ECLPLIIFLR	30	117
PPB0321	HDM3B	IPI00217030.10	RPS4X	116	-0.146398	3.90782	8087.65	ECLPLIIFLR	30	117
PPB0321	CTRL	IPI00217030.10	RPS4X	117	0	3.72411	5297.99	ERHPGSFDVVHVK	30	117
PPB0321	HDM3A	IPI00217030.10	RPS4X	114	0.38635	4.78034	60303.4	ERHPGSFDVVHVK	30	117
PPB0321	HDM3B	IPI00217030.10	RPS4X	116	0.376177	4.68215	48100.4	ERHPGSFDVVHVK	30	117
PPB0321	CTRL	IPI00217030.10	RPS4X	117	0	2.65567	452.557	FDTGNLCMVTGGANLGR	30	117
PPB0321	HDM3A	IPI00217030.10	RPS4X	114	0.749565	4.07512	11888.2	FDTGNLCMVTGGANLGR	30	117
PPB0321	HDM3B	IPI00217030.10	RPS4X	116	0.366735	3.60427	4020.39	FDTGNLCMVTGGANLGR	30	117
PPB0321	CTRL	IPI00217030.10	RPS4X	117	0	4.61257	40980.2	FIKIDGK	30	117
PPB0321	HDM3A	IPI00217030.10	RPS4X	114	0.234558	5.51701	328860	FIKIDGK	30	117
PPB0321	HDM3B	IPI00217030.10	RPS4X	116	0.184933	5.37937	239534	FIKIDGK	30	117
PPB0321	CTRL	IPI00217030.10	RPS4X	117	0	3.33916	2183.53	HPGSFDVVHVK	30	117
PPB0321	HDM3A	IPI00217030.10	RPS4X	114	0.335535	4.34457	22109.2	HPGSFDVVHVK	30	117
PPB0321	HDM3B	IPI00217030.10	RPS4X	116	0.292315	4.21333	16343.1	HPGSFDVVHVK	30	117
PPB0321	CTRL	IPI00217030.10	RPS4X	117	0	3.7663	5838.45	IFVGTK	30	117
PPB0321	HDM3A	IPI00217030.10	RPS4X	114	0.585128	5.02131	105028	IFVGTK	30	117
PPB0321	HDM3B	IPI00217030.10	RPS4X	116	0.479229	4.82739	67202.8	IFVGTK	30	117
PPB0321	CTRL	IPI00217030.10	RPS4X	117	0	4.20411	15999.5	IGVITNR	30	117
PPB0321	HDM3A	IPI00217030.10	RPS4X	114	0.38071	5.2547	179762	IGVITNR	30	117
PPB0321	HDM3B	IPI00217030.10	RPS4X	116	0.322395	5.10836	128340	IGVITNR	30	117
PPB0321	CTRL	IPI00217030.10	RPS4X	117	0	3.805	6382.7	ITPEEAK	30	117
PPB0321	HDM3A	IPI00217030.10	RPS4X	114	-0.613079	3.86181	7274.55	ITPEEAK	30	117
PPB0321	HDM3B	IPI00217030.10	RPS4X	116	0.108188	4.49505	31264.6	ITPEEAK	30	117
PPB0321	CTRL	IPI00217030.10	RPS4X	117	0	3.40935	2566.53	LKYALTGDEVKK	30	117
PPB0321	HDM3A	IPI00217030.10	RPS4X	114	0.321996	4.40122	25189.6	LKYALTGDEVKK	30	117
PPB0321	HDM3B	IPI00217030.10	RPS4X	116	0.168276	4.82745	67212.6	LRECLPLIIFLR	30	117
PPB0321	HDM3B	IPI00217030.10	RPS4X	116	0.165841	4.15705	14356.5	LKYALTGDEVKK	30	117
PPB0321	CTRL	IPI00217030.10	RPS4X	117	0	4.07731	11948.5	LRECLPLIIFLR	30	117
PPB0321	HDM3A	IPI00217030.10	RPS4X	114	0.125428	4.87262	74580	LRECLPLIIFLR	30	117
PPB0321	CTRL	IPI00217030.10	RPS4X	117	0	3.44979	2817.03	LSNIFVIGK	30	117
PPB0321	HDM3A	IPI00217030.10	RPS4X	114	0.382523	4.50219	31783	LSNIFVIGK	30	117
PPB0321	HDM3B	IPI00217030.10	RPS4X	116	0.231677	4.26333	18337	LSNIFVIGK	30	117
PPB0321	CTRL	IPI00217030.10	RPS4X	117	0	3.96354	9194.75	LTIAEER	30	117
PPB0321	HDM3A	IPI00217030.10	RPS4X	114	0.596015	5.22943	169604	LTIAEER	30	117
PPB0321	HDM3B	IPI00217030.10	RPS4X	116	0.514314	5.05971	114740	LTIAEER	30	117
PPB0321	CTRL	IPI00217030.10	RPS4X	117	0	2.45471	284.913	TDITYPAGFMDVISIDK	30	117
PPB0321	HDM3A	IPI00217030.10	RPS4X	114	0.746183	3.87078	7426.34	TDITYPAGFMDVISIDK	30	117
PPB0321	HDM3B	IPI00217030.10	RPS4X	116	0.0837546	3.12033	1319.25	TDITYPAGFMDVISIDK	30	117
PPB0321	CTRL	IPI00217030.10	RPS4X	117	0	3.70148	5028.96	TDITYPAGFMDVISIDKTGENFR	30	117
PPB0321	HDM3A	IPI00217030.10	RPS4X	114	0.189994	4.56135	36421.1	TDITYPAGFMDVISIDKTGENFR	30	117
PPB0321	HDM3B	IPI00217030.10	RPS4X	116	0.184952	4.46829	29396.2	TDITYPAGFMDVISIDKTGENFR	30	117
PPB0321	CTRL	IPI00217030.10	RPS4X	117	0	3.64582	4424.05	VRTDITYPAGFMDVISIDKTGENFR	30	117
PPB0321	HDM3A	IPI00217030.10	RPS4X	114	0.299752	4.61545	41252.7	VRTDITYPAGFMDVISIDKTGENFR	30	117
PPB0321	CTRL	IPI00103419.4	SUGP1	117	0	1.94471	88.0452	FANDGSFLQQFLK	3	117
PPB0321	HDM3A	IPI00103419.4	SUGP1	114	0.082498	2.69708	497.833	FANDGSFLQQFLK	3	117
PPB0321	HDM3B	IPI00103419.4	SUGP1	116	-0.216744	2.30982	204.09	FANDGSFLQQFLK	3	117
PPB0321	CTRL	IPI00103419.4	SUGP1	117	0	2.58394	383.65	GTTTVDGAGFGIDRPAELSKEDDEYEAFR	3	117
PPB0321	HDM3A	IPI00103419.4	SUGP1	114	0.285509	3.53932	3461.97	GTTTVDGAGFGIDRPAELSKEDDEYEAFR	3	117
PPB0321	HDM3B	IPI00103419.4	SUGP1	116	0.0669476	3.23274	1709.01	GTTTVDGAGFGIDRPAELSKEDDEYEAFR	3	117
PPB0321	HDM3A	IPI00103419.4	SUGP1	114		4.24804	17702.6	VAEIR	3	117
PPB0321	HDM3B	IPI00103419.4	SUGP1	116		3.95811	9080.52	VAEIR	3	117
PPB0321	HDM3A	IPI00791573.1	SUGT1	114		4.22901	16943.7	FFQSFSDALIDEDPQAALEELTK	7	117
PPB0321	HDM3B	IPI00791573.1	SUGT1	116		3.09699	1250.22	FFQSFSDALIDEDPQAALEELTK	7	117
PPB0321	CTRL	IPI00791573.1	SUGT1	117	0	3.51711	3289.32	GICEYHEK	7	117
PPB0321	HDM3A	IPI00791573.1	SUGT1	114	0.84364	5.03063	107307	GICEYHEK	7	117
PPB0321	HDM3B	IPI00791573.1	SUGT1	116	0.000343204	3.54816	3533.13	KSLELNPNNSTAMLR	7	117
PPB0321	HDM3B	IPI00791573.1	SUGT1	116	0.132403	4.23137	17036.1	GICEYHEK	7	117
PPB0321	CTRL	IPI00791573.1	SUGT1	117	0	2.96596	924.605	KSLELNPNNSTAMLR	7	117
PPB0321	HDM3A	IPI00791573.1	SUGT1	114	0.551349	4.18719	15388.1	KSLELNPNNSTAMLR	7	117
PPB0321	CTRL	IPI00791573.1	SUGT1	117	0	3.67599	4742.35	LFQQIYSDGSDEVKR	7	117
PPB0321	HDM3A	IPI00791573.1	SUGT1	114	0.928314	5.27419	188013	LFQQIYSDGSDEVKR	7	117
PPB0321	HDM3B	IPI00791573.1	SUGT1	116	-0.162899	4.09496	12443.9	LFQQIYSDGSDEVKR	7	117
PPB0321	CTRL	IPI00791573.1	SUGT1	117	0	3.51827	3298.15	LPSGEDYNLKLELLHPIIPEQSTFK	7	117
PPB0321	HDM3A	IPI00791573.1	SUGT1	114	1.12628	5.31443	206268	LPSGEDYNLKLELLHPIIPEQSTFK	7	117
PPB0321	HDM3B	IPI00791573.1	SUGT1	116	0.172398	4.27253	18729.6	LPSGEDYNLKLELLHPIIPEQSTFK	7	117
PPB0321	CTRL	IPI00791573.1	SUGT1	117	0	2.79639	625.735	NLYPSSSPYTR	7	117
PPB0321	HDM3A	IPI00791573.1	SUGT1	114	1.06172	4.52799	33728.1	NLYPSSSPYTR	7	117
PPB0321	HDM3B	IPI00791573.1	SUGT1	116	0.245611	3.62386	4205.93	NLYPSSSPYTR	7	117
PPB0321	CTRL	IPI00791573.1	SUGT1	117	0	3.07971	1201.45	SLELNPNNSTAMLR	7	117
PPB0321	HDM3A	IPI00791573.1	SUGT1	114	0.979576	4.72916	53599.7	SLELNPNNSTAMLR	7	117
PPB0321	HDM3B	IPI00791573.1	SUGT1	116	0.165315	3.82688	6712.46	SLELNPNNSTAMLR	7	117
PPB0321	CTRL	IPI00030275.5	TRAP1	117	0	3.41422	2595.49	GVVDSEDIPLNLSR	5	117
PPB0321	HDM3A	IPI00030275.5	TRAP1	114	0.869451	4.95355	89856.7	GVVDSEDIPLNLSR	5	117
PPB0321	HDM3B	IPI00030275.5	TRAP1	116	0.532751	4.52883	33793.4	GVVDSEDIPLNLSR	5	117
PPB0321	CTRL	IPI00293350.3	TSNAX	117	0	2.95606	903.775	SFQQELDAR	5	117
PPB0321	HDM3A	IPI00293350.3	TSNAX	114	0.376898	4.00284	10065.6	SFQQELDAR	5	117
PPB0321	HDM3B	IPI00293350.3	TSNAX	116	0.321925	3.85985	7241.78	SFQQELDAR	5	117
PPB0321	CTRL	IPI00293350.3	TSNAX	117	0	3.19815	1578.16	VTPVDYLLGVADLTGELMR	5	117
PPB0321	HDM3A	IPI00293350.3	TSNAX	114	0.366565	4.2346	17163.1	VTPVDYLLGVADLTGELMR	5	117
PPB0321	HDM3B	IPI00293350.3	TSNAX	116	0.258838	4.03885	10935.8	VTPVDYLLGVADLTGELMR	5	117

## Sheet: KDM3A pept413
quantity of identified peptides of proteins interacting with KDM3A MS run 2
EXPERIMENT_NAME	ENTRYPOINT_NAME	PROTEIN_AC	GENE_NAME	ITRAQ	LOG10_PEPTIDE_NORMALIZED	LOG10_QUANTITY	QUANTITY	PEPTIDE	SPECTRUM_COUNT	CONTROL_LABEL
PPB0413	CTRL	IPI00000643.1	BAG2	117	0	3.55925	3624.47	EAATAVEQEKEILLEMIHSIQNSQDMR	4	117
PPB0413	KDM3A	IPI00000643.1	BAG2	114	0.414761	4.04892	11192.4	EAATAVEQEKEILLEMIHSIQNSQDMR	4	117
PPB0413	KDM3B	IPI00000643.1	BAG2	116	0.217787	3.89342	7823.85	EAATAVEQEKEILLEMIHSIQNSQDMR	4	117
PPB0413	CTRL	IPI00000643.1	BAG2	117	0	3.54171	3481.06	TLQQNAESRFN	4	117
PPB0413	CTRL	IPI00000643.1	BAG2	117	0	3.11362	1299.04	LLESLDQLELRVEALR	4	117
PPB0413	KDM3A	IPI00000643.1	BAG2	114	0.461125	3.64967	4463.41	LLESLDQLELRVEALR	4	117
PPB0413	KDM3B	IPI00000643.1	BAG2	116	0.51026	3.74027	5498.82	LLESLDQLELRVEALR	4	117
PPB0413	KDM3A	IPI00000643.1	BAG2	114	0.00168668	3.61832	4152.57	TLQQNAESRFN	4	117
PPB0413	KDM3B	IPI00000643.1	BAG2	116	0.0775354	3.73563	5440.45	TLQQNAESRFN	4	117
PPB0413	CTRL	IPI00000643.1	BAG2	117	0	3.24557	1760.23	TLTVEVSVETIRNPQQQESLK	4	117
PPB0413	KDM3A	IPI00000643.1	BAG2	114	0.114689	3.43518	2723.81	TLTVEVSVETIRNPQQQESLK	4	117
PPB0413	KDM3B	IPI00000643.1	BAG2	116	0.0247959	3.38675	2436.43	TLTVEVSVETIRNPQQQESLK	4	117
PPB0413	CTRL	IPI00012535.1	DNAJA1	117	0	3.35457	2262.43	ITFHGEGDQEPGLEPGDIIIVLDQK	6	117
PPB0413	CTRL	IPI00012535.1	DNAJA1	117	0	3.65571	4525.93	CVLNEGMPIYR	6	117
PPB0413	KDM3A	IPI00012535.1	DNAJA1	114	0.0890589	3.81968	6602.14	CVLNEGMPIYR	6	117
PPB0413	KDM3B	IPI00012535.1	DNAJA1	116	0.468234	4.24033	17391.2	CVLNEGMPIYR	6	117
PPB0413	KDM3A	IPI00012535.1	DNAJA1	114	0.442651	3.87214	7449.79	ITFHGEGDQEPGLEPGDIIIVLDQK	6	117
PPB0413	KDM3B	IPI00012535.1	DNAJA1	116	0.853194	4.32416	21093.9	ITFHGEGDQEPGLEPGDIIIVLDQK	6	117
PPB0413	CTRL	IPI00012535.1	DNAJA1	117	0	4.4283	26810	ITFHGEGDQEPGLEPGDIIIVLDQKDHAVFTR	6	117
PPB0413	KDM3A	IPI00012535.1	DNAJA1	114	0.0107854	4.514	32658.8	ITFHGEGDQEPGLEPGDIIIVLDQKDHAVFTR	6	117
PPB0413	KDM3B	IPI00012535.1	DNAJA1	116	0.211742	4.75643	57072.3	ITFHGEGDQEPGLEPGDIIIVLDQKDHAVFTR	6	117
PPB0413	CTRL	IPI00012535.1	DNAJA1	117	0	4.41282	25871.5	QISQAYEVLSDAK	6	117
PPB0413	KDM3A	IPI00012535.1	DNAJA1	114	0.437652	4.92539	84215.8	QISQAYEVLSDAK	6	117
PPB0413	KDM3B	IPI00012535.1	DNAJA1	116	0.618173	5.14738	140405	QISQAYEVLSDAK	6	117
PPB0413	CTRL	IPI00012535.1	DNAJA1	117	0	3.02974	1070.88	RGEDLFMCMDIQLVEALCGFQKPISTLDNR	6	117
PPB0413	KDM3A	IPI00012535.1	DNAJA1	114	0.300711	3.40537	2543.15	RGEDLFMCMDIQLVEALCGFQKPISTLDNR	6	117
PPB0413	KDM3B	IPI00012535.1	DNAJA1	116	0.511442	3.65757	4545.4	RGEDLFMCMDIQLVEALCGFQKPISTLDNR	6	117
PPB0413	CTRL	IPI00032406.1	DNAJA2	117	0	3.61975	4166.32	ITFTGEADQAPGVEPGDIVLLLQEKEHEVFQR	4	117
PPB0413	KDM3A	IPI00032406.1	DNAJA2	114	0.260149	4.5814	38141.9	VIEPGCVR	4	117
PPB0413	KDM3A	IPI00032406.1	DNAJA2	114	0.107581	3.80225	6342.38	ITFTGEADQAPGVEPGDIVLLLQEKEHEVFQR	4	117
PPB0413	KDM3B	IPI00032406.1	DNAJA2	116	0.0216902	3.75783	5725.73	ITFTGEADQAPGVEPGDIVLLLQEKEHEVFQR	4	117
PPB0413	CTRL	IPI00032406.1	DNAJA2	117	0	4.24633	17633.3	VIEPGCVR	4	117
PPB0413	KDM3B	IPI00032406.1	DNAJA2	116	0.0510825	4.41381	25930.2	VIEPGCVR	4	117
PPB0413	CTRL	IPI00382470.3	HSP90AA1	117	0	4.11289	12968.5	CLELFTELAEDKENYKK	52	117
PPB0413	KDM3A	IPI00382470.3	HSP90AA1	114	0.0925657	4.28037	19071	CLELFTELAEDKENYKK	52	117
PPB0413	KDM3B	IPI00382470.3	HSP90AA1	116	0.0867974	4.31607	20704.9	CLELFTELAEDKENYKK	52	117
PPB0413	CTRL	IPI00382470.3	HSP90AA1	117	0	4.62251	41928.4	DNSTMGYMAAK	52	117
PPB0413	KDM3A	IPI00382470.3	HSP90AA1	114	0.119312	4.81674	65575.2	DNSTMGYMAAK	52	117
PPB0413	KDM3B	IPI00382470.3	HSP90AA1	116	0.389549	4.35883	22847.3	DQVANSAFVER	52	117
PPB0413	KDM3B	IPI00382470.3	HSP90AA1	116	0.188335	4.92723	84572.9	DNSTMGYMAAK	52	117
PPB0413	CTRL	IPI00382470.3	HSP90AA1	117	0	3.8529	7126.85	DQVANSAFVER	52	117
PPB0413	KDM3A	IPI00382470.3	HSP90AA1	114	0.482101	4.40992	25699.1	DQVANSAFVER	52	117
PPB0413	CTRL	IPI00382470.3	HSP90AA1	117	0	4.09819	12536.9	ELISNSSDALDK	52	117
PPB0413	KDM3A	IPI00382470.3	HSP90AA1	114	0.676137	4.84924	70671.5	ELISNSSDALDK	52	117
PPB0413	KDM3B	IPI00382470.3	HSP90AA1	116	0.535905	4.75048	56296.5	ELISNSSDALDK	52	117
PPB0413	CTRL	IPI00382470.3	HSP90AA1	117	0	3.62697	4236.1	ELISNSSDALDKIR	52	117
PPB0413	KDM3A	IPI00382470.3	HSP90AA1	114	0.574507	4.27639	18896.9	ELISNSSDALDKIR	52	117
PPB0413	KDM3B	IPI00382470.3	HSP90AA1	116	0.40958	4.15293	14221.1	ELISNSSDALDKIR	52	117
PPB0413	CTRL	IPI00382470.3	HSP90AA1	117	0	4.09319	12393.2	HGLEVIYMIEPIDEYCVQQLK	52	117
PPB0413	KDM3A	IPI00382470.3	HSP90AA1	114	0.0434515	4.21156	16276.3	HGLEVIYMIEPIDEYCVQQLK	52	117
PPB0413	KDM3B	IPI00382470.3	HSP90AA1	116	0.0637132	4.27329	18762.3	HGLEVIYMIEPIDEYCVQQLK	52	117
PPB0413	CTRL	IPI00382470.3	HSP90AA1	117	0	3.31729	2076.3	HIYYITGETKDQVANSAFVER	52	117
PPB0413	KDM3A	IPI00382470.3	HSP90AA1	114	0.222285	3.61449	4116.18	HIYYITGETKDQVANSAFVER	52	117
PPB0413	KDM3B	IPI00382470.3	HSP90AA1	116	0.0087485	3.44243	2769.66	HIYYITGETKDQVANSAFVER	52	117
PPB0413	CTRL	IPI00382470.3	HSP90AA1	117	0	4.15633	14332.9	HSQFIGYPITLFVEK	52	117
PPB0413	KDM3A	IPI00382470.3	HSP90AA1	114	0.412854	4.64411	44066.3	HSQFIGYPITLFVEK	52	117
PPB0413	KDM3B	IPI00382470.3	HSP90AA1	116	0.240542	4.51326	32603.5	HSQFIGYPITLFVEK	52	117
PPB0413	CTRL	IPI00382470.3	HSP90AA1	117	0	4.3745	23686.3	IKEIVK	52	117
PPB0413	KDM3A	IPI00382470.3	HSP90AA1	114	0.502126	4.95154	89442.1	IKEIVK	52	117
PPB0413	KDM3B	IPI00382470.3	HSP90AA1	116	0.278112	4.769	58748.5	IKEIVK	52	117
PPB0413	CTRL	IPI00382470.3	HSP90AA1	117	0	4.81144	64780.5	IKEIVKK	52	117
PPB0413	KDM3A	IPI00382470.3	HSP90AA1	114	0.294826	5.18119	151771	IKEIVKK	52	117
PPB0413	KDM3B	IPI00382470.3	HSP90AA1	116	0.12162	5.04945	112060	IKEIVKK	52	117
PPB0413	CTRL	IPI00382470.3	HSP90AA1	117	0	5.19997	158480	LGIHEDSQNR	52	117
PPB0413	KDM3A	IPI00382470.3	HSP90AA1	114	0.512618	5.78751	613072	LGIHEDSQNR	52	117
PPB0413	KDM3B	IPI00382470.3	HSP90AA1	116	0.195519	5.06027	114888	LGIHEDSQNRK	52	117
PPB0413	KDM3B	IPI00382470.3	HSP90AA1	116	0.327507	5.64387	440422	LGIHEDSQNR	52	117
PPB0413	CTRL	IPI00382470.3	HSP90AA1	117	0	4.74837	56023.2	LGIHEDSQNRK	52	117
PPB0413	KDM3A	IPI00382470.3	HSP90AA1	114	0.337264	5.16055	144727	LGIHEDSQNRK	52	117
PPB0413	CTRL	IPI00382470.3	HSP90AA1	117	0	4.02632	10624.7	LVTSPCCIVTSTYGWTANMER	52	117
PPB0413	KDM3A	IPI00382470.3	HSP90AA1	114	0.333774	4.43501	27227.7	LVTSPCCIVTSTYGWTANMER	52	117
PPB0413	KDM3B	IPI00382470.3	HSP90AA1	116	0.261814	4.40452	25381.7	LVTSPCCIVTSTYGWTANMER	52	117
PPB0413	CTRL	IPI00382470.3	HSP90AA1	117	0	4.32176	20977.9	NPDDITNEEYGEFYK	52	117
PPB0413	KDM3A	IPI00382470.3	HSP90AA1	114	0.268584	4.66526	46266.3	NPDDITNEEYGEFYK	52	117
PPB0413	KDM3B	IPI00382470.3	HSP90AA1	116	0.109471	4.54762	35287.5	NPDDITNEEYGEFYK	52	117
PPB0413	CTRL	IPI00382470.3	HSP90AA1	117	0	4.2726	18732.5	RAPFDLFENR	52	117
PPB0413	KDM3A	IPI00382470.3	HSP90AA1	114	0.696394	5.04391	110639	RAPFDLFENR	52	117
PPB0413	KDM3B	IPI00382470.3	HSP90AA1	116	0.502857	4.89184	77954.4	RAPFDLFENR	52	117
PPB0413	CTRL	IPI00382470.3	HSP90AA1	117	0	4.1353	13655.4	RAPFDLFENRK	52	117
PPB0413	KDM3A	IPI00382470.3	HSP90AA1	114	0.421357	4.63158	42813.4	RAPFDLFENRK	52	117
PPB0413	KDM3B	IPI00382470.3	HSP90AA1	116	0.235506	4.4872	30704.2	RAPFDLFENRK	52	117
PPB0413	CTRL	IPI00382470.3	HSP90AA1	117	0	3.02922	1069.6	RVFIMDNCEELIPEYLNFIR	52	117
PPB0413	KDM3A	IPI00382470.3	HSP90AA1	114	0.0104848	3.11462	1302.04	RVFIMDNCEELIPEYLNFIR	52	117
PPB0413	KDM3B	IPI00382470.3	HSP90AA1	116	0.085951	3.23156	1704.36	RVFIMDNCEELIPEYLNFIR	52	117
PPB0413	CTRL	IPI00382470.3	HSP90AA1	117	0	2.63288	429.415	SVKDLVILLYETALLSSGFSLEDPQTHANR	52	117
PPB0413	KDM3A	IPI00382470.3	HSP90AA1	114	0.470401	3.1782	1507.29	SVKDLVILLYETALLSSGFSLEDPQTHANR	52	117
PPB0413	KDM3B	IPI00382470.3	HSP90AA1	116	0.294352	3.04362	1105.65	SVKDLVILLYETALLSSGFSLEDPQTHANR	52	117
PPB0413	CTRL	IPI00382470.3	HSP90AA1	117	0	4.94051	87198.4	TLTIVDTGIGMTK	52	117
PPB0413	KDM3A	IPI00382470.3	HSP90AA1	114	0.346438	5.36187	230073	TLTIVDTGIGMTK	52	117
PPB0413	KDM3B	IPI00382470.3	HSP90AA1	116	0.485545	5.54244	348691	TLTIVDTGIGMTK	52	117
PPB0413	CTRL	IPI00382470.3	HSP90AA1	117	0	4.90102	79619.2	TLVSVTK	52	117
PPB0413	KDM3A	IPI00382470.3	HSP90AA1	114	0.509908	5.48584	306087	TLVSVTK	52	117
PPB0413	KDM3B	IPI00382470.3	HSP90AA1	116	0.378227	5.39563	248676	TLVSVTK	52	117
PPB0413	CTRL	IPI00382470.3	HSP90AA1	117	0	3.62541	4220.98	VFIMDNCEELIPEYLNFIR	52	117
PPB0413	KDM3A	IPI00382470.3	HSP90AA1	114	0.426798	4.19934	15825	YYTSASGDEMVSLKDYCTR	52	117
PPB0413	KDM3A	IPI00382470.3	HSP90AA1	114	0.264208	3.96454	9215.95	VFIMDNCEELIPEYLNFIR	52	117
PPB0413	KDM3B	IPI00382470.3	HSP90AA1	116	0.200066	3.94187	8747.18	VFIMDNCEELIPEYLNFIR	52	117
PPB0413	CTRL	IPI00382470.3	HSP90AA1	117	0	3.69763	4984.57	YYTSASGDEMVSLKDYCTR	52	117
PPB0413	KDM3B	IPI00382470.3	HSP90AA1	116	0.277089	4.0911	12334	YYTSASGDEMVSLKDYCTR	52	117
PPB0413	CTRL	IPI00414676.6	HSP90AB1	117	0	3.93927	8695.02	AKFENLCK	54	117
PPB0413	KDM3A	IPI00414676.6	HSP90AB1	114	0.35175	4.36594	23224.1	AKFENLCK	54	117
PPB0413	KDM3B	IPI00414676.6	HSP90AB1	116	0.274997	4.33066	21411.9	AKFENLCK	54	117
PPB0413	CTRL	IPI00414676.6	HSP90AB1	117	0	4.65108	44779.8	ALLFIPR	54	117
PPB0413	KDM3A	IPI00414676.6	HSP90AB1	114	0.301809	5.02781	106613	ALLFIPR	54	117
PPB0413	KDM3B	IPI00414676.6	HSP90AB1	116	0.225893	4.99336	98483.2	ALLFIPR	54	117
PPB0413	CTRL	IPI00414676.6	HSP90AB1	117	0	4.2599	18192.7	CLELFSELAEDKENYKK	54	117
PPB0413	KDM3A	IPI00414676.6	HSP90AB1	114	0.188874	4.52369	33395.6	CLELFSELAEDKENYKK	54	117
PPB0413	KDM3B	IPI00414676.6	HSP90AB1	116	0.205889	4.58217	38209.7	CLELFSELAEDKENYKK	54	117
PPB0413	CTRL	IPI00414676.6	HSP90AB1	117	0	3.41595	2605.84	EKEISDDEAEEEKGEK	54	117
PPB0413	KDM3A	IPI00414676.6	HSP90AB1	114	0.258444	3.74931	5614.49	EKEISDDEAEEEKGEK	54	117
PPB0413	KDM3B	IPI00414676.6	HSP90AB1	116	-0.294222	3.23811	1730.27	EKEISDDEAEEEKGEK	54	117
PPB0413	CTRL	IPI00414676.6	HSP90AB1	117	0	4.33897	21826	ELISNASDALDK	54	117
PPB0413	KDM3A	IPI00414676.6	HSP90AB1	114	0.53208	4.94597	88302.5	ELISNASDALDK	54	117
PPB0413	KDM3B	IPI00414676.6	HSP90AB1	116	0.409334	4.8647	73231.1	ELISNASDALDK	54	117
PPB0413	CTRL	IPI00414676.6	HSP90AB1	117	0	4.72385	52948.3	ELISNASDALDKIR	54	117
PPB0413	KDM3A	IPI00414676.6	HSP90AB1	114	0.459775	5.25855	181362	ELISNASDALDKIR	54	117
PPB0413	KDM3B	IPI00414676.6	HSP90AB1	116	0.366478	5.20672	160960	ELISNASDALDKIR	54	117
PPB0413	CTRL	IPI00414676.6	HSP90AB1	117	0	4.18992	15485.1	EQVANSAFVER	54	117
PPB0413	KDM3A	IPI00414676.6	HSP90AB1	114	0.367488	4.63232	42886.6	EQVANSAFVER	54	117
PPB0413	KDM3B	IPI00414676.6	HSP90AB1	116	0.292691	4.59899	39718.6	EQVANSAFVER	54	117
PPB0413	CTRL	IPI00414676.6	HSP90AB1	117	0	4.05836	11438.4	GFEVVYMTEPIDEYCVQQLK	54	117
PPB0413	KDM3A	IPI00414676.6	HSP90AB1	114	0.239819	4.3731	23610.3	GFEVVYMTEPIDEYCVQQLK	54	117
PPB0413	CTRL	IPI00414676.6	HSP90AB1	117	0	4.33268	21511.9	HLEINPDHPIVETLR	54	117
PPB0413	KDM3B	IPI00414676.6	HSP90AB1	116	0.284881	4.45963	28816	GFEVVYMTEPIDEYCVQQLK	54	117
PPB0413	KDM3A	IPI00414676.6	HSP90AB1	114	0.262358	4.66996	46768.8	HLEINPDHPIVETLR	54	117
PPB0413	KDM3B	IPI00414676.6	HSP90AB1	116	0.194811	4.64388	44043.1	HLEINPDHPIVETLR	54	117
PPB0413	CTRL	IPI00414676.6	HSP90AB1	117	0	4.13369	13604.9	HSQFIGYPITLYLEK	54	117
PPB0413	KDM3A	IPI00414676.6	HSP90AB1	114	0.271042	4.47965	30175.5	HSQFIGYPITLYLEK	54	117
PPB0413	KDM3B	IPI00414676.6	HSP90AB1	116	0.197065	4.44715	27999.2	HSQFIGYPITLYLEK	54	117
PPB0413	CTRL	IPI00414676.6	HSP90AB1	117	0	4.38361	24188.5	IDIIPNPQER	54	117
PPB0413	KDM3A	IPI00414676.6	HSP90AB1	114	0.368724	4.82725	67182	IDIIPNPQER	54	117
PPB0413	KDM3B	IPI00414676.6	HSP90AB1	116	0.355451	4.85545	71688.4	IDIIPNPQER	54	117
PPB0413	CTRL	IPI00414676.6	HSP90AB1	117	0	3.7857	6105.25	KHLEINPDHPIVETLR	54	117
PPB0413	KDM3A	IPI00414676.6	HSP90AB1	114	0.182585	4.04321	11046	KHLEINPDHPIVETLR	54	117
PPB0413	KDM3B	IPI00414676.6	HSP90AB1	116	0.236834	4.13892	13769.7	KHLEINPDHPIVETLR	54	117
PPB0413	CTRL	IPI00414676.6	HSP90AB1	117	0	3.66746	4650.07	KHSQFIGYPITLYLEK	54	117
PPB0413	KDM3A	IPI00414676.6	HSP90AB1	114	0.201048	3.94343	8778.63	KHSQFIGYPITLYLEK	54	117
PPB0413	KDM3B	IPI00414676.6	HSP90AB1	116	0.382932	4.16678	14681.8	KHSQFIGYPITLYLEK	54	117
PPB0413	CTRL	IPI00414676.6	HSP90AB1	117	0	4.0339	10811.8	LGIHEDSTNR	54	117
PPB0413	KDM3A	IPI00414676.6	HSP90AB1	114	0.0950925	4.20391	15992.2	LGIHEDSTNR	54	117
PPB0413	KDM3B	IPI00414676.6	HSP90AB1	116	0.248457	4.39874	25046.2	LGIHEDSTNR	54	117
PPB0413	CTRL	IPI00414676.6	HSP90AB1	117	0	4.95826	90836.6	LGIHEDSTNRR	54	117
PPB0413	KDM3A	IPI00414676.6	HSP90AB1	114	0.22882	5.262	182810	LGIHEDSTNRR	54	117
PPB0413	KDM3B	IPI00414676.6	HSP90AB1	116	0.225761	5.30041	199715	LGIHEDSTNRR	54	117
PPB0413	CTRL	IPI00414676.6	HSP90AB1	117	0	4.17637	15009.6	LVSSPCCIVTSTYGWTANMER	54	117
PPB0413	KDM3A	IPI00414676.6	HSP90AB1	114	0.00690515	4.25819	18121.5	LVSSPCCIVTSTYGWTANMER	54	117
PPB0413	KDM3B	IPI00414676.6	HSP90AB1	116	0.0410011	4.33376	21565.5	LVSSPCCIVTSTYGWTANMER	54	117
PPB0413	CTRL	IPI00414676.6	HSP90AB1	117	0	4.45508	28515.5	NPDDITQEEYGEFYK	54	117
PPB0413	KDM3A	IPI00414676.6	HSP90AB1	114	0.220311	4.75031	56274.3	NPDDITQEEYGEFYK	54	117
PPB0413	KDM3B	IPI00414676.6	HSP90AB1	116	0.197786	4.76925	58783.3	NPDDITQEEYGEFYK	54	117
PPB0413	CTRL	IPI00414676.6	HSP90AB1	117	0	4.80962	64508.4	RAPFDLFENK	54	117
PPB0413	KDM3A	IPI00414676.6	HSP90AB1	114	0.393509	5.27804	189690	RAPFDLFENK	54	117
PPB0413	KDM3B	IPI00414676.6	HSP90AB1	116	0.230784	5.15679	143479	RAPFDLFENK	54	117
PPB0413	CTRL	IPI00414676.6	HSP90AB1	117	0	4.29974	19940.6	RAPFDLFENKK	54	117
PPB0413	KDM3A	IPI00414676.6	HSP90AB1	114	0.324195	4.69885	49986.4	RAPFDLFENKK	54	117
PPB0413	KDM3B	IPI00414676.6	HSP90AB1	116	0.180792	4.59692	39529.2	RAPFDLFENKK	54	117
PPB0413	CTRL	IPI00414676.6	HSP90AB1	117	0	3.67284	4708.02	RVFIMDSCDELIPEYLNFIR	54	117
PPB0413	KDM3A	IPI00414676.6	HSP90AB1	114	0.109152	3.85691	7192.99	RVFIMDSCDELIPEYLNFIR	54	117
PPB0413	KDM3B	IPI00414676.6	HSP90AB1	116	0.126126	3.91535	8229.11	RVFIMDSCDELIPEYLNFIR	54	117
PPB0413	CTRL	IPI00414676.6	HSP90AB1	117	0	4.09159	12347.8	SIYYITGESK	54	117
PPB0413	KDM3A	IPI00414676.6	HSP90AB1	114	0.347909	4.51442	32690	SIYYITGESK	54	117
PPB0413	KDM3B	IPI00414676.6	HSP90AB1	116	0.292901	4.50088	31686.7	SIYYITGESK	54	117
PPB0413	CTRL	IPI00414676.6	HSP90AB1	117	0	4.19647	15720.6	SLVSVTK	54	117
PPB0413	KDM3A	IPI00414676.6	HSP90AB1	114	0.324262	4.59565	39414	SLVSVTK	54	117
PPB0413	KDM3B	IPI00414676.6	HSP90AB1	116	0.267306	4.58016	38033.3	SLVSVTK	54	117
PPB0413	CTRL	IPI00414676.6	HSP90AB1	117	0	3.60337	4012.11	VFIMDSCDELIPEYLNFIR	54	117
PPB0413	KDM3A	IPI00414676.6	HSP90AB1	114	0.219078	3.89737	7895.31	VFIMDSCDELIPEYLNFIR	54	117
PPB0413	KDM3B	IPI00414676.6	HSP90AB1	116	0.148239	3.868	7379.02	VFIMDSCDELIPEYLNFIR	54	117
PPB0413	CTRL	IPI00414676.6	HSP90AB1	117	0	4.97016	93358.8	VVVITK	54	117
PPB0413	KDM3A	IPI00414676.6	HSP90AB1	114	0.399166	5.44424	278125	VVVITK	54	117
PPB0413	KDM3B	IPI00414676.6	HSP90AB1	116	0.290993	5.37754	238526	VVVITK	54	117
PPB0413	CTRL	IPI00414676.6	HSP90AB1	117	0	3.43276	2708.7	YHTSQSGDEMTSLSEYVSR	54	117
PPB0413	KDM3A	IPI00414676.6	HSP90AB1	114	0.120984	3.62866	4252.68	YHTSQSGDEMTSLSEYVSR	54	117
PPB0413	KDM3B	IPI00414676.6	HSP90AB1	116	0.307904	3.85705	7195.35	YHTSQSGDEMTSLSEYVSR	54	117
PPB0413	CTRL	IPI00911039.1	HSPA1B;HSPA1A	117	0	4.82898	67450.2	LLQDFFDGR	91	117
PPB0413	KDM3A	IPI00911039.1	HSPA1B;HSPA1A	114	0.442035	5.34594	221788	LLQDFFDGR	91	117
PPB0413	KDM3B	IPI00911039.1	HSPA1B;HSPA1A	116	0.747183	5.69255	492667	LLQDFFDGR	91	117
PPB0413	CTRL	IPI00911039.1	HSPA1B;HSPA1A	117	0	4.47479	29839.5	LLQDFFDGRDLNK	91	117
PPB0413	KDM3A	IPI00911039.1	HSPA1B;HSPA1A	114	0.319797	4.86951	74046.9	LLQDFFDGRDLNK	91	117
PPB0413	KDM3B	IPI00911039.1	HSPA1B;HSPA1A	116	0.758245	5.34942	223575	LLQDFFDGRDLNK	91	117
PPB0413	CTRL	IPI00304925.5	HSPA1B;HSPA1A	117	0	4.83116	67788.6	AFYPEEISSMVLTK	102	117
PPB0413	KDM3A	IPI00304925.5	HSPA1B;HSPA1A	114	0.379042	5.28512	192805	AFYPEEISSMVLTK	102	117
PPB0413	KDM3B	IPI00304925.5	HSPA1B;HSPA1A	116	0.698484	5.64603	442618	AFYPEEISSMVLTK	102	117
PPB0413	CTRL	IPI00304925.5	HSPA1B;HSPA1A	117	0	4.65	44668.5	FGDPVVQSDMKHWPFQVINDGDKPK	102	117
PPB0413	KDM3A	IPI00304925.5	HSPA1B;HSPA1A	114	0.36738	5.0923	123680	FGDPVVQSDMKHWPFQVINDGDKPK	102	117
PPB0413	KDM3B	IPI00304925.5	HSPA1B;HSPA1A	116	0.676408	5.4428	277202	FGDPVVQSDMKHWPFQVINDGDKPK	102	117
PPB0413	CTRL	IPI00304925.5	HSPA1B;HSPA1A	117	0	5.37737	238435	LLQDFFNGR	102	117
PPB0413	CTRL	IPI00304925.5	HSPA1B;HSPA1A	117	0	4.62185	41864.8	HWPFQVINDGDKPK	102	117
PPB0413	KDM3A	IPI00304925.5	HSPA1B;HSPA1A	114	0.231832	4.9286	84839.8	HWPFQVINDGDKPK	102	117
PPB0413	KDM3B	IPI00304925.5	HSPA1B;HSPA1A	116	0.354624	5.09286	123840	HWPFQVINDGDKPK	102	117
PPB0413	KDM3A	IPI00304925.5	HSPA1B;HSPA1A	114	0.48051	5.9328	856642	LLQDFFNGR	102	117
PPB0413	KDM3B	IPI00304925.5	HSPA1B;HSPA1A	116	0.779836	6.27359	1.87756e+06	LLQDFFNGR	102	117
PPB0413	CTRL	IPI00304925.5	HSPA1B;HSPA1A	117	0	3.88821	7730.62	MKEIAEAYLGYPVTNAVITVPAYFNDSQR	102	117
PPB0413	KDM3A	IPI00304925.5	HSPA1B;HSPA1A	114	0.398323	4.36146	22985.6	MKEIAEAYLGYPVTNAVITVPAYFNDSQR	102	117
PPB0413	KDM3B	IPI00304925.5	HSPA1B;HSPA1A	116	0.61772	4.62232	41910.5	MKEIAEAYLGYPVTNAVITVPAYFNDSQR	102	117
PPB0413	CTRL	IPI00304925.5	HSPA1B;HSPA1A	117	0	5.32771	212670	VQVSYK	102	117
PPB0413	KDM3A	IPI00304925.5	HSPA1B;HSPA1A	114	0.338834	5.74146	551391	VQVSYK	102	117
PPB0413	KDM3B	IPI00304925.5	HSPA1B;HSPA1A	116	0.632789	6.07688	1.19367e+06	VQVSYK	102	117
PPB0413	CTRL	IPI00304925.5	HSPA1B;HSPA1A	117	0	6.25678	1806250	VQVSYKGETK	102	117
PPB0413	KDM3A	IPI00304925.5	HSPA1B;HSPA1A	114	0.314806	6.6465	4431010	VQVSYKGETK	102	117
PPB0413	KDM3B	IPI00304925.5	HSPA1B;HSPA1A	116	0.64382	7.01699	10398863	VQVSYKGETK	102	117
PPB0413	KDM3A	IPI00304925.5	HSPA1B;HSPA1A	114		3.85515	7163.94	EIAEAYLGYPVTNAVITVPAYFNDSQR	102	117
PPB0413	KDM3B	IPI00304925.5	HSPA1B;HSPA1A	116		3.9598	9115.95	EIAEAYLGYPVTNAVITVPAYFNDSQR	102	117
PPB0413	KDM3A	IPI00003865.1	HSPA8	114	0.235071	5.34479	221205	NQVAMNPTNTVFDAKR	93	117
PPB0413	KDM3B	IPI00003865.1	HSPA8	116	0.514491	5.66568	463110	NQVAMNPTNTVFDAKR	93	117
PPB0413	CTRL	IPI00003865.1	HSPA8	117	0	4.55895	36220.4	NSLESYAFNMK	93	117
PPB0413	KDM3A	IPI00003865.1	HSPA8	114	0.305997	4.93987	87070.1	NSLESYAFNMK	93	117
PPB0413	KDM3B	IPI00003865.1	HSPA8	116	0.521123	5.19646	157204	NSLESYAFNMK	93	117
PPB0413	CTRL	IPI00003865.1	HSPA8	117	0	4.56062	36359.8	QTQTFTTYSDNQPGVLIQVYEGER	93	117
PPB0413	KDM3A	IPI00003865.1	HSPA8	114	0.370237	5.00578	101339	QTQTFTTYSDNQPGVLIQVYEGER	93	117
PPB0413	KDM3B	IPI00003865.1	HSPA8	116	0.36419	5.0412	109951	QTQTFTTYSDNQPGVLIQVYEGER	93	117
PPB0413	CTRL	IPI00003865.1	HSPA8	117	0	4.09495	12443.6	RFDDAVVQSDMK	93	117
PPB0413	KDM3A	IPI00003865.1	HSPA8	114	0.421654	4.59152	39040.9	RFDDAVVQSDMK	93	117
PPB0413	KDM3B	IPI00003865.1	HSPA8	116	0.622593	4.83393	68222.6	RFDDAVVQSDMK	93	117
PPB0413	CTRL	IPI00003865.1	HSPA8	117	0	5.42285	264758	RNTTIPTK	93	117
PPB0413	KDM3A	IPI00003865.1	HSPA8	114	0.341959	5.83973	691395	RNTTIPTK	93	117
PPB0413	KDM3B	IPI00003865.1	HSPA8	116	0.56262	6.10186	1.26432e+06	RNTTIPTK	93	117
PPB0413	CTRL	IPI00003865.1	HSPA8	117	0	4.9421	87517.9	SFYPEEVSSMVLTK	93	117
PPB0413	KDM3A	IPI00003865.1	HSPA8	114	0.251658	5.26867	185641	SFYPEEVSSMVLTK	93	117
PPB0413	KDM3B	IPI00003865.1	HSPA8	116	0.453363	5.51185	324973	SFYPEEVSSMVLTK	93	117
PPB0413	CTRL	IPI00003865.1	HSPA8	117	0	5.08543	121738	SQIHDIVLVGGSTR	93	117
PPB0413	KDM3A	IPI00003865.1	HSPA8	114	0.425133	5.58548	385017	SQIHDIVLVGGSTR	93	117
PPB0413	KDM3B	IPI00003865.1	HSPA8	116	0.656988	5.8588	722443	SQIHDIVLVGGSTR	93	117
PPB0413	CTRL	IPI00003865.1	HSPA8	117	0	5.3892	245018	STAGDTHLGGEDFDNR	93	117
PPB0413	KDM3A	IPI00003865.1	HSPA8	114	0.284151	5.74827	560103	STAGDTHLGGEDFDNR	93	117
PPB0413	KDM3B	IPI00003865.1	HSPA8	116	0.615356	6.12094	1.32112e+06	STAGDTHLGGEDFDNR	93	117
PPB0413	CTRL	IPI00003865.1	HSPA8	117	0	4.30856	20349.8	TVTNAVVTVPAYFNDSQR	93	117
PPB0413	KDM3A	IPI00003865.1	HSPA8	114	0.248101	4.63158	42813.4	TVTNAVVTVPAYFNDSQR	93	117
PPB0413	KDM3B	IPI00003865.1	HSPA8	116	0.423379	4.84833	70522.4	TVTNAVVTVPAYFNDSQR	93	117
PPB0413	CTRL	IPI00003865.1	HSPA8	117	0	4.93755	86607.2	VCNPIITK	93	117
PPB0413	KDM3A	IPI00003865.1	HSPA8	114	0.381993	5.39447	248008	VCNPIITK	93	117
PPB0413	KDM3B	IPI00003865.1	HSPA8	116	0.703474	5.75742	572026	VCNPIITK	93	117
PPB0413	CTRL	IPI00003865.1	HSPA8	117	0	6.21423	1.6377e+06	VQVEYKGETK	93	117
PPB0413	KDM3A	IPI00003865.1	HSPA8	114	0.268793	6.55795	3.61365e+06	VQVEYKGETK	93	117
PPB0413	CTRL	IPI00003865.1	HSPA8	117	0	4.43898	27477.5	YKAEDEK	93	117
PPB0413	KDM3A	IPI00003865.1	HSPA8	114	0.17817	4.69207	49211.4	YKAEDEK	93	117
PPB0413	KDM3B	IPI00003865.1	HSPA8	116	0.552557	5.10792	128210	YKAEDEK	93	117
PPB0413	CTRL	IPI00003865.1	HSPA8	117	0	5.55102	355650	YKAEDEKQR	93	117
PPB0413	KDM3A	IPI00003865.1	HSPA8	114	0.310388	5.93633	863634	YKAEDEKQR	93	117
PPB0413	KDM3B	IPI00003865.1	HSPA8	116	0.531882	6.19929	1.58231e+06	YKAEDEKQR	93	117
PPB0413	KDM3B	IPI00003865.1	HSPA8	116	0.521501	6.85212	7.11416e+06	VQVEYKGETK	93	117
PPB0413	KDM3A	IPI00003865.1	HSPA8	114		3.35244	2251.31	SINPDEAVAYGAAVQAAILSGDK	93	117
PPB0413	KDM3B	IPI00003865.1	HSPA8	116		3.72187	5270.73	SINPDEAVAYGAAVQAAILSGDK	93	117
PPB0413	CTRL	IPI00003865.1	HSPA8	117	0	5.3893	245074	ARFEELNADLFR	93	117
PPB0413	KDM3A	IPI00003865.1	HSPA8	114	0.292908	5.75712	571643	ARFEELNADLFR	93	117
PPB0413	KDM3B	IPI00003865.1	HSPA8	116	0.633487	6.13917	1.37776e+06	ARFEELNADLFR	93	117
PPB0413	CTRL	IPI00003865.1	HSPA8	117	0	4.5878	38708.1	DAGTIAGLNVLR	93	117
PPB0413	KDM3A	IPI00003865.1	HSPA8	114	0.174633	4.83735	68762.7	DAGTIAGLNVLR	93	117
PPB0413	KDM3B	IPI00003865.1	HSPA8	116	0.490527	5.51587	327996	FEELNADLFR	93	117
PPB0413	KDM3B	IPI00003865.1	HSPA8	116	0.428006	5.13219	135580	DAGTIAGLNVLR	93	117
PPB0413	CTRL	IPI00003865.1	HSPA8	117	0	4.90895	81087.5	FEELNADLFR	93	117
PPB0413	KDM3A	IPI00003865.1	HSPA8	114	0.224657	5.20853	161633	FEELNADLFR	93	117
PPB0413	CTRL	IPI00003865.1	HSPA8	117	0	4.91221	81697	GPAVGIDLGTTYSCVGVFQHGK	93	117
PPB0413	KDM3A	IPI00003865.1	HSPA8	114	0.428093	5.41522	260146	GPAVGIDLGTTYSCVGVFQHGK	93	117
PPB0413	KDM3B	IPI00003865.1	HSPA8	116	0.734313	5.76291	579304	GPAVGIDLGTTYSCVGVFQHGK	93	117
PPB0413	CTRL	IPI00003865.1	HSPA8	117	0	5.48888	308235	GTLDPVEK	93	117
PPB0413	KDM3A	IPI00003865.1	HSPA8	114	0.383677	5.94748	886091	GTLDPVEK	93	117
PPB0413	KDM3B	IPI00003865.1	HSPA8	116	0.692924	6.29819	1.98698e+06	GTLDPVEK	93	117
PPB0413	KDM3A	IPI00003865.1	HSPA8	114	0.0981108	3.31437	2062.38	GVPQIEVTFDIDANGILNVSAVDK	93	117
PPB0413	KDM3B	IPI00003865.1	HSPA8	116	0.399559	3.65729	4542.41	GVPQIEVTFDIDANGILNVSAVDK	93	117
PPB0413	CTRL	IPI00003865.1	HSPA8	117	0	5.01836	104319	HWPFMVVNDAGRPK	93	117
PPB0413	KDM3A	IPI00003865.1	HSPA8	114	0.306507	5.39979	251067	HWPFMVVNDAGRPK	93	117
PPB0413	KDM3B	IPI00003865.1	HSPA8	116	0.375312	5.51006	323641	HWPFMVVNDAGRPK	93	117
PPB0413	CTRL	IPI00003865.1	HSPA8	117	0	6.13533	1.36563e+06	IINEPTAAAIAYGLDKK	93	117
PPB0413	KDM3A	IPI00003865.1	HSPA8	114	0.198502	6.40875	2.56304e+06	IINEPTAAAIAYGLDKK	93	117
PPB0413	KDM3B	IPI00003865.1	HSPA8	116	0.570594	6.82232	6.64225e+06	IINEPTAAAIAYGLDKK	93	117
PPB0413	CTRL	IPI00003865.1	HSPA8	117	0	4.1486	14080	ILDKCNEIINWLDK	93	117
PPB0413	KDM3A	IPI00003865.1	HSPA8	114	0.387647	4.61117	40847.6	ILDKCNEIINWLDK	93	117
PPB0413	KDM3B	IPI00003865.1	HSPA8	116	0.595324	4.86031	72495.9	ILDKCNEIINWLDK	93	117
PPB0413	CTRL	IPI00003865.1	HSPA8	117	0	5.48435	305032	MKEIAEAYLGK	93	117
PPB0413	KDM3A	IPI00003865.1	HSPA8	114	0.351731	5.911	814695	MKEIAEAYLGK	93	117
PPB0413	KDM3B	IPI00003865.1	HSPA8	116	0.586642	6.18738	1.53948e+06	MKEIAEAYLGK	93	117
PPB0413	CTRL	IPI00003865.1	HSPA8	117	0	5.39838	250256	MVNHFIAEFK	93	117
PPB0413	KDM3A	IPI00003865.1	HSPA8	114	0.36944	5.84274	696214	MVNHFIAEFK	93	117
PPB0413	KDM3B	IPI00003865.1	HSPA8	116	0.589269	6.10404	1.27069e+06	MVNHFIAEFK	93	117
PPB0413	CTRL	IPI00003865.1	HSPA8	117	0	5.2709	186596	MVNHFIAEFKR	93	117
PPB0413	KDM3A	IPI00003865.1	HSPA8	114	0.272294	5.61812	415065	MVNHFIAEFKR	93	117
PPB0413	KDM3B	IPI00003865.1	HSPA8	116	0.540124	5.92741	846087	MVNHFIAEFKR	93	117
PPB0413	CTRL	IPI00003865.1	HSPA8	117	0	4.90168	79741.2	NQVAMNPTNTVFDAK	93	117
PPB0413	KDM3A	IPI00003865.1	HSPA8	114	0.36227	5.33887	218208	NQVAMNPTNTVFDAK	93	117
PPB0413	KDM3B	IPI00003865.1	HSPA8	116	0.540452	5.55852	361845	NQVAMNPTNTVFDAK	93	117
PPB0413	CTRL	IPI00003865.1	HSPA8	117	0	3.14134	1384.65	GVPQIEVTFDIDANGILNVSAVDK	93	117
PPB0413	CTRL	IPI00003865.1	HSPA8	117	0	5.03481	108344	NQVAMNPTNTVFDAKR	93	117
PPB0413	KDM3A	IPI00479545.10	KDM3A	114	1.63049	6.21463	1.63919e+06	IVQWPAITYKPLLDK	583	117
PPB0413	KDM3A	IPI00479545.10	KDM3A	114	1.33954	6.35649	2.27242e+06	IVDPSLIHVEVVHDNLVTCGNSAR	583	117
PPB0413	KDM3B	IPI00479545.10	KDM3A	116	0.167599	5.22602	168274	IVDPSLIHVEVVHDNLVTCGNSAR	583	117
PPB0413	CTRL	IPI00479545.10	KDM3A	117	0	4.50922	32301.5	IVQWPAITYKPLLDK	583	117
PPB0413	KDM3A	IPI00479545.10	KDM3A	114		5.2278	168966	AGVNSDSPNNCSGK	583	117
PPB0413	KDM3B	IPI00479545.10	KDM3A	116		3.77967	6021.07	AGVNSDSPNNCSGK	583	117
PPB0413	KDM3A	IPI00479545.10	KDM3A	114		6.52715	3.36628e+06	DGKLNLASR	583	117
PPB0413	CTRL	IPI00479545.10	KDM3A	117	0	4.35326	22556	VAEWPWLSGTIR	583	117
PPB0413	KDM3A	IPI00479545.10	KDM3A	114	1.85989	6.28808	1.94123e+06	VAEWPWLSGTIR	583	117
PPB0413	KDM3B	IPI00479545.10	KDM3A	116	0.876627	5.34628	221962	VAEWPWLSGTIR	583	117
PPB0413	CTRL	IPI00479545.10	KDM3A	117	0	4.19507	15670.1	VCVEFDGESWR	583	117
PPB0413	KDM3A	IPI00479545.10	KDM3A	114	1.54749	5.81748	656864	VCVEFDGESWR	583	117
PPB0413	KDM3B	IPI00479545.10	KDM3A	116	0.105307	4.41677	26107.5	VCVEFDGESWR	583	117
PPB0413	CTRL	IPI00479545.10	KDM3A	117	0	3.95507	9017.14	VCVEFDGESWRK	583	117
PPB0413	KDM3A	IPI00479545.10	KDM3A	114	0.145428	4.17542	14976.7	VCVEFDGESWRK	583	117
PPB0413	KDM3B	IPI00479545.10	KDM3A	116	-0.108789	3.96267	9176.29	VCVEFDGESWRK	583	117
PPB0413	CTRL	IPI00479545.10	KDM3A	117	0	3.98273	9610.21	VEGFLTPNK	583	117
PPB0413	KDM3A	IPI00479545.10	KDM3A	114	1.4176	5.47525	298713	VEGFLTPNK	583	117
PPB0413	KDM3B	IPI00479545.10	KDM3A	116	0.174474	4.27359	18775.6	VEGFLTPNK	583	117
PPB0413	CTRL	IPI00479545.10	KDM3A	117	0	4.08157	12066.3	VEGFLTPNKYDNEAIGLWLPLTK	583	117
PPB0413	KDM3A	IPI00479545.10	KDM3A	114	1.63398	5.79047	617267	VEGFLTPNKYDNEAIGLWLPLTK	583	117
PPB0413	KDM3B	IPI00479545.10	KDM3A	116	0.11199	4.30995	20415.1	VEGFLTPNKYDNEAIGLWLPLTK	583	117
PPB0413	CTRL	IPI00479545.10	KDM3A	117	0	4.50975	32340.5	VEPSALACR	583	117
PPB0413	KDM3A	IPI00479545.10	KDM3A	114	1.00229	5.58696	386331	VEPSALACR	583	117
PPB0413	KDM3B	IPI00479545.10	KDM3A	116	0.562539	5.18867	154409	VEPSALACR	583	117
PPB0413	CTRL	IPI00479545.10	KDM3A	117	0	3.79964	6304.32	VSEEQGQENPADHDPIHDQSWYLDR	583	117
PPB0413	KDM3A	IPI00479545.10	KDM3A	114	1.80926	5.68381	482852	VSEEQGQENPADHDPIHDQSWYLDR	583	117
PPB0413	KDM3B	IPI00479545.10	KDM3A	116	0.386376	4.3024	20063.3	VSEEQGQENPADHDPIHDQSWYLDR	583	117
PPB0413	KDM3B	IPI00479545.10	KDM3A	116		5.39022	245594	DGKLNLASR	583	117
PPB0413	KDM3A	IPI00479545.10	KDM3A	114		3.11104	1291.35	ESSVKVDNESCCSR	583	117
PPB0413	KDM3A	IPI00479545.10	KDM3A	114		4.88299	76381.6	LFSKPASKEDLK	583	117
PPB0413	KDM3B	IPI00479545.10	KDM3A	116		3.1317	1354.25	LFSKPASKEDLK	583	117
PPB0413	KDM3A	IPI00479545.10	KDM3A	114		5.85234	711765	LQFNK	583	117
PPB0413	KDM3B	IPI00479545.10	KDM3A	116		4.19367	15619.5	LQFNK	583	117
PPB0413	KDM3A	IPI00479545.10	KDM3A	114		6.13787	1373625	RLQFNK	583	117
PPB0413	KDM3A	IPI00479545.10	KDM3A	114		4.65993	45701.2	TNEIITGATVGDFWDGFEDVPNR	583	117
PPB0413	KDM3B	IPI00479545.10	KDM3A	116	0.210025	4.83563	68491.2	IVQWPAITYKPLLDK	583	117
PPB0413	CTRL	IPI00479545.10	KDM3A	117	0	3.77429	5946.94	IVQWPAITYKPLLDKAGLGSITSVR	583	117
PPB0413	KDM3A	IPI00479545.10	KDM3A	114	1.59414	5.44335	277557	IVQWPAITYKPLLDKAGLGSITSVR	583	117
PPB0413	KDM3B	IPI00479545.10	KDM3A	116	0.41305	4.30373	20124.8	IVQWPAITYKPLLDKAGLGSITSVR	583	117
PPB0413	CTRL	IPI00479545.10	KDM3A	117	0	3.79136	6185.27	IYSLDPSTQWFSATVINGNPASK	583	117
PPB0413	KDM3A	IPI00479545.10	KDM3A	114	1.24786	5.11414	130059	IYSLDPSTQWFSATVINGNPASK	583	117
PPB0413	KDM3B	IPI00479545.10	KDM3A	116	-0.00948347	3.89826	7911.57	IYSLDPSTQWFSATVINGNPASK	583	117
PPB0413	CTRL	IPI00479545.10	KDM3A	117	0	2.64908	445.738	KLQQSGEAFVQDDSCVNIVAQLPK	583	117
PPB0413	KDM3A	IPI00479545.10	KDM3A	114	1.89693	4.62093	41776.5	KLQQSGEAFVQDDSCVNIVAQLPK	583	117
PPB0413	KDM3B	IPI00479545.10	KDM3A	116	-0.0258494	2.73962	549.057	KLQQSGEAFVQDDSCVNIVAQLPK	583	117
PPB0413	CTRL	IPI00479545.10	KDM3A	117	0	2.7178	522.15	KSPEISER	583	117
PPB0413	KDM3A	IPI00479545.10	KDM3A	114	1.21455	4.00726	10168.6	KSPEISER	583	117
PPB0413	KDM3B	IPI00479545.10	KDM3A	116	0.239893	3.07408	1185.98	KSPEISER	583	117
PPB0413	CTRL	IPI00479545.10	KDM3A	117	0	5.65094	447646	KSVLTDPAK	583	117
PPB0413	KDM3A	IPI00479545.10	KDM3A	114	1.03912	6.76497	5.82069e+06	KSVLTDPAK	583	117
PPB0413	KDM3B	IPI00479545.10	KDM3A	116	0.140409	5.90773	808596	KSVLTDPAK	583	117
PPB0413	CTRL	IPI00479545.10	KDM3A	117	0	5.05817	114333	KVEPSALACR	583	117
PPB0413	KDM3A	IPI00479545.10	KDM3A	114	1.95197	7.08506	1.21636e+07	KVEPSALACR	583	117
PPB0413	KDM3B	IPI00479545.10	KDM3A	116	0.483508	5.65807	455057	KVEPSALACR	583	117
PPB0413	CTRL	IPI00479545.10	KDM3A	117	0	4.49099	30973.4	KVSEEQGQENPADHDPIHDQSWYLDR	583	117
PPB0413	KDM3A	IPI00479545.10	KDM3A	114	1.06321	5.62911	425708	KVSEEQGQENPADHDPIHDQSWYLDR	583	117
PPB0413	KDM3B	IPI00479545.10	KDM3A	116	-0.0124824	4.59489	39345.4	KVSEEQGQENPADHDPIHDQSWYLDR	583	117
PPB0413	CTRL	IPI00479545.10	KDM3A	117	0	3.86789	7377.19	WIEVYSLLRR	583	117
PPB0413	KDM3A	IPI00479545.10	KDM3A	114	1.7328	6.66293	4.60188e+06	WIEVYSLLR	583	117
PPB0413	KDM3B	IPI00479545.10	KDM3A	116	0.031176	4.66398	46129.7	TNTDQENRLESVPQALTGLPK	583	117
PPB0413	KDM3B	IPI00479545.10	KDM3A	116	0.30201	5.27361	187764	WIEVYSLLR	583	117
PPB0413	KDM3A	IPI00479545.10	KDM3A	114	1.0712	5.01401	103279	WIEVYSLLRR	583	117
PPB0413	KDM3B	IPI00479545.10	KDM3A	116	0.160317	4.1446	13950.7	WIEVYSLLRR	583	117
PPB0413	CTRL	IPI00479545.10	KDM3A	117	0	3.43422	2717.83	YDNEAIGLWLPLTK	583	117
PPB0413	KDM3A	IPI00479545.10	KDM3A	114	1.17715	4.68629	48561.8	YDNEAIGLWLPLTK	583	117
PPB0413	CTRL	IPI00479545.10	KDM3A	117	0	4.85522	71649.9	WIEVYSLLR	583	117
PPB0413	CTRL	IPI00479545.10	KDM3A	117	0	4.84057	69273.2	AELEIANPPELQK	583	117
PPB0413	KDM3A	IPI00479545.10	KDM3A	114	1.16008	6.07556	1.19004e+06	AELEIANPPELQK	583	117
PPB0413	CTRL	IPI00479545.10	KDM3A	117	0	5.14972	141164	LFSKPASK	583	117
PPB0413	CTRL	IPI00479545.10	KDM3A	117	0	3.53572	3433.34	LESVPQALTGLPK	583	117
PPB0413	KDM3A	IPI00479545.10	KDM3A	114	1.47986	5.0905	123168	LESVPQALTGLPK	583	117
PPB0413	KDM3B	IPI00479545.10	KDM3A	116	0.610686	4.26279	18314.3	LESVPQALTGLPK	583	117
PPB0413	KDM3A	IPI00479545.10	KDM3A	114	0.931081	6.15572	1.43128e+06	LFSKPASK	583	117
PPB0413	KDM3B	IPI00479545.10	KDM3A	116	-0.161624	5.10449	127200	LFSKPASK	583	117
PPB0413	CTRL	IPI00479545.10	KDM3A	117	0	4.10681	12788.2	LKDWPPGEDFRDMMPSR	583	117
PPB0413	KDM3A	IPI00479545.10	KDM3A	114	1.17192	5.35365	225762	LKDWPPGEDFRDMMPSR	583	117
PPB0413	KDM3B	IPI00479545.10	KDM3A	116	0.63598	5.46692	293034	AFLVEHNLVLAER	583	117
PPB0413	KDM3B	IPI00479545.10	KDM3A	116	0.0778371	5.03479	108340	AELEIANPPELQK	583	117
PPB0413	CTRL	IPI00479545.10	KDM3A	117	0	4.71455	51826.2	AFLVEHNLVLAER	583	117
PPB0413	KDM3A	IPI00479545.10	KDM3A	114	1.81449	6.60396	4.01751e+06	AFLVEHNLVLAER	583	117
PPB0413	CTRL	IPI00479545.10	KDM3A	117	0	3.2652	1841.61	AFLVEHNLVLAERK	583	117
PPB0413	KDM3A	IPI00479545.10	KDM3A	114	0.783261	4.12338	13285.5	AFLVEHNLVLAERK	583	117
PPB0413	KDM3B	IPI00479545.10	KDM3A	116	-0.0816928	3.29989	1994.76	AFLVEHNLVLAERK	583	117
PPB0413	CTRL	IPI00479545.10	KDM3A	117	0	5.37594	237653	AGLGSITSVR	583	117
PPB0413	KDM3B	IPI00479545.10	KDM3A	116	-0.0412284	3.50938	3231.33	YDNEAIGLWLPLTK	583	117
PPB0413	CTRL	IPI00479545.10	KDM3A	117	0	4.94474	88051.3	YILANIGDHFCQMVISEK	583	117
PPB0413	KDM3A	IPI00479545.10	KDM3A	114	1.19173	6.21139	1.62699e+06	YILANIGDHFCQMVISEK	583	117
PPB0413	KDM3B	IPI00479545.10	KDM3A	116	0.40895	5.47007	295171	YILANIGDHFCQMVISEK	583	117
PPB0413	CTRL	IPI00479545.10	KDM3A	117	0	3.70335	5050.62	YILANIGDHFCQMVISEKEAMSTIEPHR	583	117
PPB0413	KDM3A	IPI00479545.10	KDM3A	114	1.69072	5.46898	294429	YILANIGDHFCQMVISEKEAMSTIEPHR	583	117
PPB0413	KDM3B	IPI00479545.10	KDM3A	116	0.551736	4.37147	23521.7	YILANIGDHFCQMVISEKEAMSTIEPHR	583	117
PPB0413	CTRL	IPI00479545.10	KDM3A	117	0	3.4871	3069.74	YLSQTHTNHEDKLQVK	583	117
PPB0413	KDM3A	IPI00479545.10	KDM3A	114	2.02898	5.591	389943	YLSQTHTNHEDKLQVK	583	117
PPB0413	KDM3B	IPI00479545.10	KDM3A	116	0.626846	4.23033	16995.5	YLSQTHTNHEDKLQVK	583	117
PPB0413	KDM3B	IPI00479545.10	KDM3A	116	0.187275	4.41047	25731.9	LKDWPPGEDFRDMMPSR	583	117
PPB0413	CTRL	IPI00479545.10	KDM3A	117	0	4.56888	37058.2	LKNEKEPMVLK	583	117
PPB0413	KDM3A	IPI00479545.10	KDM3A	114	0.501968	5.14577	139885	LKNEKEPMVLK	583	117
PPB0413	KDM3B	IPI00479545.10	KDM3A	116	0.0983698	4.78364	60763.3	LKNEKEPMVLK	583	117
PPB0413	CTRL	IPI00479545.10	KDM3A	117	0	4.9872	97096.1	LLCLQDPNNK	583	117
PPB0413	KDM3A	IPI00479545.10	KDM3A	114	1.45432	6.51644	3.28429e+06	LLCLQDPNNK	583	117
PPB0413	KDM3B	IPI00479545.10	KDM3A	116	0.0486537	5.15224	141985	LLCLQDPNNK	583	117
PPB0413	CTRL	IPI00479545.10	KDM3A	117	0	4.02475	10586.5	LNSELWKPESFR	583	117
PPB0413	KDM3A	IPI00479545.10	KDM3A	114	1.11326	5.21293	163279	LNSELWKPESFR	583	117
PPB0413	KDM3B	IPI00479545.10	KDM3A	116	0.265638	4.40678	25513.9	LNSELWKPESFR	583	117
PPB0413	CTRL	IPI00479545.10	KDM3A	117	0	4.66431	46164.2	LNSELWKPESFRK	583	117
PPB0413	KDM3A	IPI00479545.10	KDM3A	114	1.36165	6.10088	1.26148e+06	LNSELWKPESFRK	583	117
PPB0413	KDM3B	IPI00479545.10	KDM3A	116	-0.0194375	4.76126	57710.6	LNSELWKPESFRK	583	117
PPB0413	CTRL	IPI00479545.10	KDM3A	117	0	4.4616	28946.6	LPNYFVRPDLGPK	583	117
PPB0413	KDM3A	IPI00479545.10	KDM3A	114	1.44173	5.97825	951156	LPNYFVRPDLGPK	583	117
PPB0413	KDM3B	IPI00479545.10	KDM3A	116	-0.148577	4.42941	26878.7	LPNYFVRPDLGPK	583	117
PPB0413	CTRL	IPI00479545.10	KDM3A	117	0	4.17345	14909.1	LQQSGEAFVQDDSCVNIVAQLPK	583	117
PPB0413	KDM3A	IPI00479545.10	KDM3A	114	0.979981	5.22835	169181	LQQSGEAFVQDDSCVNIVAQLPK	583	117
PPB0413	KDM3B	IPI00479545.10	KDM3A	116	0.0310559	4.3209	20936.1	LQQSGEAFVQDDSCVNIVAQLPK	583	117
PPB0413	CTRL	IPI00479545.10	KDM3A	117	0	5.11013	128863	LSLTDNQIVSK	583	117
PPB0413	KDM3A	IPI00479545.10	KDM3A	114	1.23342	6.41847	2.62102e+06	LSLTDNQIVSK	583	117
PPB0413	KDM3B	IPI00479545.10	KDM3A	116	0.479985	5.7065	508746	LSLTDNQIVSK	583	117
PPB0413	KDM3A	IPI00479545.10	KDM3A	114	1.25843	6.7093	5.12031e+06	AGLGSITSVR	583	117
PPB0413	KDM3B	IPI00479545.10	KDM3A	116	0.241276	5.73361	541512	AGLGSITSVR	583	117
PPB0413	CTRL	IPI00479545.10	KDM3A	117	0	4.81071	64670.4	AGLLSK	583	117
PPB0413	KDM3A	IPI00479545.10	KDM3A	114	1.44401	6.32964	2.13618e+06	AGLLSK	583	117
PPB0413	KDM3B	IPI00479545.10	KDM3A	116	0.257815	5.18491	153076	AGLLSK	583	117
PPB0413	CTRL	IPI00479545.10	KDM3A	117	0	3.59093	3898.82	AGVNSDSPNNCSGKK	583	117
PPB0413	KDM3A	IPI00479545.10	KDM3A	114	1.01675	4.6826	48150.2	AGVNSDSPNNCSGKK	583	117
PPB0413	KDM3B	IPI00479545.10	KDM3A	116	0.661104	4.36843	23357.4	AGVNSDSPNNCSGKK	583	117
PPB0413	CTRL	IPI00479545.10	KDM3A	117	0	4.20754	16126.5	AKWGIK	583	117
PPB0413	KDM3A	IPI00479545.10	KDM3A	114	1.43594	5.71839	522870	AKWGIK	583	117
PPB0413	KDM3B	IPI00479545.10	KDM3A	116	0.0379285	4.36186	23006.8	AKWGIK	583	117
PPB0413	CTRL	IPI00479545.10	KDM3A	117	0	4.21511	16410.1	ALYDVGDIVHSVR	583	117
PPB0413	KDM3A	IPI00479545.10	KDM3A	114	2.57633	6.86636	7.35124e+06	ALYDVGDIVHSVR	583	117
PPB0413	KDM3B	IPI00479545.10	KDM3A	116	0.967283	5.29878	198968	ALYDVGDIVHSVR	583	117
PPB0413	CTRL	IPI00479545.10	KDM3A	117	0	4.96148	91511.5	ASESSFGKP	583	117
PPB0413	KDM3A	IPI00479545.10	KDM3A	114	1.49038	6.52677	3.36337e+06	ASESSFGKP	583	117
PPB0413	CTRL	IPI00479545.10	KDM3A	117	0	3.94969	8906.14	ASSKAELEIANPPELQK	583	117
PPB0413	KDM3A	IPI00479545.10	KDM3A	114	1.28299	5.3076	203046	ASSKAELEIANPPELQK	583	117
PPB0413	KDM3B	IPI00479545.10	KDM3A	116	0.462873	4.52895	33802.6	ASSKAELEIANPPELQK	583	117
PPB0413	CTRL	IPI00479545.10	KDM3A	117	0	4.95394	89936.9	AVSHTDVTKK	583	117
PPB0413	KDM3A	IPI00479545.10	KDM3A	114	0.189536	5.21839	165346	AVSHTDVTKK	583	117
PPB0413	KDM3B	IPI00479545.10	KDM3A	116	0.101158	5.17148	148417	AVSHTDVTKK	583	117
PPB0413	CTRL	IPI00479545.10	KDM3A	117	0	3.28897	1945.2	AVSHTDVTKKDLK	583	117
PPB0413	KDM3A	IPI00479545.10	KDM3A	114	0.28551	3.64939	4460.61	AVSHTDVTKKDLK	583	117
PPB0413	KDM3B	IPI00479545.10	KDM3A	116	-0.0984417	3.30691	2027.27	AVSHTDVTKKDLK	583	117
PPB0413	CTRL	IPI00479545.10	KDM3A	117	0	3.87017	7416.09	MYNAYGLITPEDR	583	117
PPB0413	CTRL	IPI00479545.10	KDM3A	117	0	3.73522	5435.31	LSLTDNQIVSKEFQALIVK	583	117
PPB0413	KDM3A	IPI00479545.10	KDM3A	114	1.21588	5.02602	106175	LSLTDNQIVSKEFQALIVK	583	117
PPB0413	KDM3B	IPI00479545.10	KDM3A	116	-0.324157	3.52745	3368.64	LSLTDNQIVSKEFQALIVK	583	117
PPB0413	KDM3A	IPI00479545.10	KDM3A	114	1.23785	5.18294	152385	MYNAYGLITPEDR	583	117
PPB0413	KDM3B	IPI00479545.10	KDM3A	116	0.268587	4.25515	17994.9	MYNAYGLITPEDR	583	117
PPB0413	CTRL	IPI00479545.10	KDM3A	117	0	3.95365	8987.67	MYNAYGLITPEDRK	583	117
PPB0413	KDM3A	IPI00479545.10	KDM3A	114	1.33978	5.36835	233532	MYNAYGLITPEDRK	583	117
PPB0413	CTRL	IPI00479545.10	KDM3A	117	0	4.48314	30418.6	CLPPLPPLSK	583	117
PPB0413	CTRL	IPI00479545.10	KDM3A	117	0	4.50973	32339.1	CGFGVCVDCYR	583	117
PPB0413	KDM3A	IPI00479545.10	KDM3A	114	1.20321	5.78785	613557	CGFGVCVDCYR	583	117
PPB0413	KDM3B	IPI00479545.10	KDM3A	116	0.391793	5.01791	104210	CGFGVCVDCYR	583	117
PPB0413	KDM3A	IPI00479545.10	KDM3A	114	1.41925	5.97731	949096	CLPPLPPLSK	583	117
PPB0413	CTRL	IPI00479545.10	KDM3A	117	0	4.43452	27196.8	NEKEPMVLK	583	117
PPB0413	KDM3A	IPI00479545.10	KDM3A	114	1.11244	5.62187	418672	NEKEPMVLK	583	117
PPB0413	KDM3B	IPI00479545.10	KDM3A	116	0.0819668	4.63287	42941.1	NEKEPMVLK	583	117
PPB0413	CTRL	IPI00479545.10	KDM3A	117	0	5.5596	362747	NLLNSSTGK	583	117
PPB0413	KDM3A	IPI00479545.10	KDM3A	114	0.792847	6.42737	2.67528e+06	NLLNSSTGK	583	117
PPB0413	KDM3B	IPI00479545.10	KDM3A	116	-0.437173	5.23882	173308	NLLNSSTGK	583	117
PPB0413	CTRL	IPI00479545.10	KDM3A	117	0	3.88935	7750.82	NLLNSSTGKTENGLK	583	117
PPB0413	KDM3A	IPI00479545.10	KDM3A	114	1.25374	5.218	165198	NLLNSSTGKTENGLK	583	117
PPB0413	KDM3B	IPI00479545.10	KDM3A	116	0.0644255	4.07016	11753.3	NLLNSSTGKTENGLK	583	117
PPB0413	CTRL	IPI00479545.10	KDM3A	117	0	5.28723	193743	NLVGSEVK	583	117
PPB0413	KDM3A	IPI00479545.10	KDM3A	114	1.44811	6.81026	6.46037e+06	NLVGSEVK	583	117
PPB0413	KDM3B	IPI00479545.10	KDM3A	116	-0.0587744	5.34484	221228	NLVGSEVK	583	117
PPB0413	CTRL	IPI00479545.10	KDM3A	117	0	5.3325	215029	NVIYHAVK	583	117
PPB0413	KDM3A	IPI00479545.10	KDM3A	114	1.06148	6.46889	2943698	NVIYHAVK	583	117
PPB0413	KDM3B	IPI00479545.10	KDM3A	116	-0.15735	5.29153	195675	NVIYHAVK	583	117
PPB0413	CTRL	IPI00479545.10	KDM3A	117	0	4.34258	22008	NVIYHAVKDAVAMLK	583	117
PPB0413	KDM3A	IPI00479545.10	KDM3A	114	1.35317	5.77067	589756	NVIYHAVKDAVAMLK	583	117
PPB0413	KDM3B	IPI00479545.10	KDM3A	116	0.16118	4.62015	41701.2	NVIYHAVKDAVAMLK	583	117
PPB0413	KDM3B	IPI00479545.10	KDM3A	116	0.0194248	4.61895	41586.4	CLPPLPPLSK	583	117
PPB0413	CTRL	IPI00479545.10	KDM3A	117	0	4.49921	31565.3	DAVAMLK	583	117
PPB0413	KDM3A	IPI00479545.10	KDM3A	114	2.15105	6.72518	5.31103e+06	DAVAMLK	583	117
PPB0413	KDM3B	IPI00479545.10	KDM3A	116	0.452778	5.06838	117051	DAVAMLK	583	117
PPB0413	CTRL	IPI00479545.10	KDM3A	117	0	4.21488	16401.2	DLLKPIQDVNSLR	583	117
PPB0413	KDM3A	IPI00479545.10	KDM3A	114	2.63522	6.92501	8.41422e+06	DLLKPIQDVNSLR	583	117
PPB0413	KDM3B	IPI00479545.10	KDM3A	116	0.537105	4.86837	73853.2	DLLKPIQDVNSLR	583	117
PPB0413	CTRL	IPI00479545.10	KDM3A	117	0	4.51062	32405.6	DSPVFCR	583	117
PPB0413	KDM3A	IPI00479545.10	KDM3A	114	1.39829	5.98383	963445	DSPVFCR	583	117
PPB0413	KDM3B	IPI00479545.10	KDM3A	116	0.330314	4.95732	90640.2	DSPVFCR	583	117
PPB0413	CTRL	IPI00479545.10	KDM3A	117	0	5.1577	143781	EAMSTIEPHR	583	117
PPB0413	KDM3A	IPI00479545.10	KDM3A	114	0.860221	6.09284	1.23834e+06	EAMSTIEPHR	583	117
PPB0413	KDM3B	IPI00479545.10	KDM3A	116	0.0771773	5.35127	224526	EAMSTIEPHR	583	117
PPB0413	CTRL	IPI00479545.10	KDM3A	117	0	4.62397	42070	ECLPTK	583	117
PPB0413	KDM3A	IPI00479545.10	KDM3A	114	2.05961	6.7585	5.73451e+06	ECLPTK	583	117
PPB0413	KDM3B	IPI00479545.10	KDM3A	116	-0.0218816	4.71848	52297.3	ECLPTK	583	117
PPB0413	CTRL	IPI00479545.10	KDM3A	117	0	2.97188	937.295	EFGEQEVDLVNCR	583	117
PPB0413	KDM3A	IPI00479545.10	KDM3A	114	2.90974	5.95653	904762	EFGEQEVDLVNCR	583	117
PPB0413	KDM3B	IPI00479545.10	KDM3A	116	1.42315	4.51142	32465	EFGEQEVDLVNCR	583	117
PPB0413	CTRL	IPI00479545.10	KDM3A	117	0	4.67259	47053.4	EFLKK	583	117
PPB0413	KDM3A	IPI00479545.10	KDM3A	114	0.746033	5.49354	311561	EFLKK	583	117
PPB0413	KDM3B	IPI00479545.10	KDM3A	116	-0.0737641	4.71521	51905.7	EFLKK	583	117
PPB0413	CTRL	IPI00479545.10	KDM3A	117	0	4.26513	18413.1	EFQALIVK	583	117
PPB0413	KDM3A	IPI00479545.10	KDM3A	114	2.2822	6.62224	4.1903e+06	EFQALIVK	583	117
PPB0413	CTRL	IPI00479545.10	KDM3A	117	0	3.043	1104.08	NVVGIDLDTAKYILANIGDHFCQMVISEK	583	117
PPB0413	CTRL	IPI00479545.10	KDM3A	117	0	3.94876	8887.12	NVVGIDLDTAK	583	117
PPB0413	KDM3A	IPI00479545.10	KDM3A	114	2.16474	6.18842	1.5432e+06	NVVGIDLDTAK	583	117
PPB0413	KDM3B	IPI00479545.10	KDM3A	116	0.617019	4.68217	48102.5	NVVGIDLDTAK	583	117
PPB0413	KDM3A	IPI00479545.10	KDM3A	114	1.38334	4.50126	31714.7	NVVGIDLDTAKYILANIGDHFCQMVISEK	583	117
PPB0413	KDM3B	IPI00479545.10	KDM3A	116	-0.0124264	4.05761	11418.5	MYNAYGLITPEDRK	583	117
PPB0413	KDM3B	IPI00479545.10	KDM3A	116	0.205521	3.36491	2316.92	NVVGIDLDTAKYILANIGDHFCQMVISEK	583	117
PPB0413	CTRL	IPI00479545.10	KDM3A	117	0	4.22125	16643.5	QGQPVMVSGVHHK	583	117
PPB0413	KDM3A	IPI00479545.10	KDM3A	114	0.129361	4.42553	26639.5	QGQPVMVSGVHHK	583	117
PPB0413	KDM3B	IPI00479545.10	KDM3A	116	0.0684507	4.40608	25473.2	QGQPVMVSGVHHK	583	117
PPB0413	CTRL	IPI00479545.10	KDM3A	117	0	4.46792	29370.9	QPTMPILK	583	117
PPB0413	KDM3A	IPI00479545.10	KDM3A	114	1.09838	5.64122	437745	QPTMPILK	583	117
PPB0413	KDM3B	IPI00479545.10	KDM3A	116	0.275828	4.91244	81740.1	EILLGCTAATPPSKDPR	583	117
PPB0413	KDM3B	IPI00479545.10	KDM3A	116	0.251314	4.63283	42936.6	EFQALIVK	583	117
PPB0413	CTRL	IPI00479545.10	KDM3A	117	0	4.52022	33129.9	EILLGCTAATPPSKDPR	583	117
PPB0413	KDM3A	IPI00479545.10	KDM3A	114	1.55708	6.15222	1.41977e+06	EILLGCTAATPPSKDPR	583	117
PPB0413	CTRL	IPI00479545.10	KDM3A	117	0	4.82615	67011	EKQPTMPILK	583	117
PPB0413	KDM3A	IPI00479545.10	KDM3A	114	1.4379	6.33896	2.18254e+06	EKQPTMPILK	583	117
PPB0413	CTRL	IPI00479545.10	KDM3A	117	0	4.76443	58134.2	QQSTPQAANSPPNLGAK	583	117
PPB0413	KDM3A	IPI00479545.10	KDM3A	114	1.52058	6.35993	2.2905e+06	QQSTPQAANSPPNLGAK	583	117
PPB0413	KDM3B	IPI00479545.10	KDM3A	116	0.0487506	4.92957	85029.5	QQSTPQAANSPPNLGAK	583	117
PPB0413	CTRL	IPI00479545.10	KDM3A	117	0	4.57719	37774.1	QSLPEEISSCLNTK	583	117
PPB0413	KDM3A	IPI00479545.10	KDM3A	114	1.10004	5.75215	565133	QSLPEEISSCLNTK	583	117
PPB0413	KDM3B	IPI00479545.10	KDM3A	116	0.161486	4.85507	71625.5	QSLPEEISSCLNTK	583	117
PPB0413	CTRL	IPI00479545.10	KDM3A	117	0	4.0938	12410.9	QVAWK	583	117
PPB0413	KDM3A	IPI00479545.10	KDM3A	114	2.06248	6.2312	1.70295e+06	QVAWK	583	117
PPB0413	KDM3B	IPI00479545.10	KDM3A	116	0.217316	4.42751	26761.2	QVAWK	583	117
PPB0413	CTRL	IPI00479545.10	KDM3A	117	0	4.72244	52776	RAFLVEHNLVLAER	583	117
PPB0413	KDM3A	IPI00479545.10	KDM3A	114	1.04943	5.84678	702720	RAFLVEHNLVLAER	583	117
PPB0413	KDM3B	IPI00479545.10	KDM3A	116	0.394666	5.23349	171195	RAFLVEHNLVLAER	583	117
PPB0413	CTRL	IPI00479545.10	KDM3A	117	0	3.62347	4202.1	RFLSLSAADGSDGSHDSWDVER	583	117
PPB0413	KDM3A	IPI00479545.10	KDM3A	114	0.668341	4.36673	23266.3	RFLSLSAADGSDGSHDSWDVER	583	117
PPB0413	KDM3B	IPI00479545.10	KDM3A	116	0.0285743	3.76843	5867.17	RFLSLSAADGSDGSHDSWDVER	583	117
PPB0413	CTRL	IPI00479545.10	KDM3A	117	0	4.07165	11793.7	RPQGLTIKPSILGFDTPHYWLCDNR	583	117
PPB0413	KDM3A	IPI00479545.10	KDM3A	114	2.24042	6.38698	2.43773e+06	RPQGLTIKPSILGFDTPHYWLCDNR	583	117
PPB0413	KDM3B	IPI00479545.10	KDM3A	116	0.144499	4.33254	21504.9	RPQGLTIKPSILGFDTPHYWLCDNR	583	117
PPB0413	CTRL	IPI00479545.10	KDM3A	117	0	4.19429	15641.8	RWIEVYSLLR	583	117
PPB0413	KDM3A	IPI00479545.10	KDM3A	114	1.10204	5.37124	235095	RWIEVYSLLR	583	117
PPB0413	KDM3B	IPI00479545.10	KDM3A	116	-0.0417318	4.9008	79579.7	EKQPTMPILK	583	117
PPB0413	CTRL	IPI00479545.10	KDM3A	117	0	4.5951	39363.8	EMCDVCDTTIFNLHWVCPR	583	117
PPB0413	KDM3A	IPI00479545.10	KDM3A	114	1.27274	5.94276	876508	EMCDVCDTTIFNLHWVCPR	583	117
PPB0413	KDM3B	IPI00479545.10	KDM3A	116	0.0539031	4.76539	58262.4	EMCDVCDTTIFNLHWVCPR	583	117
PPB0413	CTRL	IPI00479545.10	KDM3A	117	0	3.9805	9561.03	FDDLMANIPLPEYTR	583	117
PPB0413	KDM3A	IPI00479545.10	KDM3A	114	1.39866	5.45408	284498	FDDLMANIPLPEYTR	583	117
PPB0413	KDM3B	IPI00479545.10	KDM3A	116	0.179155	4.27605	18882	FDDLMANIPLPEYTR	583	117
PPB0413	CTRL	IPI00479545.10	KDM3A	117	0	3.8358	6851.75	FDDLMANIPLPEYTRR	583	117
PPB0413	KDM3A	IPI00479545.10	KDM3A	114	0.905554	4.81627	65504.9	FDDLMANIPLPEYTRR	583	117
PPB0413	KDM3B	IPI00479545.10	KDM3A	116	-0.0354593	3.91673	8255.24	FDDLMANIPLPEYTRR	583	117
PPB0413	CTRL	IPI00479545.10	KDM3A	117	0	4.76217	57831.6	FIEGK	583	117
PPB0413	KDM3A	IPI00479545.10	KDM3A	114	2.06272	6.8998	7.93968e+06	FIEGK	583	117
PPB0413	KDM3B	IPI00479545.10	KDM3A	116	0.18186	5.06041	114924	FIEGK	583	117
PPB0413	CTRL	IPI00479545.10	KDM3A	117	0	4.55572	35951.3	FLGDQQR	583	117
PPB0413	KDM3A	IPI00479545.10	KDM3A	114	1.38253	6.01316	1.03076e+06	FLGDQQR	583	117
PPB0413	KDM3B	IPI00479545.10	KDM3A	116	0.539542	5.21165	162796	FLGDQQR	583	117
PPB0413	CTRL	IPI00479545.10	KDM3A	117	0	3.90261	7991.15	FLSLSAADGSDGSHDSWDVER	583	117
PPB0413	KDM3A	IPI00479545.10	KDM3A	114	1.98765	5.96518	922951	FLSLSAADGSDGSHDSWDVER	583	117
PPB0413	KDM3B	IPI00479545.10	KDM3A	116	0.623289	4.64229	43882	FLSLSAADGSDGSHDSWDVER	583	117
PPB0413	CTRL	IPI00479545.10	KDM3A	117	0	4.58507	38465.4	GDKNLVGSEVK	583	117
PPB0413	KDM3A	IPI00479545.10	KDM3A	114	1.74258	6.40257	2.52677e+06	GDKNLVGSEVK	583	117
PPB0413	KDM3B	IPI00479545.10	KDM3A	116	-0.0957865	4.60567	40334	GDKNLVGSEVK	583	117
PPB0413	CTRL	IPI00479545.10	KDM3A	117	0	3.87816	7553.73	GQCEQEEEVLK	583	117
PPB0413	KDM3A	IPI00479545.10	KDM3A	114	2.15509	6.10817	1.28283e+06	GQCEQEEEVLK	583	117
PPB0413	KDM3B	IPI00479545.10	KDM3A	116	0.547637	4.54219	34848.7	GQCEQEEEVLK	583	117
PPB0413	KDM3B	IPI00479545.10	KDM3A	116	-0.155186	4.42912	26860.8	QPTMPILK	583	117
PPB0413	KDM3B	IPI00479545.10	KDM3A	116	-0.0615581	4.24912	17746.6	RWIEVYSLLR	583	117
PPB0413	CTRL	IPI00479545.10	KDM3A	117	0	4.01609	10377.5	SCSEASPSMCPVQSVPTTVFK	583	117
PPB0413	KDM3A	IPI00479545.10	KDM3A	114	0.601385	4.6924	49249.1	SCSEASPSMCPVQSVPTTVFK	583	117
PPB0413	KDM3B	IPI00479545.10	KDM3A	116	0.165427	4.29791	19856.8	SCSEASPSMCPVQSVPTTVFK	583	117
PPB0413	CTRL	IPI00479545.10	KDM3A	117	0	4.70339	50511.8	SNWNVFR	583	117
PPB0413	KDM3A	IPI00479545.10	KDM3A	114	0.932247	5.71056	513522	SNWNVFR	583	117
PPB0413	KDM3B	IPI00479545.10	KDM3A	116	-0.0397576	4.78002	60259.2	SNWNVFR	583	117
PPB0413	CTRL	IPI00479545.10	KDM3A	117	0	4.67586	47409.1	SQIHEPENLMPTQIIPGK	583	117
PPB0413	KDM3A	IPI00479545.10	KDM3A	114	0.881605	5.63239	428929	SQIHEPENLMPTQIIPGK	583	117
PPB0413	CTRL	IPI00479545.10	KDM3A	117	0	3.63577	4322.81	HLDESHLLK	583	117
PPB0413	CTRL	IPI00479545.10	KDM3A	117	0	4.54357	34959.9	HCFWLTQEFR	583	117
PPB0413	KDM3A	IPI00479545.10	KDM3A	114	0.638547	5.25704	180732	HCFWLTQEFR	583	117
PPB0413	KDM3B	IPI00479545.10	KDM3A	116	-0.110595	4.54936	35429.3	HCFWLTQEFR	583	117
PPB0413	KDM3A	IPI00479545.10	KDM3A	114	0.198248	3.90893	8108.36	HLDESHLLK	583	117
PPB0413	KDM3B	IPI00479545.10	KDM3A	116	-0.0586932	4.73356	54144.8	SQIHEPENLMPTQIIPGK	583	117
PPB0413	CTRL	IPI00479545.10	KDM3A	117	0	4.93139	85385.8	SSQIGTGDLK	583	117
PPB0413	KDM3A	IPI00479545.10	KDM3A	114	1.52565	6.53196	3403740	SSQIGTGDLK	583	117
PPB0413	KDM3B	IPI00479545.10	KDM3A	116	-0.112664	4.93511	86121.1	SSQIGTGDLK	583	117
PPB0413	CTRL	IPI00479545.10	KDM3A	117	0	4.14844	14074.7	SSTVLHTFNSTILTPVSNNNSGFLR	583	117
PPB0413	KDM3A	IPI00479545.10	KDM3A	114	1.55044	5.7738	594017	SSTVLHTFNSTILTPVSNNNSGFLR	583	117
PPB0413	KDM3B	IPI00479545.10	KDM3A	116	-0.0278945	4.23693	17255.7	SSTVLHTFNSTILTPVSNNNSGFLR	583	117
PPB0413	CTRL	IPI00479545.10	KDM3A	117	0	4.22812	16909	SVLTDPAK	583	117
PPB0413	KDM3A	IPI00479545.10	KDM3A	114	2.30518	6.60822	4.0571e+06	SVLTDPAK	583	117
PPB0413	KDM3B	IPI00479545.10	KDM3A	116	1.12231	5.46682	292965	SVLTDPAK	583	117
PPB0413	CTRL	IPI00479545.10	KDM3A	117	0	4.32983	21371.2	TFSWLK	583	117
PPB0413	KDM3A	IPI00479545.10	KDM3A	114	1.00951	5.41426	259572	TFSWLK	583	117
PPB0413	KDM3B	IPI00479545.10	KDM3A	116	0.0440095	4.49023	30919.1	TFSWLK	583	117
PPB0413	CTRL	IPI00479545.10	KDM3A	117	0	4.31109	20468.5	TIQDGDSDELTIKR	583	117
PPB0413	KDM3A	IPI00479545.10	KDM3A	114	1.94372	6.32973	2.13662e+06	TIQDGDSDELTIKR	583	117
PPB0413	KDM3B	IPI00479545.10	KDM3A	116	0.456111	4.88358	76486.5	TIQDGDSDELTIKR	583	117
PPB0413	CTRL	IPI00479545.10	KDM3A	117	0	4.61924	41614.2	TKPDVCK	583	117
PPB0413	KDM3A	IPI00479545.10	KDM3A	114	1.57165	6.26581	1.8442e+06	TKPDVCK	583	117
PPB0413	KDM3B	IPI00479545.10	KDM3A	116	0.0430529	4.77868	60073.4	TKPDVCK	583	117
PPB0413	CTRL	IPI00479545.10	KDM3A	117	0	4.56005	36312.4	TLQVNCEEIPALK	583	117
PPB0413	KDM3A	IPI00479545.10	KDM3A	114	1.22754	5.86251	728636	TLQVNCEEIPALK	583	117
PPB0413	KDM3B	IPI00479545.10	KDM3A	116	0.188701	4.86514	73306.6	TLQVNCEEIPALK	583	117
PPB0413	CTRL	IPI00479545.10	KDM3A	117	0	4.4295	26884.3	HLDESHLLKGDK	583	117
PPB0413	KDM3A	IPI00479545.10	KDM3A	114	1.10028	5.6047	402435	HLDESHLLKGDK	583	117
PPB0413	KDM3B	IPI00479545.10	KDM3A	116	0.382199	4.92809	84739.5	HLDESHLLKGDK	583	117
PPB0413	CTRL	IPI00479545.10	KDM3A	117	0	3.46673	2929.05	HLDESHLLKGDKNLVGSEVK	583	117
PPB0413	KDM3A	IPI00479545.10	KDM3A	114	1.50749	5.04913	111978	HLDESHLLKGDKNLVGSEVK	583	117
PPB0413	KDM3B	IPI00479545.10	KDM3A	116	-0.172976	3.41014	2571.22	HLDESHLLKGDKNLVGSEVK	583	117
PPB0413	CTRL	IPI00479545.10	KDM3A	117	0	4.40978	25691.1	HLEHAPSPSDVSNAPEVK	583	117
PPB0413	KDM3A	IPI00479545.10	KDM3A	114	1.61484	6.09954	1.25759e+06	HLEHAPSPSDVSNAPEVK	583	117
PPB0413	KDM3B	IPI00479545.10	KDM3A	116	0.68286	5.20903	161819	HLEHAPSPSDVSNAPEVK	583	117
PPB0413	CTRL	IPI00479545.10	KDM3A	117	0	4.38349	24182	ILDDIFASLVQNK	583	117
PPB0413	KDM3A	IPI00479545.10	KDM3A	114	2.34006	6.79847	6.28737e+06	ILDDIFASLVQNK	583	117
PPB0413	KDM3B	IPI00479545.10	KDM3A	116	-0.167932	4.33195	21475.8	ILDDIFASLVQNK	583	117
PPB0413	CTRL	IPI00479545.10	KDM3A	117	0	4.82739	67203.2	ILTEPK	583	117
PPB0413	KDM3A	IPI00479545.10	KDM3A	114	1.1137	6.01601	1.03756e+06	ILTEPK	583	117
PPB0413	KDM3B	IPI00479545.10	KDM3A	116	-0.162277	4.7815	60464.6	ILTEPK	583	117
PPB0413	CTRL	IPI00479545.10	KDM3A	117	0	4.25961	18180.8	IPQGCHK	583	117
PPB0413	KDM3A	IPI00479545.10	KDM3A	114	1.59084	5.92537	842116	IPQGCHK	583	117
PPB0413	KDM3B	IPI00479545.10	KDM3A	116	0.252901	4.6289	42550.1	IPQGCHK	583	117
PPB0413	CTRL	IPI00479545.10	KDM3A	117	0	4.30667	20261.3	IREFLK	583	117
PPB0413	KDM3A	IPI00479545.10	KDM3A	114	1.37432	5.75591	570043	IREFLK	583	117
PPB0413	KDM3B	IPI00479545.10	KDM3A	116	0.288736	4.71179	51498.2	IREFLK	583	117
PPB0413	CTRL	IPI00479545.10	KDM3A	117	0	3.58988	3889.34	IREFLKK	583	117
PPB0413	KDM3A	IPI00479545.10	KDM3A	114	1.05933	4.72413	52981.6	IREFLKK	583	117
PPB0413	KDM3B	IPI00479545.10	KDM3A	116	-0.214493	3.53766	3448.74	HLDESHLLK	583	117
PPB0413	KDM3B	IPI00479545.10	KDM3A	116	0.188253	3.89452	7843.63	IREFLKK	583	117
PPB0413	CTRL	IPI00479545.10	KDM3A	117	0	4.94203	87504.5	IVDPSLIHVEVVHDNLVTCGNSAR	583	117
PPB0413	CTRL	IPI00479545.10	KDM3A	117	0	3.01575	1036.92	TNEIITGATVGDFWDGFEDVPNRLK	583	117
PPB0413	CTRL	IPI00479545.10	KDM3A	117	0	3.54487	3506.51	TLQVNCEEIPALKIVDPSLIHVEVVHDNLVTCGNSAR	583	117
PPB0413	KDM3A	IPI00479545.10	KDM3A	114	0.836321	4.45611	28583.4	TLQVNCEEIPALKIVDPSLIHVEVVHDNLVTCGNSAR	583	117
PPB0413	KDM3B	IPI00479545.10	KDM3A	116	0.0520056	3.71327	5167.35	TLQVNCEEIPALKIVDPSLIHVEVVHDNLVTCGNSAR	583	117
PPB0413	KDM3A	IPI00479545.10	KDM3A	114	0.659299	3.74996	5622.94	TNEIITGATVGDFWDGFEDVPNRLK	583	117
PPB0413	KDM3B	IPI00479545.10	KDM3A	116	0.0755728	3.20771	1613.27	TNEIITGATVGDFWDGFEDVPNRLK	583	117
PPB0413	CTRL	IPI00479545.10	KDM3A	117	0	4.51642	32841	TNTDQENRLESVPQALTGLPK	583	117
PPB0413	KDM3A	IPI00479545.10	KDM3A	114	1.10228	5.69361	493869	TNTDQENRLESVPQALTGLPK	583	117
PPB0413	CTRL	IPI00021700.3	PCNA;PCNA-AS1	117	0	3.25114	1782.94	DLSHIGDAVVISCAK	4	117
PPB0413	KDM3A	IPI00021700.3	PCNA;PCNA-AS1	114	0.382076	3.70813	5106.61	DLSHIGDAVVISCAK	4	117
PPB0413	KDM3A	IPI00021700.3	PCNA;PCNA-AS1	114	0.241944	4.43347	27131.2	SEGFDTYR	4	117
PPB0413	KDM3B	IPI00021700.3	PCNA;PCNA-AS1	116	0.305887	3.67341	4714.25	DLSHIGDAVVISCAK	4	117
PPB0413	CTRL	IPI00021700.3	PCNA;PCNA-AS1	117	0	4.11661	13080	SEGFDTYR	4	117
PPB0413	KDM3B	IPI00021700.3	PCNA;PCNA-AS1	116	0.173155	4.40615	25477	SEGFDTYR	4	117
PPB0413	CTRL	IPI00021700.3	PCNA;PCNA-AS1	117	0	4.60948	40689.4	YLNFFTK	4	117
PPB0413	KDM3A	IPI00021700.3	PCNA;PCNA-AS1	114	0.282324	4.96672	92624.1	YLNFFTK	4	117
PPB0413	KDM3B	IPI00021700.3	PCNA;PCNA-AS1	116	0.140207	4.86608	73464.2	YLNFFTK	4	117
PPB0413	CTRL	IPI00021700.3	PCNA;PCNA-AS1	117	0	4.10748	12807.9	YYLAPK	4	117
PPB0413	KDM3A	IPI00021700.3	PCNA;PCNA-AS1	114	0.314209	4.49661	31376.6	YYLAPK	4	117
PPB0413	KDM3B	IPI00021700.3	PCNA;PCNA-AS1	116	0.062959	4.28682	19356.4	YYLAPK	4	117
PPB0413	CTRL	IPI00299573.12	RPL7A;SNORD24	117	0	3.86577	7341.3	AGVNTVTTLVENK	8	117
PPB0413	KDM3A	IPI00299573.12	RPL7A;SNORD24	114	0.348357	4.28905	19455.8	AGVNTVTTLVENK	8	117
PPB0413	KDM3B	IPI00299573.12	RPL7A;SNORD24	116	0.00954816	4.40195	25231.8	AGVNTVTTLVENKK	8	117
PPB0413	KDM3B	IPI00299573.12	RPL7A;SNORD24	116	0.0440084	4.02617	10621.1	AGVNTVTTLVENK	8	117
PPB0413	CTRL	IPI00299573.12	RPL7A;SNORD24	117	0	4.27601	18880.5	AGVNTVTTLVENKK	8	117
PPB0413	KDM3A	IPI00299573.12	RPL7A;SNORD24	114	0.425725	4.77666	59793.8	AGVNTVTTLVENKK	8	117
PPB0413	CTRL	IPI00299573.12	RPL7A;SNORD24	117	0	4.20636	16082.7	HWGGNVLGPK	8	117
PPB0413	KDM3A	IPI00299573.12	RPL7A;SNORD24	114	0.308801	4.59008	38911.6	HWGGNVLGPK	8	117
PPB0413	KDM3B	IPI00299573.12	RPL7A;SNORD24	116	0.125995	4.44874	28102.3	HWGGNVLGPK	8	117
PPB0413	CTRL	IPI00299573.12	RPL7A;SNORD24	117	0	4.56722	36916.7	KVAPAPAVVK	8	117
PPB0413	KDM3A	IPI00299573.12	RPL7A;SNORD24	114	0.338024	4.98017	95535.6	KVAPAPAVVK	8	117
PPB0413	KDM3B	IPI00299573.12	RPL7A;SNORD24	116	0.0549024	4.73851	54766.2	KVAPAPAVVK	8	117
PPB0413	CTRL	IPI00299573.12	RPL7A;SNORD24	117	0	4.78577	61062.2	KVVNPLFEK	8	117
PPB0413	KDM3A	IPI00299573.12	RPL7A;SNORD24	114	0.333685	5.19438	156450	KVVNPLFEK	8	117
PPB0413	KDM3B	IPI00299573.12	RPL7A;SNORD24	116	0.0510893	4.95325	89794.4	KVVNPLFEK	8	117
PPB0413	CTRL	IPI00299573.12	RPL7A;SNORD24	117	0	3.9399	8707.55	NFGIGQDIQPK	8	117
PPB0413	KDM3A	IPI00299573.12	RPL7A;SNORD24	114	0.212937	4.22775	16894.8	NFGIGQDIQPK	8	117
PPB0413	KDM3B	IPI00299573.12	RPL7A;SNORD24	116	0.0658179	4.1221	13246.5	NFGIGQDIQPK	8	117
PPB0413	CTRL	IPI00299573.12	RPL7A;SNORD24	117	0	4.70337	50508.8	QTATQLLK	8	117
PPB0413	KDM3A	IPI00299573.12	RPL7A;SNORD24	114	0.262672	5.04096	109890	QTATQLLK	8	117
PPB0413	KDM3B	IPI00299573.12	RPL7A;SNORD24	116	-0.00603693	4.81372	65120.5	QTATQLLK	8	117
PPB0413	CTRL	IPI00299573.12	RPL7A;SNORD24	117	0	3.73116	5384.66	TNYNDRYDEIRR	8	117
PPB0413	KDM3A	IPI00299573.12	RPL7A;SNORD24	114	0.32396	4.13004	13490.8	TNYNDRYDEIRR	8	117
PPB0413	KDM3B	IPI00299573.12	RPL7A;SNORD24	116	0.133323	3.98087	9569.05	TNYNDRYDEIRR	8	117
PPB0413	KDM3B	IPI00013485.3	RPS2	116	0.108739	4.3186	20825.5	ATFDAISK	3	117
PPB0413	CTRL	IPI00013485.3	RPS2	117	0	4.09347	12401.4	ATFDAISK	3	117
PPB0413	KDM3A	IPI00013485.3	RPS2	114	0.481753	4.65014	44682.8	ATFDAISK	3	117
PPB0413	CTRL	IPI00013485.3	RPS2	117	0	3.65421	4510.36	ETVFTK	3	117
PPB0413	KDM3A	IPI00013485.3	RPS2	114	0.402281	4.13141	13533.5	ETVFTK	3	117
PPB0413	KDM3B	IPI00013485.3	RPS2	116	0.109284	3.87988	7583.73	ETVFTK	3	117
PPB0413	CTRL	IPI00013485.3	RPS2	117	0	3.64479	4413.61	GCTATLGNFAK	3	117
PPB0413	KDM3A	IPI00013485.3	RPS2	114	0.408609	4.12832	13437.6	GCTATLGNFAK	3	117
PPB0413	KDM3B	IPI00013485.3	RPS2	116	0.12886	3.89004	7763.23	GCTATLGNFAK	3	117
PPB0413	CTRL	IPI00217030.10	RPS4X	117	0	4.00872	10202.9	ECLPLIIFLR	25	117
PPB0413	KDM3A	IPI00217030.10	RPS4X	114	0.300384	4.38403	24211.8	ECLPLIIFLR	25	117
PPB0413	KDM3B	IPI00217030.10	RPS4X	116	0.146017	4.27113	18669.3	ECLPLIIFLR	25	117
PPB0413	CTRL	IPI00217030.10	RPS4X	117	0	3.60266	4005.55	FDTGNLCMVTGGANLGR	25	117
PPB0413	CTRL	IPI00217030.10	RPS4X	117	0	5.0282	106709	ERHPGSFDVVHVK	25	117
PPB0413	KDM3A	IPI00217030.10	RPS4X	114	0.309274	5.41239	258460	ERHPGSFDVVHVK	25	117
PPB0413	KDM3B	IPI00217030.10	RPS4X	116	0.0605593	5.20515	160379	ERHPGSFDVVHVK	25	117
PPB0413	KDM3A	IPI00217030.10	RPS4X	114	0.240307	3.91789	8277.27	FDTGNLCMVTGGANLGR	25	117
PPB0413	KDM3B	IPI00217030.10	RPS4X	116	0.124605	3.84365	6976.77	FDTGNLCMVTGGANLGR	25	117
PPB0413	CTRL	IPI00217030.10	RPS4X	117	0	4.81174	64825.2	GIPHLVTHDAR	25	117
PPB0413	KDM3A	IPI00217030.10	RPS4X	114	0.275687	5.16235	145328	GIPHLVTHDAR	25	117
PPB0413	KDM3B	IPI00217030.10	RPS4X	116	0.113658	5.04179	110101	GIPHLVTHDAR	25	117
PPB0413	CTRL	IPI00217030.10	RPS4X	117	0	3.9548	9011.48	GNKPWISLPR	25	117
PPB0413	KDM3A	IPI00217030.10	RPS4X	114	0.356626	4.38634	24341.1	GNKPWISLPR	25	117
PPB0413	KDM3B	IPI00217030.10	RPS4X	116	0.0710657	4.14225	13875.5	GNKPWISLPR	25	117
PPB0413	CTRL	IPI00217030.10	RPS4X	117	0	3.33588	2167.13	ITDFIK	25	117
PPB0413	KDM3A	IPI00217030.10	RPS4X	114	0.715084	4.12589	13362.5	ITDFIK	25	117
PPB0413	KDM3B	IPI00217030.10	RPS4X	116	0.405238	3.85751	7202.95	ITDFIK	25	117
PPB0413	CTRL	IPI00217030.10	RPS4X	117	0	4.02494	10591.1	ITPEEAK	25	117
PPB0413	KDM3A	IPI00217030.10	RPS4X	114	0.190641	4.2905	19521	ITPEEAK	25	117
PPB0413	KDM3B	IPI00217030.10	RPS4X	116	0.339659	4.48099	30268.3	ITPEEAK	25	117
PPB0413	CTRL	IPI00217030.10	RPS4X	117	0	4.81297	65008.4	ITPEEAKYK	25	117
PPB0413	KDM3A	IPI00217030.10	RPS4X	114	0.0777536	4.96564	92393.7	ITPEEAKYK	25	117
PPB0413	KDM3B	IPI00217030.10	RPS4X	116	-0.0775298	4.85183	71093.1	ITPEEAKYK	25	117
PPB0413	CTRL	IPI00217030.10	RPS4X	117	0	5.24177	174490	KIFVGTK	25	117
PPB0413	KDM3A	IPI00217030.10	RPS4X	114	0.267746	5.58443	384092	KIFVGTK	25	117
PPB0413	KDM3B	IPI00217030.10	RPS4X	116	-0.0499301	5.30823	203342	KIFVGTK	25	117
PPB0413	CTRL	IPI00217030.10	RPS4X	117	0	4.71712	52133.5	LRECLPLIIFLR	25	117
PPB0413	CTRL	IPI00217030.10	RPS4X	117	0	4.81416	65186.9	LIYDTK	25	117
PPB0413	KDM3A	IPI00217030.10	RPS4X	114	0.201835	5.09091	123286	LIYDTK	25	117
PPB0413	KDM3B	IPI00217030.10	RPS4X	116	0.057939	4.98849	97384	LIYDTK	25	117
PPB0413	KDM3A	IPI00217030.10	RPS4X	114	0.173403	4.96544	92350.4	LRECLPLIIFLR	25	117
PPB0413	KDM3B	IPI00217030.10	RPS4X	116	0.0294226	4.86293	72933.6	LRECLPLIIFLR	25	117
PPB0413	CTRL	IPI00217030.10	RPS4X	117	0	5.24963	177676	LSNIFVIGK	25	117
PPB0413	KDM3A	IPI00217030.10	RPS4X	114	0.181963	5.50651	321005	LSNIFVIGK	25	117
PPB0413	KDM3B	IPI00217030.10	RPS4X	116	-0.032123	5.33389	215722	LSNIFVIGK	25	117
PPB0413	CTRL	IPI00217030.10	RPS4X	117	0	4.42862	26830	LTIAEER	25	117
PPB0413	KDM3A	IPI00217030.10	RPS4X	114	0.281637	4.78518	60978.5	LTIAEER	25	117
PPB0413	KDM3B	IPI00217030.10	RPS4X	116	0.138705	4.68371	48274	LTIAEER	25	117
PPB0413	CTRL	IPI00217030.10	RPS4X	117	0	3.48975	3088.55	TDITYPAGFMDVISIDK	25	117
PPB0413	KDM3A	IPI00217030.10	RPS4X	114	0.390337	3.95501	9015.93	TDITYPAGFMDVISIDK	25	117
PPB0413	KDM3B	IPI00217030.10	RPS4X	116	0.175341	3.78148	6046.22	TDITYPAGFMDVISIDK	25	117
PPB0413	CTRL	IPI00217030.10	RPS4X	117	0	4.47851	30096.1	TDITYPAGFMDVISIDKTGENFR	25	117
PPB0413	KDM3A	IPI00217030.10	RPS4X	114	0.0298436	4.58327	38306.5	TDITYPAGFMDVISIDKTGENFR	25	117
PPB0413	KDM3B	IPI00217030.10	RPS4X	116	-0.111125	4.48377	30463.1	TDITYPAGFMDVISIDKTGENFR	25	117
PPB0413	CTRL	IPI00791573.1	SUGT1	117	0	3.87587	7513.92	NLYPSSSPYTR	3	117
PPB0413	KDM3A	IPI00791573.1	SUGT1	114	0.233528	4.18431	15286.7	NLYPSSSPYTR	3	117
PPB0413	KDM3B	IPI00791573.1	SUGT1	116	-0.06335	4.08447	12147.1	QFVADVK	3	117
PPB0413	KDM3B	IPI00791573.1	SUGT1	116	-0.121824	3.87043	7420.45	NLYPSSSPYTR	3	117
PPB0413	CTRL	IPI00791573.1	SUGT1	117	0	4.03144	10750.7	QFVADVK	3	117
PPB0413	KDM3A	IPI00791573.1	SUGT1	114	0.413002	4.51936	33064.2	QFVADVK	3	117
PPB0413	CTRL	IPI00030275.5	TRAP1	117	0	4.78111	60410.2	GVVDSEDIPLNLSR	1	117
PPB0413	KDM3A	IPI00030275.5	TRAP1	114	0.480852	5.33688	217211	GVVDSEDIPLNLSR	1	117
PPB0413	KDM3B	IPI00030275.5	TRAP1	116	0.305962	5.20346	159757	GVVDSEDIPLNLSR	1	117
PPB0413	CTRL	IPI00293350.3	TSNAX	117	0	3.84715	7033.19	AITTGLQEYVEAVSFQHFIK	1	117
PPB0413	KDM3A	IPI00293350.3	TSNAX	114	0.186897	4.10897	12851.9	AITTGLQEYVEAVSFQHFIK	1	117
PPB0413	KDM3B	IPI00293350.3	TSNAX	116	-0.0112838	3.95226	8958.93	AITTGLQEYVEAVSFQHFIK	1	117

## Sheet: kdm3B pept 321
quantity of identified peptides of proteins interacting with KDM3B MS run 1
EXPERIMENT_NAME	ENTRYPOINT_NAME	PROTEIN_AC	GENE_NAME	ITRAQ	LOG10_PEPTIDE_NORMALIZED	LOG10_QUANTITY	QUANTITY	PEPTIDE	SPECTRUM_COUNT	CONTROL_LABEL
PPB0321	HDM3A	IPI00420065.3	ACAD11	114	-0.0945555	3.1913	1553.46	GQEVLIK	18	117
PPB0321	HDM3A	IPI00420065.3	ACAD11	114	0.388576	3.82637	6704.59	GFEISQGR	18	117
PPB0321	HDM3B	IPI00420065.3	ACAD11	116	1.2826	4.63237	42891.6	GFEISQGR	18	117
PPB0321	CTRL	IPI00420065.3	ACAD11	117	0	2.61598	413.025	GQEVLIK	18	117
PPB0321	HDM3B	IPI00420065.3	ACAD11	116	0.170988	3.36882	2337.89	GQEVLIK	18	117
PPB0321	CTRL	IPI00420065.3	ACAD11	117	0	2.31791	207.925	LDNIVFHPK	18	117
PPB0321	HDM3A	IPI00420065.3	ACAD11	114	0.384087	3.37187	2354.37	LDNIVFHPK	18	117
PPB0321	HDM3B	IPI00420065.3	ACAD11	116	1.43516	4.33493	21623.8	LDNIVFHPK	18	117
PPB0321	CTRL	IPI00420065.3	ACAD11	117	0	2.80136	632.942	LYAHEVVAHWIAESR	18	117
PPB0321	HDM3A	IPI00420065.3	ACAD11	114	0.0252703	3.49651	3137	LYAHEVVAHWIAESR	18	117
PPB0321	HDM3B	IPI00420065.3	ACAD11	116	0.781937	4.16516	14627.2	LYAHEVVAHWIAESR	18	117
PPB0321	CTRL	IPI00420065.3	ACAD11	117	0	1.57471	37.5588	QVSTWTK	18	117
PPB0321	HDM3A	IPI00420065.3	ACAD11	114	1.09984	3.34443	2210.2	QVSTWTK	18	117
PPB0321	HDM3B	IPI00420065.3	ACAD11	116	2.21201	4.36859	23366.1	QVSTWTK	18	117
PPB0321	CTRL	IPI00420065.3	ACAD11	117	0	2.1506	141.45	TQNTSLSR	18	117
PPB0321	HDM3A	IPI00420065.3	ACAD11	114	0.771229	3.59171	3905.82	TQNTSLSR	18	117
PPB0321	HDM3B	IPI00420065.3	ACAD11	116	1.72338	4.45584	28565.6	TQNTSLSR	18	117
PPB0321	HDM3A	IPI00420065.3	ACAD11	114		3.33409	2158.18	GFQTYVLR	18	117
PPB0321	HDM3B	IPI00420065.3	ACAD11	116		4.45535	28533.2	GFQTYVLR	18	117
PPB0321	HDM3A	IPI00420065.3	ACAD11	114		1.61336	41.054	VPATNLILGEGR	18	117
PPB0321	HDM3B	IPI00420065.3	ACAD11	116		2.58869	387.871	VPATNLILGEGR	18	117
PPB0321	HDM3B	IPI00420065.3	ACAD11	116		2.54593	351.501	SLEAYLNQHLSGFGAER	18	117
PPB0321	CTRL	IPI00420065.3	ACAD11	117	0	2.39654	249.195	AAHSMDTLGSAGAK	18	117
PPB0321	HDM3A	IPI00420065.3	ACAD11	114	0.167763	3.23418	1714.68	AAHSMDTLGSAGAK	18	117
PPB0321	HDM3B	IPI00420065.3	ACAD11	116	1.14016	4.11856	13139	AAHSMDTLGSAGAK	18	117
PPB0321	CTRL	IPI00420065.3	ACAD11	117	0	2.90946	811.815	ALQIMCER	18	117
PPB0321	HDM3A	IPI00420065.3	ACAD11	114	0.0165259	3.59586	3943.33	ALQIMCER	18	117
PPB0321	HDM3B	IPI00420065.3	ACAD11	116	0.792122	4.28344	19206.1	ALQIMCER	18	117
PPB0321	CTRL	IPI00420065.3	ACAD11	117	0	2.54812	353.28	DLTIPGLSPAER	18	117
PPB0321	HDM3A	IPI00420065.3	ACAD11	114	0.388051	3.60605	4036.92	DLTIPGLSPAER	18	117
PPB0321	HDM3B	IPI00420065.3	ACAD11	116	0.672221	3.8022	6341.62	DLTIPGLSPAER	18	117
PPB0321	CTRL	IPI00420065.3	ACAD11	117	0	2.33438	215.965	EATLTIAQYR	18	117
PPB0321	HDM3A	IPI00420065.3	ACAD11	114	0.376859	3.38112	2405.04	EATLTIAQYR	18	117
PPB0321	HDM3B	IPI00420065.3	ACAD11	116	1.37154	4.28778	19399	EATLTIAQYR	18	117
PPB0321	CTRL	IPI00420065.3	ACAD11	117	0	2.76792	586.025	GFEISQGR	18	117
PPB0321	HDM3A	IPI00304925.5	HSPA1A;HSPA1B	114		3.13957	1379.01	EIAEAYLGYPVTNAVITVPAYFNDSQR	130	117
PPB0321	HDM3B	IPI00304925.5	HSPA1A;HSPA1B	116		3.19725	1574.88	EIAEAYLGYPVTNAVITVPAYFNDSQR	130	117
PPB0321	HDM3B	IPI00304925.5	HSPA1A;HSPA1B	116		2.893	781.633	MKEIAEAYLGYPVTNAVITVPAYFNDSQR	130	117
PPB0321	HDM3A	IPI00304925.5	HSPA1A;HSPA1B	114		4.44877	28104	LLQDFFNGRDLNK	130	117
PPB0321	HDM3B	IPI00304925.5	HSPA1A;HSPA1B	116		4.54582	35141.8	LLQDFFNGRDLNK	130	117
PPB0321	HDM3A	IPI00304925.5	HSPA1A;HSPA1B	114		3.03587	1086.1	MKEIAEAYLGYPVTNAVITVPAYFNDSQR	130	117
PPB0321	CTRL	IPI00911039.1	HSPA1A;HSPA1B	117	0	3.14811	1406.4	LLQDFFDGR	115	117
PPB0321	HDM3A	IPI00911039.1	HSPA1A;HSPA1B	114	0.754729	4.57272	37386.8	LLQDFFDGR	115	117
PPB0321	HDM3B	IPI00911039.1	HSPA1A;HSPA1B	116	1.17505	4.90502	80355.7	LLQDFFDGR	115	117
PPB0321	CTRL	IPI00911039.1	HSPA1A;HSPA1B	117	0	4.11315	12976.4	LLQDFFDGRDLNK	115	117
PPB0321	HDM3A	IPI00911039.1	HSPA1A;HSPA1B	114	0.796185	5.57922	379505	LLQDFFDGRDLNK	115	117
PPB0321	HDM3B	IPI00911039.1	HSPA1A;HSPA1B	116	1.13002	5.82503	668398	LLQDFFDGRDLNK	115	117
PPB0321	CTRL	IPI00304925.5	HSPA1A;HSPA1B	117	0	4.44865	28096.1	AFYPEEISSMVLTK	130	117
PPB0321	HDM3A	IPI00304925.5	HSPA1A;HSPA1B	114	0.636096	5.75462	568359	AFYPEEISSMVLTK	130	117
PPB0321	HDM3B	IPI00304925.5	HSPA1A;HSPA1B	116	1.04221	6.07272	1.18227e+06	AFYPEEISSMVLTK	130	117
PPB0321	CTRL	IPI00304925.5	HSPA1A;HSPA1B	117	0	3.19858	1579.72	FGDPVVQSDMKHWPFQVINDGDKPK	130	117
PPB0321	HDM3A	IPI00304925.5	HSPA1A;HSPA1B	114	0.360973	4.22943	16960.3	FGDPVVQSDMKHWPFQVINDGDKPK	130	117
PPB0321	HDM3B	IPI00304925.5	HSPA1A;HSPA1B	116	0.772827	4.55327	35749.3	FGDPVVQSDMKHWPFQVINDGDKPK	130	117
PPB0321	CTRL	IPI00304925.5	HSPA1A;HSPA1B	117	0	4.33905	21829.8	HWPFQVINDGDKPK	130	117
PPB0321	HDM3A	IPI00304925.5	HSPA1A;HSPA1B	114	0.605211	5.61414	411282	HWPFQVINDGDKPK	130	117
PPB0321	HDM3B	IPI00304925.5	HSPA1A;HSPA1B	116	0.811858	5.73277	540465	HWPFQVINDGDKPK	130	117
PPB0321	CTRL	IPI00304925.5	HSPA1A;HSPA1B	117	0	3.73735	5461.95	KFGDPVVQSDMKHWPFQVINDGDKPK	130	117
PPB0321	HDM3A	IPI00304925.5	HSPA1A;HSPA1B	114	0.39787	4.8051	63840.7	KFGDPVVQSDMKHWPFQVINDGDKPK	130	117
PPB0321	HDM3B	IPI00304925.5	HSPA1A;HSPA1B	116	0.729705	5.04891	111921	KFGDPVVQSDMKHWPFQVINDGDKPK	130	117
PPB0321	CTRL	IPI00304925.5	HSPA1A;HSPA1B	117	0	3.18078	1516.28	LLQDFFNGR	130	117
PPB0321	HDM3A	IPI00304925.5	HSPA1A;HSPA1B	114	0.953024	4.80368	63633.2	LLQDFFNGR	130	117
PPB0321	HDM3B	IPI00304925.5	HSPA1A;HSPA1B	116	1.28922	5.05186	112684	LLQDFFNGR	130	117
PPB0321	CTRL	IPI00304925.5	HSPA1A;HSPA1B	117	0	3.75109	5637.5	VQVSYKGETK	130	117
PPB0321	HDM3A	IPI00304925.5	HSPA1A;HSPA1B	114	1.00264	5.42361	265221	VQVSYKGETK	130	117
PPB0321	HDM3B	IPI00304925.5	HSPA1A;HSPA1B	116	1.41668	5.74963	561856	VQVSYKGETK	130	117
PPB0321	CTRL	IPI00003865.1	HSPA8	117	0	3.59928	3974.47	ARFEELNADLFR	55	117
PPB0321	HDM3A	IPI00003865.1	HSPA8	114	1.00347	5.27263	187341	ARFEELNADLFR	55	117
PPB0321	HDM3B	IPI00003865.1	HSPA8	116	0.979274	5.16041	144682	ARFEELNADLFR	55	117
PPB0321	CTRL	IPI00003865.1	HSPA8	117	0	3.6087	4061.64	DAGTIAGLNVLR	55	117
PPB0321	HDM3A	IPI00003865.1	HSPA8	114	0.769843	5.04843	111796	DAGTIAGLNVLR	55	117
PPB0321	HDM3B	IPI00003865.1	HSPA8	116	0.822181	5.01274	102978	DAGTIAGLNVLR	55	117
PPB0321	CTRL	IPI00003865.1	HSPA8	117	0	3.87861	7561.55	GTLDPVEK	55	117
PPB0321	HDM3A	IPI00003865.1	HSPA8	114	0.456102	5.00459	101063	GTLDPVEK	55	117
PPB0321	HDM3B	IPI00003865.1	HSPA8	116	0.419605	4.88008	75871.1	GTLDPVEK	55	117
PPB0321	CTRL	IPI00003865.1	HSPA8	117	0	4.50264	31815.4	IINEPTAAAIAYGLDKK	55	117
PPB0321	HDM3A	IPI00003865.1	HSPA8	114	0.631201	5.80372	636383	IINEPTAAAIAYGLDKK	55	117
PPB0321	HDM3B	IPI00003865.1	HSPA8	116	0.567781	5.65228	449034	IINEPTAAAIAYGLDKK	55	117
PPB0321	CTRL	IPI00003865.1	HSPA8	117	0	3.4956	3130.4	LDKSQIHDIVLVGGSTR	55	117
PPB0321	HDM3A	IPI00003865.1	HSPA8	114	0.640154	4.80563	63919.6	LDKSQIHDIVLVGGSTR	55	117
PPB0321	HDM3B	IPI00003865.1	HSPA8	116	0.677996	4.75546	56945.1	LDKSQIHDIVLVGGSTR	55	117
PPB0321	CTRL	IPI00003865.1	HSPA8	117	0	3.13723	1371.6	LYQSAGGMPGGMPGGFPGGGAPPSGGASSGPTIEEVD	55	117
PPB0321	HDM3A	IPI00003865.1	HSPA8	114	-0.11283	3.69428	4946.26	LYQSAGGMPGGMPGGFPGGGAPPSGGASSGPTIEEVD	55	117
PPB0321	HDM3B	IPI00003865.1	HSPA8	116	-0.100371	3.61872	4156.4	LYQSAGGMPGGMPGGFPGGGAPPSGGASSGPTIEEVD	55	117
PPB0321	CTRL	IPI00003865.1	HSPA8	117	0	3.25006	1778.51	RFDDAVVQSDMK	55	117
PPB0321	HDM3B	IPI00003865.1	HSPA8	116	0.158067	3.98998	9771.99	RFDDAVVQSDMK	55	117
PPB0321	CTRL	IPI00003865.1	HSPA8	117	0	2.15353	142.405	SFYPEEVSSMVLTK	55	117
PPB0321	HDM3A	IPI00003865.1	HSPA8	114	0.644431	3.46784	2936.54	SFYPEEVSSMVLTK	55	117
PPB0321	HDM3B	IPI00003865.1	HSPA8	116	0.939593	3.67498	4731.29	SFYPEEVSSMVLTK	55	117
PPB0321	CTRL	IPI00003865.1	HSPA8	117	0	3.34212	2198.46	SQIHDIVLVGGSTR	55	117
PPB0321	HDM3A	IPI00003865.1	HSPA8	114	-0.0976031	3.9144	8210.99	SQIHDIVLVGGSTR	55	117
PPB0321	HDM3B	IPI00003865.1	HSPA8	116	0.0274382	3.95142	8941.65	SQIHDIVLVGGSTR	55	117
PPB0321	CTRL	IPI00003865.1	HSPA8	117	0	3.3008	1998.92	STAGDTHLGGEDFDNR	55	117
PPB0321	HDM3A	IPI00003865.1	HSPA8	114	0.591617	4.56229	36500.1	STAGDTHLGGEDFDNR	55	117
PPB0321	HDM3B	IPI00003865.1	HSPA8	116	0.4796	4.36226	23028	STAGDTHLGGEDFDNR	55	117
PPB0321	CTRL	IPI00003865.1	HSPA8	117	0	2.60468	402.418	TVTNAVVTVPAYFNDSQR	55	117
PPB0321	HDM3A	IPI00003865.1	HSPA8	114	0.272935	3.54749	3527.7	TVTNAVVTVPAYFNDSQR	55	117
PPB0321	HDM3B	IPI00003865.1	HSPA8	116	0.489031	3.67557	4737.71	TVTNAVVTVPAYFNDSQR	55	117
PPB0321	CTRL	IPI00003865.1	HSPA8	117	0	3.33262	2150.9	VCNPIITK	55	117
PPB0321	HDM3A	IPI00003865.1	HSPA8	114	0.618093	4.62059	41744	VCNPIITK	55	117
PPB0321	HDM3B	IPI00003865.1	HSPA8	116	0.639483	4.55396	35806.7	VCNPIITK	55	117
PPB0321	CTRL	IPI00003865.1	HSPA8	117	0	3.92646	8442.34	VQVEYKGETK	55	117
PPB0321	HDM3A	IPI00003865.1	HSPA8	114	0.370794	4.96714	92712.2	VQVEYKGETK	55	117
PPB0321	HDM3B	IPI00003865.1	HSPA8	116	0.300356	4.80868	64369.4	VQVEYKGETK	55	117
PPB0321	HDM3A	IPI00003865.1	HSPA8	114	0.250614	4.17055	14809.8	RFDDAVVQSDMK	55	117
PPB0321	HDM3A	IPI00003865.1	HSPA8	114		3.53912	3460.35	ARFEELNADLFRGTLDPVEK	55	117
PPB0321	HDM3B	IPI00003865.1	HSPA8	116		3.31448	2062.93	ARFEELNADLFRGTLDPVEK	55	117
PPB0321	HDM3A	IPI00003865.1	HSPA8	114		5.31487	206475	LSKEDIER	55	117
PPB0321	HDM3B	IPI00003865.1	HSPA8	116		4.44614	27934.3	LSKEDIER	55	117
PPB0321	HDM3A	IPI00007765.5	HSPA9	114	0.668974	4.58118	38122.7	GVFEVK	7	117
PPB0321	CTRL	IPI00007765.5	HSPA9	117	0	3.18289	1523.66	AQFEGIVTDLIR	7	117
PPB0321	HDM3A	IPI00007765.5	HSPA9	114	0.00390045	3.85667	7189.02	AQFEGIVTDLIR	7	117
PPB0321	HDM3B	IPI00007765.5	HSPA9	116	-0.0389594	3.72579	5318.52	AQFEGIVTDLIR	7	117
PPB0321	CTRL	IPI00007765.5	HSPA9	117	0	3.24233	1747.15	GVFEVK	7	117
PPB0321	HDM3B	IPI00007765.5	HSPA9	116	0.572017	4.39621	24900.5	GVFEVK	7	117
PPB0321	CTRL	IPI00007765.5	HSPA9	117	0	3.36205	2301.72	QAASSLQQASLK	7	117
PPB0321	HDM3A	IPI00007765.5	HSPA9	114	-0.0552137	3.97672	9478.07	QAASSLQQASLK	7	117
PPB0321	HDM3B	IPI00007765.5	HSPA9	116	0.212907	4.15682	14349	QAASSLQQASLK	7	117
PPB0321	CTRL	IPI00007765.5	HSPA9	117	0	3.50277	3182.5	VQQTVQDLFGR	7	117
PPB0321	HDM3A	IPI00007765.5	HSPA9	114	0.388576	4.56122	36410.3	VQQTVQDLFGR	7	117
PPB0321	HDM3B	IPI00007765.5	HSPA9	116	0.39097	4.4756	29895	VQQTVQDLFGR	7	117
PPB0321	CTRL	IPI00298935.5	KDM3B	117	0	5.86236	728389	KVPAESMPTLTPAFPR	1441	117
PPB0321	CTRL	IPI00298935.5	KDM3B	117	0	3.9755	9451.52	KVGEEQGQENPPDHDPIHDQSWYLDQTLRK	1441	117
PPB0321	HDM3A	IPI00298935.5	KDM3B	114	-0.0444862	4.6009	39892.9	KVGEEQGQENPPDHDPIHDQSWYLDQTLRK	1441	117
PPB0321	HDM3B	IPI00298935.5	KDM3B	116	1.31923	5.87659	752650	KVGEEQGQENPPDHDPIHDQSWYLDQTLRK	1441	117
PPB0321	HDM3A	IPI00298935.5	KDM3B	114	-0.376543	6.1557	1.4312e+06	KVPAESMPTLTPAFPR	1441	117
PPB0321	HDM3B	IPI00298935.5	KDM3B	116	0.720129	7.16435	1.46e+07	KVPAESMPTLTPAFPR	1441	117
PPB0321	CTRL	IPI00298935.5	KDM3B	117	0	3.19179	1555.21	LFNSLLLGPTASNNK	1441	117
PPB0321	HDM3A	IPI00298935.5	KDM3B	114	0.782169	4.64384	44039.1	LFNSLLLGPTASNNK	1441	117
PPB0321	HDM3B	IPI00298935.5	KDM3B	116	2.62892	6.40257	2.52682e+06	LFNSLLLGPTASNNK	1441	117
PPB0321	CTRL	IPI00298935.5	KDM3B	117	0	3.91676	8255.88	LFNSLLLGPTASNNKTEGSSLR	1441	117
PPB0321	HDM3A	IPI00298935.5	KDM3B	114	0.01293	4.59957	39771.6	LFNSLLLGPTASNNKTEGSSLR	1441	117
PPB0321	HDM3B	IPI00298935.5	KDM3B	116	1.25241	5.75104	563686	LFNSLLLGPTASNNKTEGSSLR	1441	117
PPB0321	CTRL	IPI00298935.5	KDM3B	117	0	2.87487	749.662	LGLGSVVPVEYLLDR	1441	117
PPB0321	HDM3A	IPI00298935.5	KDM3B	114	0.784903	4.32965	21362.3	LGLGSVVPVEYLLDR	1441	117
PPB0321	HDM3B	IPI00298935.5	KDM3B	116	3.41442	6.87114	7.43264e+06	LGLGSVVPVEYLLDR	1441	117
PPB0321	HDM3A	IPI00298935.5	KDM3B	114		2.46418	291.19	AGSSVDRK	1441	117
PPB0321	HDM3B	IPI00298935.5	KDM3B	116		3.72325	5287.45	AGSSVDRK	1441	117
PPB0321	HDM3A	IPI00298935.5	KDM3B	114		3.76145	5773.63	EQEQDDSTVACR	1441	117
PPB0321	HDM3B	IPI00298935.5	KDM3B	116		5.66963	467339	EQEQDDSTVACR	1441	117
PPB0321	HDM3A	IPI00298935.5	KDM3B	114		3.46878	2942.96	ESIEGKDGRR	1441	117
PPB0321	HDM3B	IPI00298935.5	KDM3B	116		3.93834	8676.33	ESIEGKDGRR	1441	117
PPB0321	HDM3A	IPI00298935.5	KDM3B	114		1.69773	49.8572	GEVDSNGSDGGEASR	1441	117
PPB0321	HDM3A	IPI00298935.5	KDM3B	114	0.176932	4.22156	16655.8	TEGSSLRDLLHSGPGKLPQTPLDTGIPFPPVFSTSSAGVK	1441	117
PPB0321	HDM3A	IPI00298935.5	KDM3B	114		5.05836	114383	KRESIEGK	1441	117
PPB0321	HDM3B	IPI00298935.5	KDM3B	116		5.12483	133300	GEVDSNGSDGGEASR	1441	117
PPB0321	HDM3A	IPI00298935.5	KDM3B	114		5.07812	119708	KCGFGVCLDCYR	1441	117
PPB0321	HDM3B	IPI00298935.5	KDM3B	116		6.56626	3.68347e+06	KCGFGVCLDCYR	1441	117
PPB0321	HDM3B	IPI00298935.5	KDM3B	116		4.65559	45246.8	KRESIEGK	1441	117
PPB0321	HDM3A	IPI00298935.5	KDM3B	114		2.97054	934.413	LSREEPSNPFLAFVEKVEHSPFSSFASQASGSSSSATTVTSK	1441	117
PPB0321	HDM3B	IPI00298935.5	KDM3B	116		4.35757	22780.8	LSREEPSNPFLAFVEKVEHSPFSSFASQASGSSSSATTVTSK	1441	117
PPB0321	HDM3A	IPI00298935.5	KDM3B	114		4.35856	22832.8	RKSASDSGCDPASK	1441	117
PPB0321	HDM3B	IPI00298935.5	KDM3B	116		5.52025	331322	RKSASDSGCDPASK	1441	117
PPB0321	HDM3A	IPI00298935.5	KDM3B	114		2.25613	180.358	SVLRPAVTNGMSQLPSINPSASSGNETTFSGGGGPAPVTTPEPDHVPK	1441	117
PPB0321	HDM3B	IPI00298935.5	KDM3B	116		2.63742	433.934	SVLRPAVTNGMSQLPSINPSASSGNETTFSGGGGPAPVTTPEPDHVPK	1441	117
PPB0321	HDM3A	IPI00298935.5	KDM3B	114		3.04934	1120.31	SVLRPAVTNGMSQLPSINPSASSGNETTFSGGGGPAPVTTPEPDHVPKADSTDIR	1441	117
PPB0321	HDM3B	IPI00298935.5	KDM3B	116		4.36129	22977	SVLRPAVTNGMSQLPSINPSASSGNETTFSGGGGPAPVTTPEPDHVPKADSTDIR	1441	117
PPB0321	HDM3A	IPI00298935.5	KDM3B	114		4.16386	14583.4	TAPLKVGQSVLKDVSK	1441	117
PPB0321	HDM3B	IPI00298935.5	KDM3B	116		5.50837	322379	TAPLKVGQSVLKDVSK	1441	117
PPB0321	HDM3A	IPI00298935.5	KDM3B	114		3.75834	5732.5	TDSSASNSNSELK	1441	117
PPB0321	HDM3B	IPI00298935.5	KDM3B	116		4.93697	86490.1	TDSSASNSNSELK	1441	117
PPB0321	HDM3A	IPI00298935.5	KDM3B	114		4.59189	39074.2	TFSNVFGR	1441	117
PPB0321	HDM3B	IPI00298935.5	KDM3B	116		6.77158	5.90991e+06	TFSNVFGR	1441	117
PPB0321	HDM3A	IPI00298935.5	KDM3B	114		4.13692	13706.3	TLEQVGQGIVASAAVVTTASSTPNTVR	1441	117
PPB0321	HDM3B	IPI00298935.5	KDM3B	116		4.35403	22595.7	TLEQVGQGIVASAAVVTTASSTPNTVR	1441	117
PPB0321	HDM3A	IPI00298935.5	KDM3B	114		5.41476	259874	VAWKR	1441	117
PPB0321	HDM3B	IPI00298935.5	KDM3B	116		6.29274	1.96218e+06	VAWKR	1441	117
PPB0321	HDM3A	IPI00298935.5	KDM3B	114		3.83114	6778.53	VGEEQGQENPPDHDPIHDQSWYLDQTLR	1441	117
PPB0321	HDM3B	IPI00298935.5	KDM3B	116		4.57505	37588.4	VGEEQGQENPPDHDPIHDQSWYLDQTLR	1441	117
PPB0321	HDM3A	IPI00298935.5	KDM3B	114		1.4755	29.888	VHAEEVIVLLLEGSLVWAPREDPVLLQGIR	1441	117
PPB0321	HDM3B	IPI00298935.5	KDM3B	116		2.71364	517.183	VHAEEVIVLLLEGSLVWAPREDPVLLQGIR	1441	117
PPB0321	HDM3A	IPI00298935.5	KDM3B	114		3.06548	1162.74	VSIAQWPALTFTPLVDKLGLGSVVPVEYLLDRELR	1441	117
PPB0321	HDM3B	IPI00298935.5	KDM3B	116		5.2497	177705	VSIAQWPALTFTPLVDKLGLGSVVPVEYLLDRELR	1441	117
PPB0321	HDM3B	IPI00298935.5	KDM3B	116		5.30654	202552	HSGGFLSSPADFSQENKAPFEAVKR	1441	117
PPB0321	HDM3B	IPI00298935.5	KDM3B	116		4.37659	23800.5	NLFFQCMSQTLPTSNYFTTVSESLADDSSSRDSFK	1441	117
PPB0321	HDM3B	IPI00298935.5	KDM3B	116		3.81524	6534.93	RLYEEYGVQGWAIVQFLGDAVFIPAGAPHQVHNLYSCIK	1441	117
PPB0321	HDM3B	IPI00298935.5	KDM3B	116		3.3982	2501.53	VEGFLSPQQSDPDAMNLWIPSSSLAEGIDLETSKYILANVGDQFCQLVMSEK	1441	117
PPB0321	CTRL	IPI00298935.5	KDM3B	117	0	1.9918	98.13	LGLGSVVPVEYLLDRELR	1441	117
PPB0321	HDM3A	IPI00298935.5	KDM3B	114	-0.150545	2.51114	324.442	LGLGSVVPVEYLLDRELR	1441	117
PPB0321	HDM3B	IPI00298935.5	KDM3B	116	0.657262	3.23092	1701.86	LGLGSVVPVEYLLDRELR	1441	117
PPB0321	CTRL	IPI00298935.5	KDM3B	117	0	4.35609	22703.2	LIFTR	1441	117
PPB0321	HDM3A	IPI00298935.5	KDM3B	114	0.334103	5.36007	229124	LIFTR	1441	117
PPB0321	HDM3B	IPI00298935.5	KDM3B	116	2.49625	7.43419	2.71765e+07	LIFTR	1441	117
PPB0321	CTRL	IPI00298935.5	KDM3B	117	0	3.74144	5513.68	LKGDRGEVDSNGSDGGEASR	1441	117
PPB0321	HDM3A	IPI00298935.5	KDM3B	114	0.200487	4.61181	40908	LKGDRGEVDSNGSDGGEASR	1441	117
PPB0321	HDM3B	IPI00298935.5	KDM3B	116	0.838994	5.1623	145310	LKGDRGEVDSNGSDGGEASR	1441	117
PPB0321	CTRL	IPI00298935.5	KDM3B	117	0	2.72898	535.775	LKQSGEPFLQDGSCINVAPHLHK	1441	117
PPB0321	HDM3A	IPI00298935.5	KDM3B	114	0.180955	3.57982	3800.3	LKQSGEPFLQDGSCINVAPHLHK	1441	117
PPB0321	HDM3B	IPI00298935.5	KDM3B	116	1.86285	5.17369	149172	LKQSGEPFLQDGSCINVAPHLHK	1441	117
PPB0321	CTRL	IPI00298935.5	KDM3B	117	0	4.165	14621.6	LKSELWKPEAFSQEFGDQDVDLVNCR	1441	117
PPB0321	HDM3B	IPI00298935.5	KDM3B	116	2.37908	6.65813	4.55127e+06	TIDEGDADEVTK	1441	117
PPB0321	HDM3B	IPI00298935.5	KDM3B	116	0.755498	4.71211	51536.1	TEGSSLRDLLHSGPGKLPQTPLDTGIPFPPVFSTSSAGVK	1441	117
PPB0321	CTRL	IPI00298935.5	KDM3B	117	0	3.69719	4979.6	TIDEGDADEVTK	1441	117
PPB0321	HDM3A	IPI00298935.5	KDM3B	114	0.546649	4.91372	81982.9	TIDEGDADEVTK	1441	117
PPB0321	CTRL	IPI00298935.5	KDM3B	117	0	4.44102	27606.8	TIDEGDADEVTKQR	1441	117
PPB0321	HDM3A	IPI00298935.5	KDM3B	114	-0.244169	4.86673	73574.7	TIDEGDADEVTKQR	1441	117
PPB0321	HDM3B	IPI00298935.5	KDM3B	116	0.866259	5.88914	774706	TIDEGDADEVTKQR	1441	117
PPB0321	CTRL	IPI00298935.5	KDM3B	117	0	2.12193	132.413	TLVVQDEPVGGDTPASFTPYSTATGQTPLAPEVGGAENK	1441	117
PPB0321	HDM3A	IPI00298935.5	KDM3B	114	1.85809	4.64991	44658.6	TLVVQDEPVGGDTPASFTPYSTATGQTPLAPEVGGAENK	1441	117
PPB0321	HDM3B	IPI00298935.5	KDM3B	116	1.8787	4.58249	38237.7	TLVVQDEPVGGDTPASFTPYSTATGQTPLAPEVGGAENK	1441	117
PPB0321	CTRL	IPI00298935.5	KDM3B	117	0	3.24957	1776.54	TLVVQDEPVGGDTPASFTPYSTATGQTPLAPEVGGAENKEAGK	1441	117
PPB0321	HDM3A	IPI00298935.5	KDM3B	114	0.465105	4.38456	24241.5	TLVVQDEPVGGDTPASFTPYSTATGQTPLAPEVGGAENKEAGK	1441	117
PPB0321	HDM3B	IPI00298935.5	KDM3B	116	0.777574	4.60901	40645.1	TLVVQDEPVGGDTPASFTPYSTATGQTPLAPEVGGAENKEAGK	1441	117
PPB0321	CTRL	IPI00298935.5	KDM3B	117	0	4.87341	74716.1	TPENHENLFLQPPK	1441	117
PPB0321	HDM3A	IPI00298935.5	KDM3B	114	0.190281	5.73358	541472	TPENHENLFLQPPK	1441	117
PPB0321	HDM3B	IPI00298935.5	KDM3B	116	1.51169	6.96697	9.26757e+06	TPENHENLFLQPPK	1441	117
PPB0321	CTRL	IPI00298935.5	KDM3B	117	0	3.96777	9284.78	TPENHENLFLQPPKLSR	1441	117
PPB0321	HDM3A	IPI00298935.5	KDM3B	114	0.102923	4.74057	55026.8	TPENHENLFLQPPKLSR	1441	117
PPB0321	HDM3B	IPI00298935.5	KDM3B	116	0.77976	5.32939	213497	TPENHENLFLQPPKLSR	1441	117
PPB0321	CTRL	IPI00298935.5	KDM3B	117	0	4.98295	96150	VAPSWPESHSSADSASLAK	1441	117
PPB0321	HDM3A	IPI00298935.5	KDM3B	114	0.303081	5.95591	903462	VAPSWPESHSSADSASLAK	1441	117
PPB0321	HDM3B	IPI00298935.5	KDM3B	116	1.03222	6.59703	3.95397e+06	VAPSWPESHSSADSASLAK	1441	117
PPB0321	CTRL	IPI00298935.5	KDM3B	117	0	3.37475	2370.03	TEGSSLRDLLHSGPGKLPQTPLDTGIPFPPVFSTSSAGVK	1441	117
PPB0321	CTRL	IPI00298935.5	KDM3B	117	0	3.1799	1513.23	VEGFLSPQQSDPDAMNLWIPSSSLAEGIDLETSK	1441	117
PPB0321	HDM3A	IPI00298935.5	KDM3B	114	0.200209	4.04999	11220	VEGFLSPQQSDPDAMNLWIPSSSLAEGIDLETSK	1441	117
PPB0321	HDM3B	IPI00298935.5	KDM3B	116	1.49493	5.25669	180589	VEGFLSPQQSDPDAMNLWIPSSSLAEGIDLETSK	1441	117
PPB0321	CTRL	IPI00298935.5	KDM3B	117	0	3.97516	9444.09	VEHSPFSSFASQASGSSSSATTVTSK	1441	117
PPB0321	HDM3A	IPI00298935.5	KDM3B	114	0.372321	5.01736	104079	VEHSPFSSFASQASGSSSSATTVTSK	1441	117
PPB0321	HDM3A	IPI00298935.5	KDM3B	114	0.346624	4.31182	20503	EEPSNPFLAFVEK	1441	117
PPB0321	HDM3B	IPI00298935.5	KDM3B	116	2.51395	6.39113	2.4611e+06	EEPSNPFLAFVEK	1441	117
PPB0321	CTRL	IPI00298935.5	KDM3B	117	0	3.5684	3701.66	EEPSNPFLAFVEKVEHSPFSSFASQASGSSSSATTVTSK	1441	117
PPB0321	HDM3A	IPI00298935.5	KDM3B	114	0.0944154	4.33269	21512.6	EEPSNPFLAFVEKVEHSPFSSFASQASGSSSSATTVTSK	1441	117
PPB0321	HDM3B	IPI00298935.5	KDM3B	116	0.810022	4.96028	91259.8	EEPSNPFLAFVEKVEHSPFSSFASQASGSSSSATTVTSK	1441	117
PPB0321	CTRL	IPI00298935.5	KDM3B	117	0	3.20745	1612.3	EETKEAGSLR	1441	117
PPB0321	HDM3A	IPI00298935.5	KDM3B	114	0.672999	4.55033	35507.9	EETKEAGSLR	1441	117
PPB0321	HDM3B	IPI00298935.5	KDM3B	116	1.1056	4.89491	78507.4	EETKEAGSLR	1441	117
PPB0321	HDM3A	IPI00298935.5	KDM3B	114	0.500768	4.58238	38228	LLCLHDPSNK	1441	117
PPB0321	HDM3A	IPI00298935.5	KDM3B	114	-0.215403	4.61947	41636.3	LKSELWKPEAFSQEFGDQDVDLVNCR	1441	117
PPB0321	HDM3B	IPI00298935.5	KDM3B	116	1.30321	6.05007	1.1222e+06	LKSELWKPEAFSQEFGDQDVDLVNCR	1441	117
PPB0321	CTRL	IPI00298935.5	KDM3B	117	0	3.41173	2580.68	LLCLHDPSNK	1441	117
PPB0321	HDM3B	IPI00298935.5	KDM3B	116	1.87026	5.86385	730894	LLCLHDPSNK	1441	117
PPB0321	CTRL	IPI00298935.5	KDM3B	117	0	4.51837	32989.1	LLCLHDPSNKNNWK	1441	117
PPB0321	HDM3A	IPI00298935.5	KDM3B	114	0.475636	5.66389	461197	LLCLHDPSNKNNWK	1441	117
PPB0321	HDM3B	IPI00298935.5	KDM3B	116	1.94114	7.04137	1.09994e+07	LLCLHDPSNKNNWK	1441	117
PPB0321	CTRL	IPI00298935.5	KDM3B	117	0	4.37948	23959.7	LLLLFADTAASASASAPAAAAASGDPGPALR	1441	117
PPB0321	HDM3A	IPI00298935.5	KDM3B	114	0.304473	5.35383	225857	LLLLFADTAASASASAPAAAAASGDPGPALR	1441	117
PPB0321	HDM3B	IPI00298935.5	KDM3B	116	1.73628	6.69762	4.9845e+06	LLLLFADTAASASASAPAAAAASGDPGPALR	1441	117
PPB0321	CTRL	IPI00298935.5	KDM3B	117	0	4.8852	76770.9	LMEVSVTESGEIK	1441	117
PPB0321	HDM3A	IPI00298935.5	KDM3B	114	0.234593	5.78967	616126	LMEVSVTESGEIK	1441	117
PPB0321	HDM3B	IPI00298935.5	KDM3B	116	1.26269	6.72974	5.36715e+06	LMEVSVTESGEIK	1441	117
PPB0321	CTRL	IPI00298935.5	KDM3B	117	0	1.78305	60.68	LMEVSVTESGEIKSVDPR	1441	117
PPB0321	HDM3A	IPI00298935.5	KDM3B	114	1.69066	4.14359	13918.3	LMEVSVTESGEIKSVDPR	1441	117
PPB0321	HDM3B	IPI00298935.5	KDM3B	116	2.2068	4.57171	37299.7	LMEVSVTESGEIKSVDPR	1441	117
PPB0321	CTRL	IPI00298935.5	KDM3B	117	0	4.19813	15780.8	EMCDVCETTLFNIHWVCRK	1441	117
PPB0321	CTRL	IPI00298935.5	KDM3B	117	0	3.43494	2722.34	EMCDVCETTLFNIHWVCR	1441	117
PPB0321	HDM3A	IPI00298935.5	KDM3B	114	0.258555	4.36338	23087.5	EMCDVCETTLFNIHWVCR	1441	117
PPB0321	HDM3B	IPI00298935.5	KDM3B	116	2.34051	6.35731	2.27672e+06	EMCDVCETTLFNIHWVCR	1441	117
PPB0321	HDM3A	IPI00298935.5	KDM3B	114	-0.318576	4.54943	35434.9	EMCDVCETTLFNIHWVCRK	1441	117
PPB0321	HDM3B	IPI00298935.5	KDM3B	116	0.787414	5.5674	369319	EMCDVCETTLFNIHWVCRK	1441	117
PPB0321	CTRL	IPI00298935.5	KDM3B	117	0	4.61667	41368.2	EMVMGLNVLDPHTSHSWLCDGR	1441	117
PPB0321	HDM3A	IPI00298935.5	KDM3B	114	0.194772	5.48132	302913	EMVMGLNVLDPHTSHSWLCDGR	1441	117
PPB0321	HDM3B	IPI00298935.5	KDM3B	116	1.08074	6.27926	1.90223e+06	EMVMGLNVLDPHTSHSWLCDGR	1441	117
PPB0321	CTRL	IPI00298935.5	KDM3B	117	0	3.70812	5106.45	ESHSPFGLDSFNSTAK	1441	117
PPB0321	HDM3A	IPI00298935.5	KDM3B	114	1.30611	5.68411	483181	ESHSPFGLDSFNSTAK	1441	117
PPB0321	HDM3B	IPI00298935.5	KDM3B	116	2.48406	6.77404	5.94352e+06	ESHSPFGLDSFNSTAK	1441	117
PPB0321	CTRL	IPI00298935.5	KDM3B	117	0	3.63213	4286.75	ESIEGK	1441	117
PPB0321	HDM3A	IPI00298935.5	KDM3B	114	1.66665	5.96865	930368	ESIEGK	1441	117
PPB0321	HDM3B	IPI00298935.5	KDM3B	116	3.30445	7.51844	3.29942e+07	ESIEGK	1441	117
PPB0321	CTRL	IPI00298935.5	KDM3B	117	0	3.29531	1973.85	EEPSNPFLAFVEK	1441	117
PPB0321	CTRL	IPI00298935.5	KDM3B	117	0	4.38359	24187.6	ESIEGKDGR	1441	117
PPB0321	HDM3A	IPI00298935.5	KDM3B	114	-0.282052	4.77142	59077.4	ESIEGKDGR	1441	117
PPB0321	HDM3B	IPI00298935.5	KDM3B	116	1.07815	6.04361	1.10562e+06	ESIEGKDGR	1441	117
PPB0321	CTRL	IPI00298935.5	KDM3B	117	0	4.05266	11289	ETVNALISDQK	1441	117
PPB0321	HDM3A	IPI00298935.5	KDM3B	114	1.48965	6.21218	1.62998e+06	ETVNALISDQK	1441	117
PPB0321	HDM3B	IPI00298935.5	KDM3B	116	2.01626	6.65077	4.4748e+06	ETVNALISDQK	1441	117
PPB0321	HDM3B	IPI00298935.5	KDM3B	116	1.67094	6.22796	1.6903e+06	VEHSPFSSFASQASGSSSSATTVTSK	1441	117
PPB0321	CTRL	IPI00298935.5	KDM3B	117	0	4.38223	24111.9	VGQSVLKDVSK	1441	117
PPB0321	HDM3A	IPI00298935.5	KDM3B	114	0.232841	5.28495	192731	VGQSVLKDVSK	1441	117
PPB0321	HDM3B	IPI00298935.5	KDM3B	116	1.51478	6.47887	3.01214e+06	VGQSVLKDVSK	1441	117
PPB0321	CTRL	IPI00298935.5	KDM3B	117	0	4.86806	73800	LPQTPLDTGIPFPPVFSTSSAGVK	1441	117
PPB0321	HDM3A	IPI00298935.5	KDM3B	114	-0.554604	4.98333	96234.9	LPQTPLDTGIPFPPVFSTSSAGVK	1441	117
PPB0321	HDM3B	IPI00298935.5	KDM3B	116	0.213634	5.66355	460841	LPQTPLDTGIPFPPVFSTSSAGVK	1441	117
PPB0321	CTRL	IPI00298935.5	KDM3B	117	0	4.21	16218.1	LPSYFVRPDLGPK	1441	117
PPB0321	HDM3A	IPI00298935.5	KDM3B	114	0.566167	5.44605	279285	LPSYFVRPDLGPK	1441	117
PPB0321	HDM3B	IPI00298935.5	KDM3B	116	2.6035	7.39536	2.4852e+07	LPSYFVRPDLGPK	1441	117
PPB0321	CTRL	IPI00298935.5	KDM3B	117	0	2.55537	359.225	LQEIFSR	1441	117
PPB0321	HDM3A	IPI00298935.5	KDM3B	114	1.63346	4.8587	72227.5	LQEIFSR	1441	117
PPB0321	HDM3B	IPI00298935.5	KDM3B	116	3.90844	7.04567	1.11089e+07	LQEIFSR	1441	117
PPB0321	CTRL	IPI00298935.5	KDM3B	117	0	4.56483	36713.6	LRSEDGQPMVLK	1441	117
PPB0321	CTRL	IPI00298935.5	KDM3B	117	0	1.65581	45.2698	VGTTNLHLDVSDAVNVMVYVGIPIGEGAHDEEVLKTIDEGDADEVTK	1441	117
PPB0321	CTRL	IPI00298935.5	KDM3B	117	0	4.65832	45532	VGTTNLHLDVSDAVNVMVYVGIPIGEGAHDEEVLK	1441	117
PPB0321	HDM3A	IPI00298935.5	KDM3B	114	-0.447964	4.88023	75898.4	VGTTNLHLDVSDAVNVMVYVGIPIGEGAHDEEVLK	1441	117
PPB0321	HDM3B	IPI00298935.5	KDM3B	116	0.49442	5.7346	542747	VGTTNLHLDVSDAVNVMVYVGIPIGEGAHDEEVLK	1441	117
PPB0321	HDM3B	IPI00298935.5	KDM3B	116	1.61229	3.84996	7078.79	VGTTNLHLDVSDAVNVMVYVGIPIGEGAHDEEVLKTIDEGDADEVTK	1441	117
PPB0321	CTRL	IPI00298935.5	KDM3B	117	0	3.14797	1405.96	VHAEEVIVLLLEGSLVWAPR	1441	117
PPB0321	HDM3A	IPI00298935.5	KDM3B	114	0.0701146	3.88797	7726.25	VHAEEVIVLLLEGSLVWAPR	1441	117
PPB0321	HDM3B	IPI00298935.5	KDM3B	116	1.6155	5.34534	221481	VHAEEVIVLLLEGSLVWAPR	1441	117
PPB0321	CTRL	IPI00298935.5	KDM3B	117	0	4.15449	14272.2	VKIYQPEGEEGWLYGVVSHQDSITR	1441	117
PPB0321	HDM3A	IPI00298935.5	KDM3B	114	0.266444	5.09081	123258	VKIYQPEGEEGWLYGVVSHQDSITR	1441	117
PPB0321	HDM3B	IPI00298935.5	KDM3B	116	1.9867	6.72305	5.28509e+06	VKIYQPEGEEGWLYGVVSHQDSITR	1441	117
PPB0321	CTRL	IPI00298935.5	KDM3B	117	0	4.02948	10702.4	VPAESMPTLTPAFPR	1441	117
PPB0321	HDM3A	IPI00298935.5	KDM3B	114	0.262271	4.96163	91544.4	VPAESMPTLTPAFPR	1441	117
PPB0321	HDM3B	IPI00298935.5	KDM3B	116	1.05698	5.66832	465932	VPAESMPTLTPAFPR	1441	117
PPB0321	CTRL	IPI00298935.5	KDM3B	117	0	4.23326	17110.5	VRDFWDGFEIICK	1441	117
PPB0321	HDM3A	IPI00298935.5	KDM3B	114	-0.000124614	4.90302	79986.7	VRDFWDGFEIICK	1441	117
PPB0321	HDM3B	IPI00298935.5	KDM3B	116	1.84967	6.66479	4.6216e+06	VRDFWDGFEIICK	1441	117
PPB0321	CTRL	IPI00298935.5	KDM3B	117	0	4.48516	30560.6	VRDFWDGFEIICKR	1441	117
PPB0321	HDM3A	IPI00298935.5	KDM3B	114	-0.379926	4.77512	59582.1	VRDFWDGFEIICKR	1441	117
PPB0321	HDM3B	IPI00298935.5	KDM3B	116	1.53873	6.60575	4.03411e+06	VRDFWDGFEIICKR	1441	117
PPB0321	CTRL	IPI00298935.5	KDM3B	117	0	3.91706	8261.45	VSIAQWPALTFTPLVDK	1441	117
PPB0321	HDM3A	IPI00298935.5	KDM3B	114	0.159457	4.74639	55769	VSIAQWPALTFTPLVDK	1441	117
PPB0321	HDM3B	IPI00298935.5	KDM3B	116	1.95106	6.44998	2.81824e+06	VSIAQWPALTFTPLVDK	1441	117
PPB0321	CTRL	IPI00298935.5	KDM3B	117	0	3.49432	3121.22	VSIAQWPALTFTPLVDKLGLGSVVPVEYLLDR	1441	117
PPB0321	HDM3A	IPI00298935.5	KDM3B	114	0.228601	4.3928	24706.1	VSIAQWPALTFTPLVDKLGLGSVVPVEYLLDR	1441	117
PPB0321	CTRL	IPI00298935.5	KDM3B	117	0	2.8562	718.12	ETVNALISDQKLQEIFSR	1441	117
PPB0321	HDM3A	IPI00298935.5	KDM3B	114	0.997569	4.52365	33392.3	ETVNALISDQKLQEIFSR	1441	117
PPB0321	HDM3B	IPI00298935.5	KDM3B	116	3.09951	6.53756	3.44797e+06	ETVNALISDQKLQEIFSR	1441	117
PPB0321	CTRL	IPI00298935.5	KDM3B	117	0	3.66385	4611.57	EVKEMVMGLNVLDPHTSHSWLCDGR	1441	117
PPB0321	HDM3A	IPI00298935.5	KDM3B	114	0.0587099	4.39244	24685.3	EVKEMVMGLNVLDPHTSHSWLCDGR	1441	117
PPB0321	HDM3B	IPI00298935.5	KDM3B	116	0.603523	4.84923	70669.6	EVKEMVMGLNVLDPHTSHSWLCDGR	1441	117
PPB0321	CTRL	IPI00298935.5	KDM3B	117	0	2.85727	719.89	FATYTK	1441	117
PPB0321	HDM3A	IPI00298935.5	KDM3B	114	1.68694	5.21408	163712	FATYTK	1441	117
PPB0321	HDM3B	IPI00298935.5	KDM3B	116	3.51121	6.95033	8.91932e+06	FATYTK	1441	117
PPB0321	HDM3A	IPI00298935.5	KDM3B	114	-0.118384	4.22985	16976.7	LSREEPSNPFLAFVEK	1441	117
PPB0321	HDM3A	IPI00298935.5	KDM3B	114	0.683013	5.91772	827408	LRSEDGQPMVLK	1441	117
PPB0321	HDM3B	IPI00298935.5	KDM3B	116	1.70478	6.85146	7.10334e+06	LRSEDGQPMVLK	1441	117
PPB0321	CTRL	IPI00298935.5	KDM3B	117	0	3.67836	4768.23	LSREEPSNPFLAFVEK	1441	117
PPB0321	HDM3B	IPI00298935.5	KDM3B	116	0.961185	5.2214	166496	LSREEPSNPFLAFVEK	1441	117
PPB0321	CTRL	IPI00298935.5	KDM3B	117	0	1.09026	12.31	LTQEFR	1441	117
PPB0321	HDM3A	IPI00298935.5	KDM3B	114	3.60574	5.36588	232210	LTQEFR	1441	117
PPB0321	HDM3B	IPI00298935.5	KDM3B	116	4.48694	6.15906	1.44231e+06	LTQEFR	1441	117
PPB0321	CTRL	IPI00298935.5	KDM3B	117	0	3.47401	2978.55	LVSGVLGSALTSGGPSLSAMGNGR	1441	117
PPB0321	HDM3A	IPI00298935.5	KDM3B	114	-0.340902	3.80298	6353.07	LVSGVLGSALTSGGPSLSAMGNGR	1441	117
PPB0321	HDM3B	IPI00298935.5	KDM3B	116	0.880851	4.93672	86440.5	LVSGVLGSALTSGGPSLSAMGNGR	1441	117
PPB0321	CTRL	IPI00298935.5	KDM3B	117	0	3.58851	3877.1	LYEEYGVQGWAIVQFLGDAVFIPAGAPHQVHNLYSCIK	1441	117
PPB0321	HDM3A	IPI00298935.5	KDM3B	114	0.0844443	4.34283	22020.7	LYEEYGVQGWAIVQFLGDAVFIPAGAPHQVHNLYSCIK	1441	117
PPB0321	HDM3B	IPI00298935.5	KDM3B	116	0.644352	4.81472	65270.8	LYEEYGVQGWAIVQFLGDAVFIPAGAPHQVHNLYSCIK	1441	117
PPB0321	CTRL	IPI00298935.5	KDM3B	117	0	3.57506	3758.88	MYNAYGLITAEDR	1441	117
PPB0321	HDM3A	IPI00298935.5	KDM3B	114	0.476966	4.7219	52711.3	MYNAYGLITAEDR	1441	117
PPB0321	HDM3B	IPI00298935.5	KDM3B	116	1.40395	5.56087	363808	MYNAYGLITAEDR	1441	117
PPB0321	CTRL	IPI00298935.5	KDM3B	117	0	4.34525	22143.8	MYNAYGLITAEDRR	1441	117
PPB0321	HDM3A	IPI00298935.5	KDM3B	114	0.717005	5.73214	539681	MYNAYGLITAEDRR	1441	117
PPB0321	HDM3B	IPI00298935.5	KDM3B	116	1.60998	6.5371	3.44426e+06	MYNAYGLITAEDRR	1441	117
PPB0321	CTRL	IPI00298935.5	KDM3B	117	0	3.92034	8324.21	FEDLMENLPLPEYTKR	1441	117
PPB0321	CTRL	IPI00298935.5	KDM3B	117	0	3.37677	2381.07	FEDLMENLPLPEYTK	1441	117
PPB0321	HDM3A	IPI00298935.5	KDM3B	114	0.0518447	4.0985	12545.8	FEDLMENLPLPEYTK	1441	117
PPB0321	HDM3B	IPI00298935.5	KDM3B	116	0.452674	4.41131	25781.5	FEDLMENLPLPEYTK	1441	117
PPB0321	HDM3A	IPI00298935.5	KDM3B	114	-0.00926923	4.58095	38102.5	FEDLMENLPLPEYTKR	1441	117
PPB0321	HDM3B	IPI00298935.5	KDM3B	116	1.01541	5.51762	329320	FEDLMENLPLPEYTKR	1441	117
PPB0321	CTRL	IPI00298935.5	KDM3B	117	0	3.30711	2028.2	FKEQEQDDSTVACR	1441	117
PPB0321	HDM3A	IPI00298935.5	KDM3B	114	0.724119	4.70111	50246.9	FKEQEQDDSTVACR	1441	117
PPB0321	HDM3B	IPI00298935.5	KDM3B	116	2.70431	6.59328	3.91993e+06	FKEQEQDDSTVACR	1441	117
PPB0321	CTRL	IPI00298935.5	KDM3B	117	0	4.0632	11566.5	FLSDANGLHLFQMGTDSQNQILLEHAALR	1441	117
PPB0321	HDM3A	IPI00298935.5	KDM3B	114	0.0532846	4.78637	61145.7	FLSDANGLHLFQMGTDSQNQILLEHAALR	1441	117
PPB0321	HDM3B	IPI00298935.5	KDM3B	116	2.17944	6.82451	6.67584e+06	FLSDANGLHLFQMGTDSQNQILLEHAALR	1441	117
PPB0321	CTRL	IPI00298935.5	KDM3B	117	0	2.72329	528.8	FLSDANGLHLFQMGTDSQNQILLEHAALRETVNALISDQK	1441	117
PPB0321	HDM3A	IPI00298935.5	KDM3B	114	-0.325014	3.06816	1169.92	FLSDANGLHLFQMGTDSQNQILLEHAALRETVNALISDQK	1441	117
PPB0321	HDM3B	IPI00298935.5	KDM3B	116	1.28624	4.59139	39029.4	FLSDANGLHLFQMGTDSQNQILLEHAALRETVNALISDQK	1441	117
PPB0321	CTRL	IPI00298935.5	KDM3B	117	0	2.85133	710.121	FSLDER	1441	117
PPB0321	HDM3A	IPI00298935.5	KDM3B	114	1.53194	5.05315	113018	FSLDER	1441	117
PPB0321	HDM3B	IPI00298935.5	KDM3B	116	3.71134	7.14453	1.39487e+07	FSLDER	1441	117
PPB0321	CTRL	IPI00298935.5	KDM3B	117	0	4.00729	10169.2	GDRGEVDSNGSDGGEASR	1441	117
PPB0321	HDM3A	IPI00298935.5	KDM3B	114	0.307585	4.98475	96549.7	GDRGEVDSNGSDGGEASR	1441	117
PPB0321	HDM3B	IPI00298935.5	KDM3B	116	0.833942	5.42309	264904	GDRGEVDSNGSDGGEASR	1441	117
PPB0321	CTRL	IPI00298935.5	KDM3B	117	0	4.18526	15320	ACNLTDTQK	1441	117
PPB0321	HDM3A	IPI00298935.5	KDM3B	114	0.837534	5.69267	492803	ACNLTDTQK	1441	117
PPB0321	HDM3B	IPI00298935.5	KDM3B	116	1.89324	6.66036	4.57463e+06	ACNLTDTQK	1441	117
PPB0321	CTRL	IPI00298935.5	KDM3B	117	0	4.57475	37561.8	ACNLTDTQKEVK	1441	117
PPB0321	HDM3A	IPI00298935.5	KDM3B	114	-0.185832	5.05879	114497	ACNLTDTQKEVK	1441	117
PPB0321	HDM3B	IPI00298935.5	KDM3B	116	1.28357	6.44017	2.75533e+06	ACNLTDTQKEVK	1441	117
PPB0321	CTRL	IPI00298935.5	KDM3B	117	0	3.31639	2072	ADSTDIRSEEPLK	1441	117
PPB0321	HDM3A	IPI00298935.5	KDM3B	114	0.217	4.20327	15968.7	ADSTDIRSEEPLK	1441	117
PPB0321	HDM3B	IPI00298935.5	KDM3B	116	0.508346	4.4066	25503.3	ADSTDIRSEEPLK	1441	117
PPB0321	CTRL	IPI00298935.5	KDM3B	117	0	3.23041	1699.85	ADSTDIRSEEPLKTDSSASNSNSELK	1441	117
PPB0321	HDM3A	IPI00298935.5	KDM3B	114	0.0804438	3.98073	9566.09	ADSTDIRSEEPLKTDSSASNSNSELK	1441	117
PPB0321	HDM3B	IPI00298935.5	KDM3B	116	1.62127	5.43354	271357	ADSTDIRSEEPLKTDSSASNSNSELK	1441	117
PPB0321	CTRL	IPI00298935.5	KDM3B	117	0	3.41095	2576.02	AIRPPCPDTAPPSSALHWLADLATQK	1441	117
PPB0321	HDM3A	IPI00298935.5	KDM3B	114	-0.295266	3.78556	6103.29	AIRPPCPDTAPPSSALHWLADLATQK	1441	117
PPB0321	HDM3B	IPI00298935.5	KDM3B	116	2.84058	6.83339	6.81386e+06	AIRPPCPDTAPPSSALHWLADLATQK	1441	117
PPB0321	CTRL	IPI00298935.5	KDM3B	117	0	1.37308	23.609	AKEETK	1441	117
PPB0321	HDM3A	IPI00298935.5	KDM3B	114	-0.329364	1.71359	51.7122	AKEETK	1441	117
PPB0321	HDM3B	IPI00298935.5	KDM3B	116	1.27237	3.2273	1687.73	AKEETK	1441	117
PPB0321	CTRL	IPI00298935.5	KDM3B	117	0	3.67598	4742.15	AKEETKEAGSLR	1441	117
PPB0321	HDM3A	IPI00298935.5	KDM3B	114	0.412981	4.75884	57389.9	AKEETKEAGSLR	1441	117
PPB0321	HDM3B	IPI00298935.5	KDM3B	116	1.99315	6.25099	1.78233e+06	AKEETKEAGSLR	1441	117
PPB0321	CTRL	IPI00298935.5	KDM3B	117	0	3.97415	9422.22	AKQPPSTFVPQINR	1441	117
PPB0321	HDM3A	IPI00298935.5	KDM3B	114	1.31445	5.95848	908827	AKQPPSTFVPQINR	1441	117
PPB0321	HDM3B	IPI00298935.5	KDM3B	116	2.819	7.37502	2.37146e+07	AKQPPSTFVPQINR	1441	117
PPB0321	HDM3B	IPI00298935.5	KDM3B	116	1.81636	5.89255	780812	VSIAQWPALTFTPLVDKLGLGSVVPVEYLLDR	1441	117
PPB0321	CTRL	IPI00298935.5	KDM3B	117	0	2.26126	182.5	VSPLTPK	1441	117
PPB0321	HDM3A	IPI00298935.5	KDM3B	114	1.70442	4.63556	43207.7	VSPLTPK	1441	117
PPB0321	HDM3B	IPI00298935.5	KDM3B	116	4.37834	7.22147	1.6652e+07	VSPLTPK	1441	117
PPB0321	CTRL	IPI00298935.5	KDM3B	117	0	4.22106	16636.5	NCAIISDVK	1441	117
PPB0321	HDM3A	IPI00298935.5	KDM3B	114	0.364546	5.25549	180090	NCAIISDVK	1441	117
PPB0321	HDM3B	IPI00298935.5	KDM3B	116	1.99216	6.79508	6.23854e+06	NCAIISDVK	1441	117
PPB0321	CTRL	IPI00298935.5	KDM3B	117	0	3.90545	8043.63	NIIYHAVK	1441	117
PPB0321	HDM3A	IPI00298935.5	KDM3B	114	0.277117	4.85245	71195	NIIYHAVK	1441	117
PPB0321	HDM3B	IPI00298935.5	KDM3B	116	2.84655	7.33386	2.15704e+07	NIIYHAVK	1441	117
PPB0321	CTRL	IPI00298935.5	KDM3B	117	0	4.08055	12037.8	NIIYHAVKDAVGTLK	1441	117
PPB0321	CTRL	IPI00298935.5	KDM3B	117	0	3.39267	2469.83	YILANVGDQFCQLVMSEKEAMMMVEPHQK	1441	117
PPB0321	CTRL	IPI00298935.5	KDM3B	117	0	4.0354	10849.3	YILANVGDQFCQLVMSEK	1441	117
PPB0321	HDM3A	IPI00298935.5	KDM3B	114	-0.0445014	4.66078	45791.2	YILANVGDQFCQLVMSEK	1441	117
PPB0321	HDM3B	IPI00298935.5	KDM3B	116	1.1522	5.76947	588124	YILANVGDQFCQLVMSEK	1441	117
PPB0321	HDM3A	IPI00298935.5	KDM3B	114	0.24863	4.31118	20472.8	YILANVGDQFCQLVMSEKEAMMMVEPHQK	1441	117
PPB0321	HDM3B	IPI00298935.5	KDM3B	116	1.35393	5.32846	213038	YILANVGDQFCQLVMSEKEAMMMVEPHQK	1441	117
PPB0321	HDM3A	IPI00298935.5	KDM3B	114	0.901768	4.26209	18284.7	GDRGEVDSNGSDGGEASRGPWK	1441	117
PPB0321	HDM3B	IPI00298935.5	KDM3B	116	0.969714	4.24201	17458.8	GDRGEVDSNGSDGGEASRGPWK	1441	117
PPB0321	CTRL	IPI00298935.5	KDM3B	117	0	3.49776	3146	GEVDSNGSDGGEASRGPWK	1441	117
PPB0321	HDM3A	IPI00298935.5	KDM3B	114	-0.0524295	4.11521	13037.9	GEVDSNGSDGGEASRGPWK	1441	117
PPB0321	HDM3B	IPI00298935.5	KDM3B	116	0.722081	4.8017	63343.2	GEVDSNGSDGGEASRGPWK	1441	117
PPB0321	CTRL	IPI00298935.5	KDM3B	117	0	4.58463	38426.4	GGNASGEPGLDQR	1441	117
PPB0321	HDM3A	IPI00298935.5	KDM3B	114	0.117467	5.37198	235492	GGNASGEPGLDQR	1441	117
PPB0321	HDM3B	IPI00298935.5	KDM3B	116	1.3358	6.50229	3.17896e+06	GGNASGEPGLDQR	1441	117
PPB0321	CTRL	IPI00298935.5	KDM3B	117	0	3.99815	9957.41	GIPEHLMGK	1441	117
PPB0321	HDM3A	IPI00298935.5	KDM3B	114	0.574663	5.24269	174860	GIPEHLMGK	1441	117
PPB0321	HDM3B	IPI00298935.5	KDM3B	116	2.79952	7.37953	2.39625e+07	GIPEHLMGK	1441	117
PPB0321	CTRL	IPI00298935.5	KDM3B	117	0	4.52648	33611	GKWGIK	1441	117
PPB0321	HDM3A	IPI00298935.5	KDM3B	114	1.29652	3.37252	2357.86	NLFFQCMSQTLPTSNYFTTVSESLADDSSSR	1441	117
PPB0321	HDM3A	IPI00298935.5	KDM3B	114	0.208269	4.9587	90927.7	NIIYHAVKDAVGTLK	1441	117
PPB0321	HDM3B	IPI00298935.5	KDM3B	116	1.77346	6.43586	2.72813e+06	NIIYHAVKDAVGTLK	1441	117
PPB0321	CTRL	IPI00298935.5	KDM3B	117	0	1.40612	25.4752	NLFFQCMSQTLPTSNYFTTVSESLADDSSSR	1441	117
PPB0321	HDM3B	IPI00298935.5	KDM3B	116	2.02976	4.01774	10417	NLFFQCMSQTLPTSNYFTTVSESLADDSSSR	1441	117
PPB0321	CTRL	IPI00298935.5	KDM3B	117	0	4.31113	20470.6	NSILASSGFGAPLPSSSQPLTFGSGR	1441	117
PPB0321	HDM3A	IPI00298935.5	KDM3B	114	-0.264664	4.71635	52041	NSILASSGFGAPLPSSSQPLTFGSGR	1441	117
PPB0321	HDM3B	IPI00298935.5	KDM3B	116	0.738319	5.63131	427868	NSILASSGFGAPLPSSSQPLTFGSGR	1441	117
PPB0321	CTRL	IPI00298935.5	KDM3B	117	0	3.54707	3524.28	QGQPVLVSGVHK	1441	117
PPB0321	HDM3A	IPI00298935.5	KDM3B	114	1.03836	5.25531	180016	QGQPVLVSGVHK	1441	117
PPB0321	HDM3B	IPI00298935.5	KDM3B	116	2.59418	6.72311	5.28576e+06	QGQPVLVSGVHK	1441	117
PPB0321	CTRL	IPI00298935.5	KDM3B	117	0	4.74318	55357.5	QGQPVLVSGVHKK	1441	117
PPB0321	HDM3A	IPI00298935.5	KDM3B	114	-0.017781	5.39528	248471	QGQPVLVSGVHKK	1441	117
PPB0321	HDM3B	IPI00298935.5	KDM3B	116	1.96424	7.28927	1.94658e+07	QGQPVLVSGVHKK	1441	117
PPB0321	CTRL	IPI00298935.5	KDM3B	117	0	5.40863	256228	QHSWVK	1441	117
PPB0321	HDM3A	IPI00298935.5	KDM3B	114	-0.219753	5.85875	722362	QHSWVK	1441	117
PPB0321	HDM3B	IPI00298935.5	KDM3B	116	1.52802	7.51851	3.29997e+07	QHSWVK	1441	117
PPB0321	CTRL	IPI00298935.5	KDM3B	117	0	3.53678	3441.79	QPPSTFVPQINR	1441	117
PPB0321	HDM3A	IPI00298935.5	KDM3B	114	0.74382	4.95048	89224.6	QPPSTFVPQINR	1441	117
PPB0321	HDM3B	IPI00298935.5	KDM3B	116	1.53512	5.65376	450570	QPPSTFVPQINR	1441	117
PPB0321	CTRL	IPI00298935.5	KDM3B	117	0	3.88675	7704.55	QSGEPFLQDGSCINVAPHLHK	1441	117
PPB0321	HDM3A	IPI00298935.5	KDM3B	114	0.467118	5.02375	105620	QSGEPFLQDGSCINVAPHLHK	1441	117
PPB0321	HDM3B	IPI00298935.5	KDM3B	116	1.42711	5.89572	786536	QSGEPFLQDGSCINVAPHLHK	1441	117
PPB0321	HDM3A	IPI00298935.5	KDM3B	114	0.000512026	4.66559	46301.1	GPWKGGNASGEPGLDQR	1441	117
PPB0321	HDM3A	IPI00298935.5	KDM3B	114	0.0518866	5.24825	177112	GKWGIK	1441	117
PPB0321	HDM3B	IPI00298935.5	KDM3B	116	1.32479	6.43313	2.71102e+06	GKWGIK	1441	117
PPB0321	CTRL	IPI00298935.5	KDM3B	117	0	3.9952	9890.08	GPWKGGNASGEPGLDQR	1441	117
PPB0321	HDM3B	IPI00298935.5	KDM3B	116	1.03891	5.61597	413021	GPWKGGNASGEPGLDQR	1441	117
PPB0321	CTRL	IPI00298935.5	KDM3B	117	0	4.45843	28736.1	GPYSVQGHR	1441	117
PPB0321	HDM3A	IPI00298935.5	KDM3B	114	0.553573	5.68188	480708	GPYSVQGHR	1441	117
PPB0321	HDM3B	IPI00298935.5	KDM3B	116	1.83958	6.87987	7.58353e+06	GPYSVQGHR	1441	117
PPB0321	CTRL	IPI00298935.5	KDM3B	117	0	4.41757	26155.8	GQSHEPENLMPTQIIPGTALYNIGDMVHAAR	1441	117
PPB0321	HDM3A	IPI00298935.5	KDM3B	114	0.19634	5.28379	192215	GQSHEPENLMPTQIIPGTALYNIGDMVHAAR	1441	117
PPB0321	CTRL	IPI00298935.5	KDM3B	117	0	2.69044	490.275	GDRGEVDSNGSDGGEASRGPWK	1441	117
PPB0321	HDM3B	IPI00298935.5	KDM3B	116	1.29221	6.29164	1.9572e+06	GQSHEPENLMPTQIIPGTALYNIGDMVHAAR	1441	117
PPB0321	CTRL	IPI00298935.5	KDM3B	117	0	1.85673	71.9	GVREMCDVCETTLFNIHWVCR	1441	117
PPB0321	HDM3A	IPI00298935.5	KDM3B	114	1.07628	3.60289	4007.68	GVREMCDVCETTLFNIHWVCR	1441	117
PPB0321	HDM3B	IPI00298935.5	KDM3B	116	2.12537	4.56396	36640.7	GVREMCDVCETTLFNIHWVCR	1441	117
PPB0321	CTRL	IPI00298935.5	KDM3B	117	0	3.19393	1562.89	HLSNTHTNHEDKLQVK	1441	117
PPB0321	HDM3A	IPI00298935.5	KDM3B	114	0.548805	4.41261	25859.1	HLSNTHTNHEDKLQVK	1441	117
PPB0321	HDM3B	IPI00298935.5	KDM3B	116	2.37048	6.14627	1.40046e+06	HLSNTHTNHEDKLQVK	1441	117
PPB0321	CTRL	IPI00298935.5	KDM3B	117	0	4.05758	11417.6	AMSGAVPQDLAIFVEFDGCNWK	1441	117
PPB0321	HDM3A	IPI00298935.5	KDM3B	114	-0.0460943	4.68136	48013.4	AMSGAVPQDLAIFVEFDGCNWK	1441	117
PPB0321	HDM3B	IPI00298935.5	KDM3B	116	1.27946	5.9189	829654	AMSGAVPQDLAIFVEFDGCNWK	1441	117
PPB0321	CTRL	IPI00298935.5	KDM3B	117	0	2.5216	332.355	AMSGAVPQDLAIFVEFDGCNWKQHSWVK	1441	117
PPB0321	HDM3A	IPI00298935.5	KDM3B	114	0.144135	3.33562	2165.79	AMSGAVPQDLAIFVEFDGCNWKQHSWVK	1441	117
PPB0321	HDM3B	IPI00298935.5	KDM3B	116	0.445187	3.54865	3537.12	AMSGAVPQDLAIFVEFDGCNWKQHSWVK	1441	117
PPB0321	CTRL	IPI00298935.5	KDM3B	117	0	4.11386	12997.5	ANCPCISR	1441	117
PPB0321	HDM3A	IPI00298935.5	KDM3B	114	0.550594	5.33433	215940	ANCPCISR	1441	117
PPB0321	HDM3B	IPI00298935.5	KDM3B	116	2.12587	6.82159	6.63112e+06	ANCPCISR	1441	117
PPB0321	CTRL	IPI00298935.5	KDM3B	117	0	4.43811	27422.5	APFEAVKR	1441	117
PPB0321	HDM3A	IPI00298935.5	KDM3B	114	-0.16916	4.93883	86861.5	APFEAVKR	1441	117
PPB0321	HDM3B	IPI00298935.5	KDM3B	116	1.70027	6.72024	5250939	APFEAVKR	1441	117
PPB0321	CTRL	IPI00298935.5	KDM3B	117	0	4.01874	10440.8	ASLPNFLDHIIASVVENK	1441	117
PPB0321	HDM3A	IPI00298935.5	KDM3B	114	0.382193	5.07081	117709	ASLPNFLDHIIASVVENK	1441	117
PPB0321	HDM3B	IPI00298935.5	KDM3B	116	2.30993	6.91053	8.13818e+06	ASLPNFLDHIIASVVENK	1441	117
PPB0321	CTRL	IPI00298935.5	KDM3B	117	0	3.93732	8656.15	ASLPNFLDHIIASVVENKK	1441	117
PPB0321	HDM3A	IPI00298935.5	KDM3B	114	-0.165511	4.44169	27649.9	ASLPNFLDHIIASVVENKK	1441	117
PPB0321	HDM3B	IPI00298935.5	KDM3B	116	2.85762	7.37681	2.38127e+07	ASLPNFLDHIIASVVENKK	1441	117
PPB0321	CTRL	IPI00298935.5	KDM3B	117	0	3.6829	4818.35	CGFGVCLDCYR	1441	117
PPB0321	HDM3A	IPI00298935.5	KDM3B	114	0.202326	4.5551	35900.8	CGFGVCLDCYR	1441	117
PPB0321	HDM3B	IPI00298935.5	KDM3B	116	1.59708	5.86184	727518	CGFGVCLDCYR	1441	117
PPB0321	CTRL	IPI00298935.5	KDM3B	117	0	3.9959	9906.07	DAVGTLK	1441	117
PPB0321	HDM3A	IPI00298935.5	KDM3B	114	0.664996	5.33078	214179	DAVGTLK	1441	117
PPB0321	HDM3B	IPI00298935.5	KDM3B	116	2.02232	6.60008	3.98178e+06	DAVGTLK	1441	117
PPB0321	CTRL	IPI00298935.5	KDM3B	117	0	1.56614	36.825	DAVGTLKAHESK	1441	117
PPB0321	HDM3A	IPI00298935.5	KDM3B	114	1.46701	3.70303	5046.96	DAVGTLKAHESK	1441	117
PPB0321	HDM3B	IPI00298935.5	KDM3B	116	2.29303	4.44103	27607.9	DAVGTLKAHESK	1441	117
PPB0321	CTRL	IPI00298935.5	KDM3B	117	0	2.06343	115.725	DFWDGFEIICK	1441	117
PPB0321	HDM3A	IPI00298935.5	KDM3B	114	1.85896	4.59226	39107.9	DFWDGFEIICK	1441	117
PPB0321	HDM3B	IPI00298935.5	KDM3B	116	3.1395	5.78479	609241	DFWDGFEIICK	1441	117
PPB0321	HDM3A	IPI00298935.5	KDM3B	114	-0.384097	4.91168	81599	QSLESLSSGLCK	1441	117
PPB0321	HDM3B	IPI00298935.5	KDM3B	116	0.912383	6.12015	1.3187e+06	QSLESLSSGLCK	1441	117
PPB0321	CTRL	IPI00298935.5	KDM3B	117	0	4.35248	22515.3	RACNLTDTQK	1441	117
PPB0321	HDM3A	IPI00298935.5	KDM3B	114	0.0414447	5.0638	115825	RACNLTDTQK	1441	117
PPB0321	HDM3B	IPI00298935.5	KDM3B	116	1.31907	6.25341	1.7923e+06	RACNLTDTQK	1441	117
PPB0321	CTRL	IPI00298935.5	KDM3B	117	0	3.37462	2369.28	HSGGFLSSPADFSQENK	1441	117
PPB0321	HDM3A	IPI00298935.5	KDM3B	114	0.606389	4.65089	44759.5	HSGGFLSSPADFSQENK	1441	117
PPB0321	HDM3B	IPI00298935.5	KDM3B	116	1.88196	5.83844	689343	HSGGFLSSPADFSQENK	1441	117
PPB0321	CTRL	IPI00298935.5	KDM3B	117	0	3.85307	7129.62	HSGGFLSSPADFSQENKAPFEAVK	1441	117
PPB0321	HDM3A	IPI00298935.5	KDM3B	114	0.0946276	4.61757	41454.8	HSGGFLSSPADFSQENKAPFEAVK	1441	117
PPB0321	HDM3B	IPI00298935.5	KDM3B	116	1.0322	5.46713	293178	HSGGFLSSPADFSQENKAPFEAVK	1441	117
PPB0321	CTRL	IPI00298935.5	KDM3B	117	0	3.92908	8493.3	IFRECWK	1441	117
PPB0321	HDM3A	IPI00298935.5	KDM3B	114	0.370858	4.96981	93285.6	IFRECWK	1441	117
PPB0321	HDM3B	IPI00298935.5	KDM3B	116	1.60127	6.1122	1.2948e+06	IFRECWK	1441	117
PPB0321	CTRL	IPI00298935.5	KDM3B	117	0	4.22247	16690.4	IHDGKEKPGALWHIYAAK	1441	117
PPB0321	HDM3A	IPI00298935.5	KDM3B	114	0.424479	5.31683	207409	IHDGKEKPGALWHIYAAK	1441	117
PPB0321	HDM3B	IPI00298935.5	KDM3B	116	1.79971	6.60404	4.01824e+06	IHDGKEKPGALWHIYAAK	1441	117
PPB0321	CTRL	IPI00298935.5	KDM3B	117	0	3.40782	2557.5	IRELLR	1441	117
PPB0321	HDM3A	IPI00298935.5	KDM3B	114	0.848558	4.92625	84382.7	IRELLR	1441	117
PPB0321	CTRL	IPI00298935.5	KDM3B	117	0	3.13925	1378	RLIFTR	1441	117
PPB0321	CTRL	IPI00298935.5	KDM3B	117	0	3.84443	6989.23	RACNLTDTQKEVK	1441	117
PPB0321	HDM3A	IPI00298935.5	KDM3B	114	0.673207	5.18752	153998	RACNLTDTQKEVK	1441	117
PPB0321	HDM3B	IPI00298935.5	KDM3B	116	1.03581	5.4621	289802	RACNLTDTQKEVK	1441	117
PPB0321	HDM3A	IPI00298935.5	KDM3B	114	1.00731	4.81644	65530	RLIFTR	1441	117
PPB0321	HDM3B	IPI00298935.5	KDM3B	116	1.70288	5.42399	265456	RLIFTR	1441	117
PPB0321	CTRL	IPI00298935.5	KDM3B	117	0	2.36569	232.107	RLLLLFADTAASASASAPAAAAASGDPGPALR	1441	117
PPB0321	HDM3A	IPI00298935.5	KDM3B	114	0.875247	3.91082	8143.6	RLLLLFADTAASASASAPAAAAASGDPGPALR	1441	117
PPB0321	HDM3B	IPI00298935.5	KDM3B	116	2.18941	5.13696	137077	RLLLLFADTAASASASAPAAAAASGDPGPALR	1441	117
PPB0321	CTRL	IPI00298935.5	KDM3B	117	0	3.38625	2433.58	SAELLLGK	1441	117
PPB0321	HDM3A	IPI00298935.5	KDM3B	114	1.16023	5.21635	164571	SAELLLGK	1441	117
PPB0321	HDM3B	IPI00298935.5	KDM3B	116	3.13131	7.09941	1.25723e+07	SAELLLGK	1441	117
PPB0321	CTRL	IPI00298935.5	KDM3B	117	0	4.89549	78612.7	SASDSGCDPASK	1441	117
PPB0321	HDM3A	IPI00298935.5	KDM3B	114	-0.353717	5.21166	162801	SASDSGCDPASK	1441	117
PPB0321	HDM3B	IPI00298935.5	KDM3B	116	0.993315	6.47067	2.95576e+06	SASDSGCDPASK	1441	117
PPB0321	CTRL	IPI00298935.5	KDM3B	117	0	4.307	20276.8	SASDSGCDPASKK	1441	117
PPB0321	HDM3A	IPI00298935.5	KDM3B	114	0.262173	5.23905	173401	SASDSGCDPASKK	1441	117
PPB0321	HDM3B	IPI00298935.5	KDM3B	116	1.39606	6.28492	1.92717e+06	SASDSGCDPASKK	1441	117
PPB0321	CTRL	IPI00298935.5	KDM3B	117	0	4.63281	42934.9	SEDGQPMVLK	1441	117
PPB0321	CTRL	IPI00298935.5	KDM3B	117	0	4.6259	42257.3	QSLESLSSGLCK	1441	117
PPB0321	HDM3A	IPI00298935.5	KDM3B	114	0.232634	5.53532	343024	SEDGQPMVLK	1441	117
PPB0321	HDM3B	IPI00298935.5	KDM3B	116	1.54373	6.75841	5.73331e+06	SEDGQPMVLK	1441	117
PPB0321	CTRL	IPI00298935.5	KDM3B	117	0	1.25738	18.0875	SEEPLKTDSSASNSNSELK	1441	117
PPB0321	HDM3A	IPI00298935.5	KDM3B	114	2.35013	4.27739	18940.5	SEEPLKTDSSASNSNSELK	1441	117
PPB0321	HDM3B	IPI00298935.5	KDM3B	116	4.2507	6.08994	1.23009e+06	SEEPLKTDSSASNSNSELK	1441	117
PPB0321	HDM3B	IPI00298935.5	KDM3B	116	0.429657	4.76115	57696.7	IRELLRK	1441	117
PPB0321	HDM3B	IPI00298935.5	KDM3B	116	2.18945	6.17912	1.51051e+06	IRELLR	1441	117
PPB0321	CTRL	IPI00298935.5	KDM3B	117	0	3.74963	5618.68	IRELLRK	1441	117
PPB0321	HDM3A	IPI00298935.5	KDM3B	114	-0.37176	4.04775	11162.3	IRELLRK	1441	117
PPB0321	CTRL	IPI00298935.5	KDM3B	117	0	4.25804	18115.1	ISDTGLAAGTVPEK	1441	117
PPB0321	HDM3A	IPI00298935.5	KDM3B	114	0.688196	5.61612	413159	ISDTGLAAGTVPEK	1441	117
PPB0321	HDM3B	IPI00298935.5	KDM3B	116	2.14824	6.98814	9.73072e+06	ISDTGLAAGTVPEK	1441	117
PPB0321	CTRL	IPI00298935.5	KDM3B	117	0	4.32252	21014.7	ISDTGLAAGTVPEKQK	1441	117
PPB0321	HDM3A	IPI00298935.5	KDM3B	114	0.353854	5.34626	221951	ISDTGLAAGTVPEKQK	1441	117
PPB0321	HDM3B	IPI00298935.5	KDM3B	116	1.86536	6.76974	5.88489e+06	ISDTGLAAGTVPEKQK	1441	117
PPB0321	CTRL	IPI00298935.5	KDM3B	117	0	4.97002	93330.6	IYQPEGEEGWLYGVVSHQDSITR	1441	117
PPB0321	HDM3A	IPI00298935.5	KDM3B	114	-0.66216	4.97774	95004.6	IYQPEGEEGWLYGVVSHQDSITR	1441	117
PPB0321	HDM3B	IPI00298935.5	KDM3B	116	1.31615	6.86803	7.37959e+06	IYQPEGEEGWLYGVVSHQDSITR	1441	117
PPB0321	CTRL	IPI00298935.5	KDM3B	117	0	3.48085	3025.86	KFKEQEQDDSTVACR	1441	117
PPB0321	HDM3A	IPI00298935.5	KDM3B	114	0.871173	5.0219	105172	KFKEQEQDDSTVACR	1441	117
PPB0321	HDM3B	IPI00298935.5	KDM3B	116	2.10716	6.16986	1.47864e+06	KFKEQEQDDSTVACR	1441	117
PPB0321	HDM3A	IPI00298935.5	KDM3B	114	0.330755	3.74181	5518.42	DFWDGFEIICKR	1441	117
PPB0321	HDM3B	IPI00298935.5	KDM3B	116	2.15236	5.4754	298815	DFWDGFEIICKR	1441	117
PPB0321	CTRL	IPI00298935.5	KDM3B	117	0	3.71408	5177	DGRLNLASR	1441	117
PPB0321	HDM3A	IPI00298935.5	KDM3B	114	0.560967	4.94493	88089.8	DGRLNLASR	1441	117
PPB0321	HDM3B	IPI00298935.5	KDM3B	116	1.23496	5.53089	339543	DGRLNLASR	1441	117
PPB0321	CTRL	IPI00298935.5	KDM3B	117	0	4.08466	12152.2	DLLHSGPGK	1441	117
PPB0321	HDM3A	IPI00298935.5	KDM3B	114	0.53263	5.28717	193716	DLLHSGPGK	1441	117
PPB0321	HDM3B	IPI00298935.5	KDM3B	116	1.70356	6.37008	2.34464e+06	DLLHSGPGK	1441	117
PPB0321	CTRL	IPI00298935.5	KDM3B	117	0	3.44892	2811.4	DLLHSGPGKLPQTPLDTGIPFPPVFSTSSAGVK	1441	117
PPB0321	HDM3A	IPI00298935.5	KDM3B	114	0.373793	4.4926	31088.2	DLLHSGPGKLPQTPLDTGIPFPPVFSTSSAGVK	1441	117
PPB0321	HDM3B	IPI00298935.5	KDM3B	116	2.22938	6.26016	1.82037e+06	DLLHSGPGKLPQTPLDTGIPFPPVFSTSSAGVK	1441	117
PPB0321	CTRL	IPI00298935.5	KDM3B	117	0	3.2029	1595.5	DMMPTRFEDLMENLPLPEYTK	1441	117
PPB0321	HDM3A	IPI00298935.5	KDM3B	114	-0.11748	3.7553	5692.43	DMMPTRFEDLMENLPLPEYTK	1441	117
PPB0321	HDM3B	IPI00298935.5	KDM3B	116	0.183476	3.96823	9294.67	DMMPTRFEDLMENLPLPEYTK	1441	117
PPB0321	CTRL	IPI00298935.5	KDM3B	117	0	3.7148	5185.6	DMMPTRFEDLMENLPLPEYTKR	1441	117
PPB0321	HDM3A	IPI00298935.5	KDM3B	114	-0.0815728	4.30311	20095.8	DMMPTRFEDLMENLPLPEYTKR	1441	117
PPB0321	HDM3B	IPI00298935.5	KDM3B	116	0.771421	5.06808	116972	DMMPTRFEDLMENLPLPEYTKR	1441	117
PPB0321	CTRL	IPI00298935.5	KDM3B	117	0	2.84641	702.112	DSFKQSLESLSSGLCK	1441	117
PPB0321	HDM3A	IPI00298935.5	KDM3B	114	0.698865	4.21515	16411.6	DSFKQSLESLSSGLCK	1441	117
PPB0321	HDM3B	IPI00298935.5	KDM3B	116	1.76263	5.19089	155201	DSFKQSLESLSSGLCK	1441	117
PPB0321	CTRL	IPI00298935.5	KDM3B	117	0	4.37383	23650	DTDLSK	1441	117
PPB0321	HDM3A	IPI00298935.5	KDM3B	114	0.198604	5.24231	174709	DTDLSK	1441	117
PPB0321	CTRL	IPI00298935.5	KDM3B	117	0	2.74118	551.035	DFWDGFEIICKR	1441	117
PPB0321	HDM3B	IPI00298935.5	KDM3B	116	1.20041	6.1561	1.43251e+06	DTDLSK	1441	117
PPB0321	CTRL	IPI00298935.5	KDM3B	117	0	5.45961	288141	EAMMMVEPHQK	1441	117
PPB0321	HDM3A	IPI00298935.5	KDM3B	114	-0.139322	5.99016	977606	EAMMMVEPHQK	1441	117
PPB0321	HDM3B	IPI00298935.5	KDM3B	116	1.16849	7.20996	1.62166e+07	EAMMMVEPHQK	1441	117
PPB0321	CTRL	IPI00298935.5	KDM3B	117	0	2.76513	582.273	EDPVLLQGIR	1441	117
PPB0321	HDM3A	IPI00298935.5	KDM3B	114	0.66648	4.10149	12632.4	EDPVLLQGIR	1441	117
PPB0321	HDM3B	IPI00298935.5	KDM3B	116	3.86876	7.21574	1.6434e+07	EDPVLLQGIR	1441	117
PPB0321	CTRL	IPI00298935.5	KDM3B	117	0	2.35326	225.56	SELWKPEAFSQEFGDQDVDLVNCR	1441	117
PPB0321	HDM3A	IPI00298935.5	KDM3B	114	1.0417	4.06484	11610.3	SELWKPEAFSQEFGDQDVDLVNCR	1441	117
PPB0321	CTRL	IPI00298935.5	KDM3B	117	0	4.21116	16261.4	KKPLFITTDSSK	1441	117
PPB0321	HDM3A	IPI00298935.5	KDM3B	114	0.690893	5.57193	373190	KKPLFITTDSSK	1441	117
PPB0321	HDM3B	IPI00298935.5	KDM3B	116	2.38678	7.1798	1.51287e+07	KKPLFITTDSSK	1441	117
PPB0321	CTRL	IPI00298935.5	KDM3B	117	0	3.17868	1508.95	KPLFITTDSSK	1441	117
PPB0321	HDM3A	IPI00298935.5	KDM3B	114	0.331392	4.17995	15133.8	KPLFITTDSSK	1441	117
PPB0321	HDM3B	IPI00298935.5	KDM3B	116	1.1551	4.91564	82345.8	KPLFITTDSSK	1441	117
PPB0321	CTRL	IPI00298935.5	KDM3B	117	0	2.82134	662.742	KSASDSGCDPASK	1441	117
PPB0321	HDM3A	IPI00298935.5	KDM3B	114	1.4133	4.90453	80265	KSASDSGCDPASK	1441	117
PPB0321	HDM3B	IPI00298935.5	KDM3B	116	3.13548	6.53868	3.45687e+06	KSASDSGCDPASK	1441	117
PPB0321	CTRL	IPI00298935.5	KDM3B	117	0	3.02222	1052.5	KSASDSGCDPASKK	1441	117
PPB0321	HDM3A	IPI00298935.5	KDM3B	114	-0.225532	3.46657	2927.99	KSASDSGCDPASKK	1441	117
PPB0321	HDM3B	IPI00298935.5	KDM3B	116	0.836971	4.44105	27609.2	KSASDSGCDPASKK	1441	117
PPB0321	CTRL	IPI00298935.5	KDM3B	117	0	4.56162	36443.5	KVGEEQGQENPPDHDPIHDQSWYLDQTLR	1441	117
PPB0321	HDM3A	IPI00298935.5	KDM3B	114	0.0958287	5.32733	212485	KVGEEQGQENPPDHDPIHDQSWYLDQTLR	1441	117
PPB0321	HDM3B	IPI00298935.5	KDM3B	116	1.2747	6.41818	2.61924e+06	KVGEEQGQENPPDHDPIHDQSWYLDQTLR	1441	117
PPB0321	HDM3B	IPI00298935.5	KDM3B	116	1.18982	5.95727	906295	SETEEMGDEEVFSWLK	1441	117
PPB0321	HDM3B	IPI00298935.5	KDM3B	116	3.22431	6.15943	1.44354e+06	SELWKPEAFSQEFGDQDVDLVNCR	1441	117
PPB0321	CTRL	IPI00298935.5	KDM3B	117	0	4.18558	15331.5	SETEEMGDEEVFSWLK	1441	117
PPB0321	HDM3A	IPI00298935.5	KDM3B	114	0.908779	5.76424	581091	SETEEMGDEEVFSWLK	1441	117
PPB0321	CTRL	IPI00298935.5	KDM3B	117	0	2.99569	990.12	SKASLPNFLDHIIASVVENK	1441	117
PPB0321	HDM3A	IPI00298935.5	KDM3B	114	0.352699	4.01827	10429.6	SKASLPNFLDHIIASVVENK	1441	117
PPB0321	HDM3B	IPI00298935.5	KDM3B	116	2.00261	5.58016	380326	SKASLPNFLDHIIASVVENK	1441	117
PPB0321	CTRL	IPI00298935.5	KDM3B	117	0	3.57702	3775.9	SKASLPNFLDHIIASVVENKK	1441	117
PPB0321	HDM3A	IPI00298935.5	KDM3B	114	0.478515	4.72542	53139.2	SKASLPNFLDHIIASVVENKK	1441	117
PPB0321	HDM3B	IPI00298935.5	KDM3B	116	2.31855	6.47744	3.00217e+06	SKASLPNFLDHIIASVVENKK	1441	117
PPB0321	CTRL	IPI00298935.5	KDM3B	117	0	3.69262	4927.43	SQSNGVLATENKPLGFSFGCSSAQEAQK	1441	117
PPB0321	HDM3A	IPI00298935.5	KDM3B	114	-0.191516	4.17098	14824.6	SQSNGVLATENKPLGFSFGCSSAQEAQK	1441	117
PPB0321	HDM3B	IPI00298935.5	KDM3B	116	0.0508464	4.32533	21150.8	SQSNGVLATENKPLGFSFGCSSAQEAQK	1441	117
PPB0321	CTRL	IPI00298935.5	KDM3B	117	0	3.68897	4886.15	SQSNGVLATENKPLGFSFGCSSAQEAQKDTDLSK	1441	117
PPB0321	HDM3A	IPI00298935.5	KDM3B	114	0.438439	4.79729	62702.6	SQSNGVLATENKPLGFSFGCSSAQEAQKDTDLSK	1441	117
PPB0321	HDM3B	IPI00298935.5	KDM3B	116	0.949776	5.2206	166189	SQSNGVLATENKPLGFSFGCSSAQEAQKDTDLSK	1441	117
PPB0321	CTRL	IPI00298935.5	KDM3B	117	0	4.53672	34412.7	SVLGTDTKPGSK	1441	117
PPB0321	HDM3A	IPI00298935.5	KDM3B	114	0.422167	5.62877	425369	SVLGTDTKPGSK	1441	117
PPB0321	HDM3B	IPI00298935.5	KDM3B	116	2.12318	7.24176	1.74486e+07	SVLGTDTKPGSK	1441	117
PPB0321	CTRL	IPI00298935.5	KDM3B	117	0	3.94897	8891.45	SVLNKESHSPFGLDSFNSTAK	1441	117
PPB0321	HDM3A	IPI00298935.5	KDM3B	114	0.249321	4.86817	73820	SVLNKESHSPFGLDSFNSTAK	1441	117
PPB0321	HDM3B	IPI00298935.5	KDM3B	116	0.587538	5.11837	131332	SVLNKESHSPFGLDSFNSTAK	1441	117
PPB0321	CTRL	IPI00298935.5	KDM3B	117	0	3.75012	5625	TAPLKVGQSVLK	1441	117
PPB0321	HDM3A	IPI00298935.5	KDM3B	114	0.600014	5.02002	104717	TAPLKVGQSVLK	1441	117
PPB0321	HDM3B	IPI00298935.5	KDM3B	116	1.61869	5.95067	892626	TAPLKVGQSVLK	1441	117
PPB0321	CTRL	IPI00298935.5	KDM3B	117	0	4.05596	11375.2	TEGSSLRDLLHSGPGK	1441	117
PPB0321	HDM3A	IPI00298935.5	KDM3B	114	0.0939678	4.81981	66040	TEGSSLRDLLHSGPGK	1441	117
PPB0321	HDM3B	IPI00298935.5	KDM3B	116	0.743757	5.38158	240756	TEGSSLRDLLHSGPGK	1441	117
PPB0321	CTRL	IPI00642329.2	MFN2	117	0	3.96795	9288.52	QVSTAMAEEIRR	7	117
PPB0321	HDM3A	IPI00642329.2	MFN2	114	1.11078	5.74861	560538	QVSTAMAEEIRR	7	117
PPB0321	HDM3B	IPI00642329.2	MFN2	116	1.37262	5.92243	836424	QVSTAMAEEIRR	7	117
PPB0321	HDM3B	IPI00642329.2	MFN2	116		3.49575	3131.47	NMSDRCSTAITNSLQTMQQDMIDGLKPLLPVSVR	7	117
PPB0321	HDM3A	IPI00642329.2	MFN2	114		4.43004	26917.7	NMSDRCSTAITNSLQTMQQDMIDGLKPLLPVSVR	7	117
PPB0321	HDM3A	IPI00027192.6	PLOD1	114	-0.197652	3.66833	4659.37	AQVEEFLAQHGSEYQSVK	63	117
PPB0321	HDM3B	IPI00027192.6	PLOD1	116	0.867252	4.64521	44178.6	AQVEEFLAQHGSEYQSVK	63	117
PPB0321	CTRL	IPI00027192.6	PLOD1	117	0	2.25526	179.995	FLGSGGFIGYAPNLSK	63	117
PPB0321	HDM3A	IPI00027192.6	PLOD1	114	0.117688	3.04283	1103.64	FLGSGGFIGYAPNLSK	63	117
PPB0321	HDM3B	IPI00027192.6	PLOD1	116	1.40815	4.24528	17590.4	FLGSGGFIGYAPNLSK	63	117
PPB0321	CTRL	IPI00027192.6	PLOD1	117	0	2.21556	164.273	FWTFETGCTVCDEGLR	63	117
PPB0321	HDM3A	IPI00027192.6	PLOD1	114	0.431427	3.31687	2074.3	FWTFETGCTVCDEGLR	63	117
PPB0321	HDM3B	IPI00027192.6	PLOD1	116	0.624022	3.42145	2639.05	FWTFETGCTVCDEGLR	63	117
PPB0321	CTRL	IPI00027192.6	PLOD1	117	0	2.86723	736.59	GSALRGELQSSDLFHHSK	63	117
PPB0321	HDM3A	IPI00027192.6	PLOD1	114	0.258275	3.79538	6242.82	GSALRGELQSSDLFHHSK	63	117
PPB0321	HDM3B	IPI00027192.6	PLOD1	116	0.81464	4.26373	18353.8	GSALRGELQSSDLFHHSK	63	117
PPB0321	CTRL	IPI00027192.6	PLOD1	117	0	2.92774	846.722	HTLGHLLSLDSYR	63	117
PPB0321	HDM3A	IPI00027192.6	PLOD1	114	0.0841056	3.68173	4805.37	HTLGHLLSLDSYR	63	117
PPB0321	HDM3B	IPI00027192.6	PLOD1	116	0.990099	4.4997	31601	HTLGHLLSLDSYR	63	117
PPB0321	CTRL	IPI00027192.6	PLOD1	117	0	2.06794	116.933	IFLDPEKR	63	117
PPB0321	HDM3A	IPI00027192.6	PLOD1	114	1.05376	3.79158	6188.4	IFLDPEKR	63	117
PPB0321	HDM3B	IPI00027192.6	PLOD1	116	2.29226	4.94206	87510.2	IFLDPEKR	63	117
PPB0321	CTRL	IPI00027192.6	PLOD1	117	0	2.47572	299.035	IQALGLGEDWNVEK	63	117
PPB0321	HDM3A	IPI00027192.6	PLOD1	114	-0.0290146	3.11659	1307.94	IQALGLGEDWNVEK	63	117
PPB0321	HDM3B	IPI00027192.6	PLOD1	116	0.921522	3.9791	9530.26	IQALGLGEDWNVEK	63	117
PPB0321	CTRL	IPI00027192.6	PLOD1	117	0	0.678291	4.7675	IQGGYENVPTIDIHMNQIGFER	63	117
PPB0321	HDM3A	IPI00027192.6	PLOD1	114	1.67098	3.01915	1045.07	IQGGYENVPTIDIHMNQIGFER	63	117
PPB0321	HDM3B	IPI00027192.6	PLOD1	116	2.55905	4.40632	25487.1	KGWTLMHPGR	63	117
PPB0321	HDM3B	IPI00027192.6	PLOD1	116	2.95541	4.21556	16427.2	IQGGYENVPTIDIHMNQIGFER	63	117
PPB0321	CTRL	IPI00027192.6	PLOD1	117	0	1.26541	18.425	KGWTLMHPGR	63	117
PPB0321	HDM3A	IPI00027192.6	PLOD1	114	1.37231	3.3076	2030.47	KGWTLMHPGR	63	117
PPB0321	CTRL	IPI00027192.6	PLOD1	117	0	2.38782	244.24	LDPDMAFCANIR	63	117
PPB0321	HDM3A	IPI00027192.6	PLOD1	114	0.312179	3.36988	2343.56	LDPDMAFCANIR	63	117
PPB0321	HDM3B	IPI00027192.6	PLOD1	116	0.936789	3.90647	8062.43	LDPDMAFCANIR	63	117
PPB0321	CTRL	IPI00027192.6	PLOD1	117	0	2.13577	136.7	LETKYPVVSDGKR	63	117
PPB0321	HDM3A	IPI00027192.6	PLOD1	114	0.26909	3.07474	1187.79	LETKYPVVSDGKR	63	117
PPB0321	HDM3B	IPI00027192.6	PLOD1	116	0.802568	3.5202	3312.82	LETKYPVVSDGKR	63	117
PPB0321	CTRL	IPI00027192.6	PLOD1	117	0	3.31115	2047.15	LFIHNHEQHHK	63	117
PPB0321	HDM3A	IPI00027192.6	PLOD1	114	0.0785594	4.05959	11470.7	LFIHNHEQHHK	63	117
PPB0321	HDM3B	IPI00027192.6	PLOD1	116	0.871866	4.76488	58193.8	LFIHNHEQHHK	63	117
PPB0321	CTRL	IPI00027192.6	PLOD1	117	0	1.4672	29.3225	LQLNYLGNYIPR	63	117
PPB0321	HDM3A	IPI00027192.6	PLOD1	114	0.618026	2.75511	568.993	LQLNYLGNYIPR	63	117
PPB0321	HDM3B	IPI00027192.6	PLOD1	116	2.26222	4.31128	20477.6	LQLNYLGNYIPR	63	117
PPB0321	CTRL	IPI00027192.6	PLOD1	117	0	1.5787	37.905	LTHYHEGLPTTR	63	117
PPB0321	HDM3A	IPI00027192.6	PLOD1	114	-0.0317839	2.21679	164.738	LTHYHEGLPTTR	63	117
PPB0321	HDM3B	IPI00027192.6	PLOD1	116	0.646978	2.80754	642.001	LTHYHEGLPTTR	63	117
PPB0321	CTRL	IPI00027192.6	PLOD1	117	0	2.69728	498.062	LVAEWEGQDSDSDQLFYTK	63	117
PPB0321	HDM3A	IPI00027192.6	PLOD1	114	-0.832126	2.53504	342.798	LVAEWEGQDSDSDQLFYTK	63	117
PPB0321	HDM3B	IPI00027192.6	PLOD1	116	0.384563	3.66371	4610.07	LVAEWEGQDSDSDQLFYTK	63	117
PPB0321	CTRL	IPI00027192.6	PLOD1	117	0	0.934157	8.59325	LVGPEVR	63	117
PPB0321	HDM3A	IPI00027192.6	PLOD1	114	2.01019	3.61423	4113.68	LVGPEVR	63	117
PPB0321	HDM3A	IPI00027192.6	PLOD1	114		2.93314	857.311	AQFDLAFVVR	63	117
PPB0321	HDM3B	IPI00027192.6	PLOD1	116		4.10519	12740.5	AQFDLAFVVR	63	117
PPB0321	HDM3A	IPI00027192.6	PLOD1	114		3.17118	1483.13	FLLEYIAPMTEK	63	117
PPB0321	HDM3B	IPI00027192.6	PLOD1	116		4.57344	37449	FLLEYIAPMTEK	63	117
PPB0321	HDM3A	IPI00027192.6	PLOD1	114		2.94168	874.332	IFQNLDGALDEVVLK	63	117
PPB0321	HDM3B	IPI00027192.6	PLOD1	116		4.17348	14910.2	IFQNLDGALDEVVLK	63	117
PPB0321	HDM3A	IPI00027192.6	PLOD1	114		3.64499	4415.63	LLIQQNK	63	117
PPB0321	HDM3B	IPI00027192.6	PLOD1	116		5.12011	131860	LLIQQNK	63	117
PPB0321	HDM3A	IPI00027192.6	PLOD1	114		3.20392	1599.26	LYPGYYTR	63	117
PPB0321	HDM3B	IPI00027192.6	PLOD1	116		4.6094	40682.2	LYPGYYTR	63	117
PPB0321	HDM3A	IPI00027192.6	PLOD1	114		3.59396	3926.08	MANADAR	63	117
PPB0321	HDM3B	IPI00027192.6	PLOD1	116		4.42399	26545.3	MANADAR	63	117
PPB0321	HDM3A	IPI00027192.6	PLOD1	114		3.23445	1715.72	SAQFFNYK	63	117
PPB0321	HDM3B	IPI00027192.6	PLOD1	116		4.31321	20569	SAQFFNYK	63	117
PPB0321	HDM3A	IPI00027192.6	PLOD1	114		1.78728	61.274	SQVVFSAEELIYPDRR	63	117
PPB0321	HDM3B	IPI00027192.6	PLOD1	116		2.76173	577.743	SQVVFSAEELIYPDRR	63	117
PPB0321	HDM3B	IPI00027192.6	PLOD1	116	3.43815	4.95416	89983.9	LVGPEVR	63	117
PPB0321	CTRL	IPI00027192.6	PLOD1	117	0	3.03521	1084.45	NLAYDTLPVLIHGNGPTK	63	117
PPB0321	HDM3A	IPI00027192.6	PLOD1	114	-0.261062	3.44403	2779.89	NLAYDTLPVLIHGNGPTK	63	117
PPB0321	HDM3B	IPI00027192.6	PLOD1	116	0.691356	4.03698	10888.8	NMGADLCR	63	117
PPB0321	HDM3B	IPI00027192.6	PLOD1	116	0.649532	4.2666	18475.8	NLAYDTLPVLIHGNGPTK	63	117
PPB0321	CTRL	IPI00027192.6	PLOD1	117	0	2.76376	580.447	NMGADLCR	63	117
PPB0321	HDM3A	IPI00027192.6	PLOD1	114	0.155342	3.58898	3881.37	NMGADLCR	63	117
PPB0321	CTRL	IPI00027192.6	PLOD1	117	0	2.40874	256.298	NVIAPLMTR	63	117
PPB0321	HDM3A	IPI00027192.6	PLOD1	114	0.266658	3.34528	2214.53	NVIAPLMTR	63	117
PPB0321	HDM3B	IPI00027192.6	PLOD1	116	1.18457	4.17518	14968.4	NVIAPLMTR	63	117
PPB0321	CTRL	IPI00027192.6	PLOD1	117	0	1.64941	44.6075	QQDVFMFLTNR	63	117
PPB0321	HDM3A	IPI00027192.6	PLOD1	114	0.772178	3.09147	1234.43	QQDVFMFLTNR	63	117
PPB0321	HDM3B	IPI00027192.6	PLOD1	116	1.97996	4.21123	16263.9	QQDVFMFLTNR	63	117
PPB0321	CTRL	IPI00027192.6	PLOD1	117	0	1.97513	94.435	RVGVWNVPYISNIYLIK	63	117
PPB0321	HDM3A	IPI00027192.6	PLOD1	114	0.257963	2.90298	799.79	RVGVWNVPYISNIYLIK	63	117
PPB0321	HDM3B	IPI00027192.6	PLOD1	116	1.42555	3.98254	9606.01	RVGVWNVPYISNIYLIK	63	117
PPB0321	CTRL	IPI00027192.6	PLOD1	117	0	2.51268	325.6	SEDYVDIVQGR	63	117
PPB0321	HDM3A	IPI00027192.6	PLOD1	114	0.231082	3.41365	2592.07	SEDYVDIVQGR	63	117
PPB0321	HDM3B	IPI00027192.6	PLOD1	116	1.23355	4.3281	21286.3	SEDYVDIVQGR	63	117
PPB0321	CTRL	IPI00027192.6	PLOD1	117	0	2.12301	132.743	SQVVFSAEELIYPDR	63	117
PPB0321	HDM3A	IPI00027192.6	PLOD1	114	-0.0693265	2.72356	529.131	SQVVFSAEELIYPDR	63	117
PPB0321	HDM3B	IPI00027192.6	PLOD1	116	1.05437	3.75924	5744.38	SQVVFSAEELIYPDR	63	117
PPB0321	CTRL	IPI00027192.6	PLOD1	117	0	1.30567	20.215	TTHLHNDLWEVFSNPEDWKEK	63	117
PPB0321	HDM3A	IPI00027192.6	PLOD1	114	0.505602	2.48116	302.8	TTHLHNDLWEVFSNPEDWKEK	63	117
PPB0321	HDM3B	IPI00027192.6	PLOD1	116	1.75525	3.64279	4393.27	TTHLHNDLWEVFSNPEDWKEK	63	117
PPB0321	CTRL	IPI00027192.6	PLOD1	117	0	0.641573	4.381	VGVDYEGGGCR	63	117
PPB0321	HDM3A	IPI00027192.6	PLOD1	114	2.07716	3.38861	2446.86	VGVDYEGGGCR	63	117
PPB0321	HDM3B	IPI00027192.6	PLOD1	116	3.34465	4.56809	36990.2	VGVDYEGGGCR	63	117
PPB0321	CTRL	IPI00027192.6	PLOD1	117	0	1.87994	75.8475	VGVWNVPYISNIYLIK	63	117
PPB0321	HDM3A	IPI00027192.6	PLOD1	114	0.0403704	2.59019	389.217	VGVWNVPYISNIYLIK	63	117
PPB0321	CTRL	IPI00027192.6	PLOD1	117	0	2.65086	447.567	YNCSIR	63	117
PPB0321	HDM3B	IPI00027192.6	PLOD1	116	1.15592	3.61773	4146.93	VGVWNVPYISNIYLIK	63	117
PPB0321	CTRL	IPI00027192.6	PLOD1	117	0	2.17252	148.77	YIAVSFVDP	63	117
PPB0321	HDM3A	IPI00027192.6	PLOD1	114	0.138089	2.98048	956.058	YIAVSFVDP	63	117
PPB0321	HDM3A	IPI00027192.6	PLOD1	114	-0.0214817	3.29926	1991.85	YNCSIR	63	117
PPB0321	HDM3B	IPI00027192.6	PLOD1	116	0.700051	3.93277	8565.84	YNCSIR	63	117
PPB0321	CTRL	IPI00027192.6	PLOD1	117	0	2.65654	453.462	YPVVSDGKR	63	117
PPB0321	HDM3A	IPI00027192.6	PLOD1	114	0.198552	3.52497	3349.45	YPVVSDGKR	63	117
PPB0321	HDM3B	IPI00027192.6	PLOD1	116	0.80577	4.04417	11070.6	YPVVSDGKR	63	117
PPB0321	HDM3A	IPI00472165.1	PLOD2	114	-0.0459362	2.05947	114.676	FLDILLTLDYPKEALK	79	117
PPB0321	HDM3B	IPI00472165.1	PLOD2	116	1.70966	3.72705	5334.02	FLDILLTLDYPKEALK	79	117
PPB0321	CTRL	IPI00472165.1	PLOD2	117	0	3.0291	1069.3	FMQSAK	79	117
PPB0321	HDM3A	IPI00472165.1	PLOD2	114	0.164153	3.86313	7296.8	FMQSAK	79	117
PPB0321	HDM3B	IPI00472165.1	PLOD2	116	1.17788	4.78884	61495.3	FMQSAK	79	117
PPB0321	CTRL	IPI00472165.1	PLOD2	117	0	2.76601	583.457	GGDGINSIGGGQK	79	117
PPB0321	HDM3A	IPI00472165.1	PLOD2	114	0.336583	3.77247	5922.05	GGDGINSIGGGQK	79	117
PPB0321	HDM3B	IPI00472165.1	PLOD2	116	1.3082	4.65607	45297.3	GGDGINSIGGGQK	79	117
PPB0321	CTRL	IPI00472165.1	PLOD2	117	0	1.58212	38.205	ILIEQNRK	79	117
PPB0321	HDM3A	IPI00472165.1	PLOD2	114	0.913708	3.16571	1464.56	ILIEQNRK	79	117
PPB0321	HDM3B	IPI00472165.1	PLOD2	116	1.83409	3.99807	9955.58	ILIEQNRK	79	117
PPB0321	CTRL	IPI00472165.1	PLOD2	117	0	2.69435	494.706	ISGGYENVPTDDIHMK	79	117
PPB0321	HDM3A	IPI00472165.1	PLOD2	114	0.149271	3.5135	3262.1	ISGGYENVPTDDIHMK	79	117
PPB0321	HDM3B	IPI00472165.1	PLOD2	116	1.53393	4.81014	64585.6	ISGGYENVPTDDIHMK	79	117
PPB0321	CTRL	IPI00472165.1	PLOD2	117	0	2.00934	102.174	IVQQWNLQDNDDDQLFYTK	79	117
PPB0321	HDM3A	IPI00472165.1	PLOD2	114	0.0180806	2.6973	498.08	IVQQWNLQDNDDDQLFYTK	79	117
PPB0321	HDM3B	IPI00472165.1	PLOD2	116	1.63514	4.22634	16840	IVQQWNLQDNDDDQLFYTK	79	117
PPB0321	CTRL	IPI00472165.1	PLOD2	117	0	2.94309	877.178	LADKYPVVHIGKR	79	117
PPB0321	HDM3A	IPI00472165.1	PLOD2	114	0.324645	3.93761	8661.9	LADKYPVVHIGKR	79	117
PPB0321	HDM3B	IPI00472165.1	PLOD2	116	1.49188	5.01683	103951	LADKYPVVHIGKR	79	117
PPB0321	CTRL	IPI00472165.1	PLOD2	117	0	2.75736	571.957	QVDLENVWLHFIR	79	117
PPB0321	CTRL	IPI00472165.1	PLOD2	117	0	1.12399	13.3042	LLVITVATK	79	117
PPB0321	HDM3A	IPI00472165.1	PLOD2	114	1.47746	3.27133	1867.82	LLVITVATK	79	117
PPB0321	HDM3B	IPI00472165.1	PLOD2	116	2.88048	4.58633	38577	LLVITVATK	79	117
PPB0321	HDM3A	IPI00472165.1	PLOD2	114	-0.235503	3.19174	1555.04	QVDLENVWLHFIR	79	117
PPB0321	HDM3B	IPI00472165.1	PLOD2	116	1.04922	4.38844	24459.3	QVDLENVWLHFIR	79	117
PPB0321	CTRL	IPI00472165.1	PLOD2	117	0	3.14372	1392.25	SEDYVDIVQGNR	79	117
PPB0321	HDM3A	IPI00472165.1	PLOD2	114	0.0381874	3.85178	7108.61	SEDYVDIVQGNR	79	117
PPB0321	HDM3B	IPI00472165.1	PLOD2	116	1.02284	4.74842	56029.5	SEDYVDIVQGNR	79	117
PPB0321	CTRL	IPI00472165.1	PLOD2	117	0	2.27352	187.725	VFAGYYTK	79	117
PPB0321	HDM3A	IPI00472165.1	PLOD2	114	1.72254	4.66595	46338.9	VFAGYYTK	79	117
PPB0321	HDM3B	IPI00472165.1	PLOD2	116	2.10132	4.9567	90511.7	VFAGYYTK	79	117
PPB0321	CTRL	IPI00472165.1	PLOD2	117	0	1.52119	33.2037	VGVWNVPYMANVYLIK	79	117
PPB0321	HDM3A	IPI00472165.1	PLOD2	114	0.134648	2.32572	211.697	VGVWNVPYMANVYLIK	79	117
PPB0321	HDM3B	IPI00472165.1	PLOD2	116	1.914	4.01704	10400.3	VGVWNVPYMANVYLIK	79	117
PPB0321	CTRL	IPI00472165.1	PLOD2	117	0	2.26364	183.5	VLGQGEEWR	79	117
PPB0321	HDM3A	IPI00472165.1	PLOD2	114	0.425693	3.35921	2286.7	VLGQGEEWR	79	117
PPB0321	HDM3B	IPI00472165.1	PLOD2	116	1.71856	4.56405	36648.4	VLGQGEEWR	79	117
PPB0321	CTRL	IPI00472165.1	PLOD2	117	0	2.25499	179.882	VLGQGEEWRGGDGINSIGGGQK	79	117
PPB0321	HDM3A	IPI00472165.1	PLOD2	114	0.554249	3.47912	3013.82	VLGQGEEWRGGDGINSIGGGQK	79	117
PPB0321	HDM3B	IPI00472165.1	PLOD2	116	1.64953	4.48638	30646.1	VLGQGEEWRGGDGINSIGGGQK	79	117
PPB0321	CTRL	IPI00472165.1	PLOD2	117	0	1.53681	34.42	VVFAADGILWPDKR	79	117
PPB0321	HDM3A	IPI00472165.1	PLOD2	114	1.26747	3.47416	2979.6	VVFAADGILWPDKR	79	117
PPB0321	HDM3B	IPI00472165.1	PLOD2	116	2.9337	5.05238	112817	VVFAADGILWPDKR	79	117
PPB0321	CTRL	IPI00472165.1	PLOD2	117	0	2.31628	207.15	VYIDPLKR	79	117
PPB0321	HDM3A	IPI00472165.1	PLOD2	114	0.24809	3.23425	1714.96	VYIDPLKR	79	117
PPB0321	HDM3B	IPI00472165.1	PLOD2	116	0.633155	3.5313	3398.61	VYIDPLKR	79	117
PPB0321	HDM3A	IPI00472165.1	PLOD2	114		3.46405	2911.08	EFIAPVTLK	79	117
PPB0321	HDM3B	IPI00472165.1	PLOD2	116		4.88738	77157.2	EFIAPVTLK	79	117
PPB0321	HDM3A	IPI00472165.1	PLOD2	114		2.94231	875.615	GFALLNFVVK	79	117
PPB0321	HDM3B	IPI00472165.1	PLOD2	116		4.63413	43065.5	GFALLNFVVK	79	117
PPB0321	HDM3A	IPI00472165.1	PLOD2	114		3.45033	2820.53	IIAPLVTR	79	117
PPB0321	HDM3B	IPI00472165.1	PLOD2	116		4.85475	71573.1	IIAPLVTR	79	117
PPB0321	HDM3A	IPI00472165.1	PLOD2	114		1.98168	95.8685	ILIEQNR	79	117
PPB0321	HDM3B	IPI00472165.1	PLOD2	116		3.29815	1986.79	ILIEQNR	79	117
PPB0321	HDM3A	IPI00472165.1	PLOD2	114		2.60226	400.187	IVGPEENLSQAEAR	79	117
PPB0321	HDM3B	IPI00472165.1	PLOD2	116		4.14794	14058.4	IVGPEENLSQAEAR	79	117
PPB0321	HDM3A	IPI00472165.1	PLOD2	114		3.43295	2709.9	KIIAPLVTR	79	117
PPB0321	HDM3B	IPI00472165.1	PLOD2	116		5.04232	110234	KIIAPLVTR	79	117
PPB0321	HDM3A	IPI00472165.1	PLOD2	114		3.38539	2428.77	LFIHNK	79	117
PPB0321	HDM3B	IPI00472165.1	PLOD2	116		4.98709	97070.9	LFIHNK	79	117
PPB0321	HDM3A	IPI00472165.1	PLOD2	114		2.28248	191.639	LWSNFWGALSPDGYYAR	79	117
PPB0321	HDM3B	IPI00472165.1	PLOD2	116		2.93491	860.81	LWSNFWGALSPDGYYAR	79	117
PPB0321	HDM3A	IPI00472165.1	PLOD2	114		3.15442	1427	SLRPHHDASTFTINIALNNVGEDFQGGGCK	79	117
PPB0321	HDM3B	IPI00472165.1	PLOD2	116		3.99466	9877.75	SLRPHHDASTFTINIALNNVGEDFQGGGCK	79	117
PPB0321	HDM3A	IPI00472165.1	PLOD2	114		3.577	3775.71	VFFDK	79	117
PPB0321	HDM3B	IPI00472165.1	PLOD2	116		5.00828	101926	VFFDK	79	117
PPB0321	HDM3A	IPI00472165.1	PLOD2	114		2.54551	351.166	YIAVSFIDP	79	117
PPB0321	HDM3B	IPI00472165.1	PLOD2	116		1.75057	56.3085	IFTENIVEQPCPDVFWFPIFSEK	79	117
PPB0321	HDM3B	IPI00472165.1	PLOD2	116		3.92667	8446.27	YLNSGGFIGYAPYVNR	79	117
PPB0321	CTRL	IPI00472165.1	PLOD2	117	0	2.35572	226.843	ACDELVEEMEHYGK	79	117
PPB0321	HDM3A	IPI00472165.1	PLOD2	114	0.566327	3.59193	3907.79	ACDELVEEMEHYGK	79	117
PPB0321	HDM3B	IPI00472165.1	PLOD2	116	1.88861	4.82619	67018	ACDELVEEMEHYGK	79	117
PPB0321	CTRL	IPI00472165.1	PLOD2	117	0	2.93265	856.342	AKHEIK	79	117
PPB0321	HDM3A	IPI00472165.1	PLOD2	114	0.330306	3.93283	8567.09	AKHEIK	79	117
PPB0321	HDM3B	IPI00472165.1	PLOD2	116	1.66426	5.17877	150929	AKHEIK	79	117
PPB0321	CTRL	IPI00472165.1	PLOD2	117	0	2.60806	405.562	ANHKVVFAADGILWPDKR	79	117
PPB0321	HDM3A	IPI00472165.1	PLOD2	114	0.0301303	3.30807	2032.68	ANHKVVFAADGILWPDKR	79	117
PPB0321	HDM3B	IPI00472165.1	PLOD2	116	0.883822	4.07374	11850.6	ANHKVVFAADGILWPDKR	79	117
PPB0321	CTRL	IPI00472165.1	PLOD2	117	0	2.3554	226.675	DIKVFFDK	79	117
PPB0321	HDM3A	IPI00472165.1	PLOD2	114	0.119328	3.14461	1395.12	DIKVFFDK	79	117
PPB0321	HDM3B	IPI00472165.1	PLOD2	116	1.29016	4.22743	16882.2	DIKVFFDK	79	117
PPB0321	CTRL	IPI00472165.1	PLOD2	117	0	1.94754	88.6222	DKLDPDMALCR	79	117
PPB0321	HDM3A	IPI00472165.1	PLOD2	114	0.931039	3.54846	3535.59	DKLDPDMALCR	79	117
PPB0321	HDM3B	IPI00472165.1	PLOD2	116	1.79571	4.32511	21140.4	DKLDPDMALCR	79	117
PPB0321	CTRL	IPI00472165.1	PLOD2	117	0	3.12393	1330.25	EAINITLDHK	79	117
PPB0321	HDM3A	IPI00472165.1	PLOD2	114	0.369742	4.16355	14573.2	EAINITLDHK	79	117
PPB0321	HDM3B	IPI00472165.1	PLOD2	116	0.442382	4.14818	14066.2	EAINITLDHK	79	117
PPB0321	CTRL	IPI00472165.1	PLOD2	117	0	2.16096	144.863	EMGVFMYISNRHEFGR	79	117
PPB0321	CTRL	IPI00472165.1	PLOD2	117	0	2.62267	419.436	EMGVFMYISNR	79	117
PPB0321	HDM3A	IPI00472165.1	PLOD2	114	0.446722	3.73927	5486.15	EMGVFMYISNR	79	117
PPB0321	HDM3B	IPI00472165.1	PLOD2	116	1.16759	4.37211	23556.5	EMGVFMYISNR	79	117
PPB0321	HDM3A	IPI00472165.1	PLOD2	114	0.248215	3.07905	1199.64	EMGVFMYISNRHEFGR	79	117
PPB0321	HDM3B	IPI00472165.1	PLOD2	116	1.15241	3.89523	7856.45	EMGVFMYISNRHEFGR	79	117
PPB0321	CTRL	IPI00472165.1	PLOD2	117	0	2.85165	710.635	ESDGFHR	79	117
PPB0321	HDM3A	IPI00472165.1	PLOD2	114	-0.0807907	3.44074	2758.9	ESDGFHR	79	117
PPB0321	HDM3B	IPI00472165.1	PLOD2	116	0.337037	3.77054	5895.82	ESDGFHR	79	117
PPB0321	CTRL	IPI00472165.1	PLOD2	117	0	1.5317	34.0172	FLDILLTLDYPK	79	117
PPB0321	HDM3A	IPI00472165.1	PLOD2	114	0.0631793	2.26476	183.975	FLDILLTLDYPK	79	117
PPB0321	HDM3B	IPI00472165.1	PLOD2	116	0.765435	2.87899	756.824	FLDILLTLDYPK	79	117
PPB0321	CTRL	IPI00472165.1	PLOD2	117	0	1.43553	27.2602	FLDILLTLDYPKEALK	79	117
PPB0321	CTRL	IPI00030255.1	PLOD3	117	0	2.5849	384.504	AVMNFVVR	92	117
PPB0321	HDM3A	IPI00030255.1	PLOD3	114	0.589103	3.84388	6980.47	AVMNFVVR	92	117
PPB0321	HDM3B	IPI00030255.1	PLOD3	116	1.914	5.08076	120438	AVMNFVVR	92	117
PPB0321	CTRL	IPI00030255.1	PLOD3	117	0	1.3032	20.1	DKGIFLHLSNQHEFGR	92	117
PPB0321	HDM3A	IPI00030255.1	PLOD3	114	1.83383	3.8069	6410.64	DKGIFLHLSNQHEFGR	92	117
PPB0321	HDM3B	IPI00030255.1	PLOD3	116	3.00432	4.88937	77512.8	DKGIFLHLSNQHEFGR	92	117
PPB0321	CTRL	IPI00030255.1	PLOD3	117	0	2.81411	651.8	DMAMDLCR	92	117
PPB0321	HDM3A	IPI00030255.1	PLOD3	114	0.268855	3.75285	5660.42	DMAMDLCR	92	117
PPB0321	HDM3B	IPI00030255.1	PLOD3	116	0.903718	4.29969	19938.5	DMAMDLCR	92	117
PPB0321	CTRL	IPI00030255.1	PLOD3	117	0	3.07904	1199.61	DPVNPEK	92	117
PPB0321	HDM3A	IPI00030255.1	PLOD3	114	0.924003	4.67292	47089.4	DPVNPEK	92	117
PPB0321	HDM3B	IPI00030255.1	PLOD3	116	0.970884	4.63179	42833.6	DPVNPEK	92	117
PPB0321	CTRL	IPI00030255.1	PLOD3	117	0	1.96832	92.965	DVFSGSDTDPDMAFCK	92	117
PPB0321	HDM3A	IPI00030255.1	PLOD3	114	0.741432	3.37963	2396.8	DVFSGSDTDPDMAFCK	92	117
PPB0321	HDM3B	IPI00030255.1	PLOD3	116	1.84787	4.39805	25006.1	DVFSGSDTDPDMAFCK	92	117
PPB0321	CTRL	IPI00030255.1	PLOD3	117	0	2.49938	315.775	EKLSLNLDHK	92	117
PPB0321	HDM3A	IPI00030255.1	PLOD3	114	0.124574	3.29383	1967.13	EKLSLNLDHK	92	117
PPB0321	HDM3B	IPI00030255.1	PLOD3	116	1.30708	4.38832	24452.1	EKLSLNLDHK	92	117
PPB0321	CTRL	IPI00030255.1	PLOD3	117	0	3.53564	3432.72	FVQSGSR	92	117
PPB0321	CTRL	IPI00030255.1	PLOD3	117	0	1.16929	14.767	FLNSGGFIGFATTIHQIVRQWK	92	117
PPB0321	HDM3A	IPI00030255.1	PLOD3	114	0.083564	1.92274	83.7021	FLNSGGFIGFATTIHQIVRQWK	92	117
PPB0321	HDM3B	IPI00030255.1	PLOD3	116	1.24472	2.99587	990.537	FLNSGGFIGFATTIHQIVRQWK	92	117
PPB0321	HDM3A	IPI00030255.1	PLOD3	114	-0.360147	3.84537	7004.41	FVQSGSR	92	117
PPB0321	HDM3B	IPI00030255.1	PLOD3	116	0.566113	4.68361	48262.8	FVQSGSR	92	117
PPB0321	CTRL	IPI00030255.1	PLOD3	117	0	0.669108	4.66775	GLDYEGGGCR	92	117
PPB0321	HDM3A	IPI00030255.1	PLOD3	114	1.54177	2.88076	759.909	GLDYEGGGCR	92	117
PPB0321	HDM3B	IPI00030255.1	PLOD3	116	2.67626	3.92723	8457.32	GLDYEGGGCR	92	117
PPB0321	CTRL	IPI00030255.1	PLOD3	117	0	3.16238	1453.38	GRDPVNPEK	92	117
PPB0321	HDM3A	IPI00030255.1	PLOD3	114	0.355508	4.18777	15408.7	GRDPVNPEK	92	117
PPB0321	HDM3B	IPI00030255.1	PLOD3	116	1.22364	4.96788	92871	GRDPVNPEK	92	117
PPB0321	CTRL	IPI00030255.1	PLOD3	117	0	1.91389	82.015	GRDPVNPEKLLVITVATAETEGYLR	92	117
PPB0321	HDM3A	IPI00030255.1	PLOD3	114	-0.241521	2.34225	219.914	GRDPVNPEKLLVITVATAETEGYLR	92	117
PPB0321	HDM3B	IPI00030255.1	PLOD3	116	1.2656	3.76135	5772.31	GRDPVNPEKLLVITVATAETEGYLR	92	117
PPB0321	CTRL	IPI00030255.1	PLOD3	117	0	3.3861	2432.76	ILIEENR	92	117
PPB0321	HDM3A	IPI00030255.1	PLOD3	114	0.0644562	4.12044	13195.8	ILIEENR	92	117
PPB0321	HDM3B	IPI00030255.1	PLOD3	116	0.767091	4.73505	54331.4	ILIEENR	92	117
PPB0321	CTRL	IPI00030255.1	PLOD3	117	0	2.50454	319.552	ILIEENRK	92	117
PPB0321	HDM3A	IPI00030255.1	PLOD3	114	0.18244	3.35686	2274.37	ILIEENRK	92	117
PPB0321	HDM3B	IPI00030255.1	PLOD3	116	0.939662	4.02606	10618.5	ILIEENRK	92	117
PPB0321	CTRL	IPI00030255.1	PLOD3	117	0	3.08051	1203.67	KGWALLHPGR	92	117
PPB0321	HDM3A	IPI00030255.1	PLOD3	114	0.074987	3.82538	6689.23	KGWALLHPGR	92	117
PPB0321	HDM3B	IPI00030255.1	PLOD3	116	1.46674	5.12911	134621	KGWALLHPGR	92	117
PPB0321	CTRL	IPI00030255.1	PLOD3	117	0	2.91412	820.587	LAGGYENVPTVDIHMK	92	117
PPB0321	HDM3A	IPI00030255.1	PLOD3	114	0.0489505	3.63296	4294.92	LAGGYENVPTVDIHMK	92	117
PPB0321	HDM3B	IPI00030255.1	PLOD3	116	1.15724	4.65323	45001.4	LAGGYENVPTVDIHMK	92	117
PPB0321	CTRL	IPI00030255.1	PLOD3	117	0	3.50716	3214.82	LLATSR	92	117
PPB0321	HDM3A	IPI00030255.1	PLOD3	114	-0.16826	4.00878	10204.2	LLATSR	92	117
PPB0321	HDM3B	IPI00030255.1	PLOD3	116	0.520151	4.60917	40660.1	LLATSR	92	117
PPB0321	CTRL	IPI00030255.1	PLOD3	117	0	2.12862	134.47	LLLLDYPPDR	92	117
PPB0321	HDM3A	IPI00030255.1	PLOD3	114	0.670072	3.46858	2941.55	LLLLDYPPDR	92	117
PPB0321	HDM3B	IPI00030255.1	PLOD3	116	1.96874	4.67922	47777.1	LLLLDYPPDR	92	117
PPB0321	CTRL	IPI00030255.1	PLOD3	117	0	2.69396	494.264	LLVITVATAETEGYLR	92	117
PPB0321	HDM3B	IPI00030255.1	PLOD3	116	1.29586	4.57167	37297.1	LLVITVATAETEGYLR	92	117
PPB0321	CTRL	IPI00030255.1	PLOD3	117	0	2.64417	440.73	LVGPEEALSPGEAR	92	117
PPB0321	HDM3A	IPI00030255.1	PLOD3	114	0.37313	3.68718	4866.12	LVGPEEALSPGEAR	92	117
PPB0321	HDM3B	IPI00030255.1	PLOD3	116	1.32524	4.55127	35585.4	LVGPEEALSPGEAR	92	117
PPB0321	CTRL	IPI00030255.1	PLOD3	117	0	3.34007	2188.13	MELPQR	92	117
PPB0321	HDM3A	IPI00030255.1	PLOD3	114	0.219465	4.22942	16959.7	MELPQR	92	117
PPB0321	HDM3B	IPI00030255.1	PLOD3	116	0.740708	4.66264	45987.7	MELPQR	92	117
PPB0321	CTRL	IPI00030255.1	PLOD3	117	0	2.42496	266.05	QVGYEDQWLQLLR	92	117
PPB0321	HDM3A	IPI00030255.1	PLOD3	114	-0.513442	2.5814	381.419	QVGYEDQWLQLLR	92	117
PPB0321	HDM3B	IPI00030255.1	PLOD3	116	1.14087	4.14769	14050.5	QVGYEDQWLQLLR	92	117
PPB0321	CTRL	IPI00030255.1	PLOD3	117	0	2.21283	163.243	RVGVWNVPYISQAYVIR	92	117
PPB0321	HDM3A	IPI00030255.1	PLOD3	114	0.140754	3.02347	1055.52	RVGVWNVPYISQAYVIR	92	117
PPB0321	HDM3B	IPI00030255.1	PLOD3	116	0.733649	3.52834	3375.54	RVGVWNVPYISQAYVIR	92	117
PPB0321	CTRL	IPI00030255.1	PLOD3	117	0	2.41518	260.125	SEDYVELVQR	92	117
PPB0321	HDM3A	IPI00030255.1	PLOD3	114	0.0192349	3.1043	1271.45	SEDYVELVQR	92	117
PPB0321	HDM3B	IPI00030255.1	PLOD3	116	1.27886	4.27591	18875.9	SEDYVELVQR	92	117
PPB0321	CTRL	IPI00030255.1	PLOD3	117	0	2.71503	518.83	SEDYVELVQRK	92	117
PPB0321	HDM3A	IPI00030255.1	PLOD3	114	0.21972	3.60462	4023.69	SEDYVELVQRK	92	117
PPB0321	HDM3B	IPI00030255.1	PLOD3	116	0.74562	4.04251	11028.2	SEDYVELVQRK	92	117
PPB0321	CTRL	IPI00030255.1	PLOD3	117	0	2.68055	479.236	TLGLGEEWRGGDVAR	92	117
PPB0321	HDM3A	IPI00030255.1	PLOD3	114	0.221059	3.57149	3728.1	TLGLGEEWRGGDVAR	92	117
PPB0321	HDM3B	IPI00030255.1	PLOD3	116	1.15162	4.41403	25943.3	TLGLGEEWRGGDVAR	92	117
PPB0321	CTRL	IPI00030255.1	PLOD3	117	0	2.69566	496.2	TLPGGQPPPR	92	117
PPB0321	HDM3A	IPI00030255.1	PLOD3	114	-0.0520123	3.31183	2050.34	LLVITVATAETEGYLR	92	117
PPB0321	HDM3A	IPI00030255.1	PLOD3	114	0.7206	4.08614	12193.7	TLPGGQPPPR	92	117
PPB0321	HDM3B	IPI00030255.1	PLOD3	116	1.12366	4.40117	25186.9	TLPGGQPPPR	92	117
PPB0321	CTRL	IPI00030255.1	PLOD3	117	0	2.45527	285.279	TYVGPMTESLFPGYHTK	92	117
PPB0321	HDM3A	IPI00030255.1	PLOD3	114	0.555824	3.68097	4797.05	TYVGPMTESLFPGYHTK	92	117
PPB0321	HDM3B	IPI00030255.1	PLOD3	116	1.70383	4.74096	55075.2	TYVGPMTESLFPGYHTK	92	117
PPB0321	CTRL	IPI00030255.1	PLOD3	117	0	0.988447	9.7375	VFLAVFVEQPTPFLPR	92	117
PPB0321	HDM3A	IPI00030255.1	PLOD3	114		3.08231	1208.67	FLNSGGFIGFATTIHQIVR	92	117
PPB0321	HDM3B	IPI00030255.1	PLOD3	116		4.71007	51294.4	FLNSGGFIGFATTIHQIVR	92	117
PPB0321	HDM3A	IPI00030255.1	PLOD3	114		2.73315	540.943	GWALLHPGR	92	117
PPB0321	HDM3B	IPI00030255.1	PLOD3	116		3.80338	6358.85	GWALLHPGR	92	117
PPB0321	HDM3A	IPI00030255.1	PLOD3	114		2.11266	129.615	IFQNLNGALDEVVLK	92	117
PPB0321	HDM3B	IPI00030255.1	PLOD3	116		3.00557	1012.9	IFQNLNGALDEVVLK	92	117
PPB0321	HDM3A	IPI00030255.1	PLOD3	114		1.72637	53.2558	IFQNLNGALDEVVLKFDR	92	117
PPB0321	HDM3B	IPI00030255.1	PLOD3	116		2.73104	538.324	IFQNLNGALDEVVLKFDR	92	117
PPB0321	HDM3A	IPI00030255.1	PLOD3	114		1.95372	89.892	LYLDPGLR	92	117
PPB0321	HDM3B	IPI00030255.1	PLOD3	116		4.71705	52125.1	LYLDPGLR	92	117
PPB0321	HDM3A	IPI00030255.1	PLOD3	114		3.51508	3274.02	TLGLGEEWR	92	117
PPB0321	HDM3B	IPI00030255.1	PLOD3	116		4.70011	50132	TLGLGEEWR	92	117
PPB0321	HDM3A	IPI00030255.1	PLOD3	114		1.68538	48.4594	TLPGGQPPPRVFLAVFVEQPTPFLPR	92	117
PPB0321	HDM3A	IPI00030255.1	PLOD3	114	0.807946	2.46627	292.599	VFLAVFVEQPTPFLPR	92	117
PPB0321	HDM3B	IPI00030255.1	PLOD3	116	2.71386	4.28417	19238.3	VFLAVFVEQPTPFLPR	92	117
PPB0321	CTRL	IPI00030255.1	PLOD3	117	0	2.02965	107.065	VGVWNVPYISQAYVIR	92	117
PPB0321	HDM3B	IPI00030255.1	PLOD3	116	1.26827	3.87978	7581.89	VGVWNVPYISQAYVIR	92	117
PPB0321	CTRL	IPI00030255.1	PLOD3	117	0	2.46618	292.537	VIAPMLSR	92	117
PPB0321	HDM3A	IPI00030255.1	PLOD3	114	1.01416	4.15022	14132.6	VIAPMLSR	92	117
PPB0321	HDM3B	IPI00030255.1	PLOD3	116	2.07614	5.12418	133102	VIAPMLSR	92	117
PPB0321	CTRL	IPI00030255.1	PLOD3	117	0	1.89513	78.5465	YKDDDDDQLFYTR	92	117
PPB0321	HDM3A	IPI00030255.1	PLOD3	114	0.681519	3.24653	1764.11	YKDDDDDQLFYTR	92	117
PPB0321	HDM3B	IPI00030255.1	PLOD3	116	2.24874	4.72573	53177.6	YKDDDDDQLFYTR	92	117
PPB0321	CTRL	IPI00030255.1	PLOD3	117	0	2.73518	543.475	YRPDEQPSLRPHHDSSTFTLNVALNHK	92	117
PPB0321	HDM3A	IPI00030255.1	PLOD3	114	0.230871	3.63593	4324.44	YRPDEQPSLRPHHDSSTFTLNVALNHK	92	117
PPB0321	HDM3B	IPI00030255.1	PLOD3	116	0.986391	4.30343	20110.9	YRPDEQPSLRPHHDSSTFTLNVALNHK	92	117
PPB0321	HDM3B	IPI00030255.1	PLOD3	116		2.9738	941.464	TLPGGQPPPRVFLAVFVEQPTPFLPR	92	117
PPB0321	HDM3A	IPI00030255.1	PLOD3	114		3.74649	5578.09	YDCVISSPR	92	117
PPB0321	HDM3B	IPI00030255.1	PLOD3	116		4.73527	54359.1	YDCVISSPR	92	117
PPB0321	HDM3B	IPI00030255.1	PLOD3	116		2.88156	761.315	LLFSAESFCWPEWGLAEQYPEVGTGKR	92	117
PPB0321	HDM3B	IPI00030255.1	PLOD3	116		1.8971	78.905	LWSNFWGALSPDEYYAR	92	117
PPB0321	HDM3B	IPI00024801.1	RNF41	116		1.75632	57.0578	MGYDVTR	15	117
PPB0321	CTRL	IPI00024801.1	RNF41	117	0	1.89776	79.025	LQIACDNAVFGCSAVVR	15	117
PPB0321	HDM3A	IPI00024801.1	RNF41	114	0.761528	3.32917	2133.89	LQIACDNAVFGCSAVVR	15	117
PPB0321	HDM3B	IPI00024801.1	RNF41	116	1.7385	4.21812	16524.3	LQIACDNAVFGCSAVVR	15	117
PPB0321	CTRL	IPI00024801.1	RNF41	117	0	2.58994	388.988	SLVESGCPASIVNELIENAHER	15	117
PPB0321	HDM3A	IPI00024801.1	RNF41	114	0.607633	3.86745	7369.69	SLVESGCPASIVNELIENAHER	15	117
PPB0321	HDM3B	IPI00024801.1	RNF41	116	1.96144	5.13323	135904	SLVESGCPASIVNELIENAHER	15	117
PPB0321	CTRL	IPI00024801.1	RNF41	117	0	3.37608	2377.3	SVVQQQQTR	15	117
PPB0321	HDM3A	IPI00024801.1	RNF41	114	-0.146802	3.89916	7927.97	SVVQQQQTR	15	117
PPB0321	HDM3B	IPI00024801.1	RNF41	116	1.08681	5.04475	110855	SVVQQQQTR	15	117
PPB0321	CTRL	IPI00024801.1	RNF41	117	0	2.49549	312.96	TSAEHKHQLAEQKR	15	117
PPB0321	HDM3A	IPI00024801.1	RNF41	114	-0.218938	2.94643	883.956	TSAEHKHQLAEQKR	15	117
PPB0321	HDM3B	IPI00024801.1	RNF41	116	0.482703	3.56005	3631.22	TSAEHKHQLAEQKR	15	117
PPB0321	CTRL	IPI00024801.1	RNF41	117	0	2.79981	630.683	WGGMISTPDAVLQAVIK	15	117
PPB0321	HDM3A	IPI00024801.1	RNF41	114	0.20308	3.67277	4707.29	WGGMISTPDAVLQAVIK	15	117
PPB0321	HDM3B	IPI00024801.1	RNF41	116	-0.0228079	3.35886	2284.88	WGGMISTPDAVLQAVIK	15	117
PPB0321	CTRL	IPI00024801.1	RNF41	117	0	3.40492	2540.51	WGGMISTPDAVLQAVIKR	15	117
PPB0321	HDM3A	IPI00024801.1	RNF41	114	0.35546	4.43026	26931.6	WGGMISTPDAVLQAVIKR	15	117
PPB0321	HDM3B	IPI00024801.1	RNF41	116	0.872469	4.85925	72318.8	WGGMISTPDAVLQAVIKR	15	117
PPB0321	CTRL	IPI00024801.1	RNF41	117	0	3.48023	3021.53	YYENYVAK	15	117
PPB0321	HDM3A	IPI00024801.1	RNF41	114	-0.105946	4.04416	11070.3	YYENYVAK	15	117
PPB0321	HDM3B	IPI00024801.1	RNF41	116	0.684735	4.74682	55824.2	YYENYVAK	15	117
PPB0321	HDM3B	IPI00184376.5	SCAI	116		5.14178	138607	FIFCSATMR	33	117
PPB0321	HDM3A	IPI00184376.5	SCAI	114		3.82433	6673.21	DIAQLLTHSR	33	117
PPB0321	HDM3B	IPI00184376.5	SCAI	116		4.94451	88005	DIAQLLTHSR	33	117
PPB0321	HDM3A	IPI00184376.5	SCAI	114		4.29954	19931.7	FIFCSATMR	33	117
PPB0321	HDM3A	IPI00184376.5	SCAI	114		3.81722	6564.73	FIVVCLLLNK	33	117
PPB0321	HDM3B	IPI00184376.5	SCAI	116		5.30871	203568	FIVVCLLLNK	33	117
PPB0321	HDM3A	IPI00184376.5	SCAI	114		4.44157	27642.3	SYYSQVNKEDRPELVVK	33	117
PPB0321	HDM3B	IPI00184376.5	SCAI	116		5.64717	443784	SYYSQVNKEDRPELVVK	33	117
PPB0321	HDM3A	IPI00184376.5	SCAI	114		3.35729	2276.64	TVTDFCYLLDK	33	117
PPB0321	HDM3B	IPI00184376.5	SCAI	116		4.6298	42638.1	TVTDFCYLLDK	33	117
PPB0321	HDM3B	IPI00184376.5	SCAI	116		4.42895	26850.3	NFTNLFGQPLVCLLSPTAYPK	33	117
PPB0321	CTRL	IPI00184376.5	SCAI	117	0	2.99554	989.775	DLPQYGQK	33	117
PPB0321	HDM3A	IPI00184376.5	SCAI	114	0.379429	4.04485	11087.8	DLPQYGQK	33	117
PPB0321	HDM3B	IPI00184376.5	SCAI	116	0.468728	4.39291	24712	ELSDEIEDYTHR	33	117
PPB0321	HDM3B	IPI00184376.5	SCAI	116	1.27101	4.84841	70535.1	DLPQYGQK	33	117
PPB0321	CTRL	IPI00184376.5	SCAI	117	0	3.34232	2199.47	ELSDEIEDYTHR	33	117
PPB0321	HDM3A	IPI00184376.5	SCAI	114	-0.212075	3.80012	6311.38	ELSDEIEDYTHR	33	117
PPB0321	CTRL	IPI00184376.5	SCAI	117	0	3.4655	2920.8	FSELTVDMFR	33	117
PPB0321	HDM3A	IPI00184376.5	SCAI	114	0.362581	4.49796	31474.8	FSELTVDMFR	33	117
PPB0321	HDM3B	IPI00184376.5	SCAI	116	1.06415	5.11151	129273	FSELTVDMFR	33	117
PPB0321	CTRL	IPI00184376.5	SCAI	117	0	2.90146	797	HILELASILDVR	33	117
PPB0321	HDM3B	IPI00184376.5	SCAI	116	1.06845	4.55177	35626.2	HILELASILDVR	33	117
PPB0321	CTRL	IPI00184376.5	SCAI	117	0	3.86451	7320	IGQLYYHYYLR	33	117
PPB0321	HDM3A	IPI00184376.5	SCAI	114	-0.406078	4.12831	13437.3	IGQLYYHYYLR	33	117
PPB0321	HDM3B	IPI00184376.5	SCAI	116	0.828256	5.27463	188204	IGQLYYHYYLR	33	117
PPB0321	CTRL	IPI00184376.5	SCAI	117	0	3.24186	1745.24	KPLFIIVDSSNSVAYK	33	117
PPB0321	HDM3A	IPI00184376.5	SCAI	114	0.578501	4.49024	30919.8	KPLFIIVDSSNSVAYK	33	117
PPB0321	HDM3B	IPI00184376.5	SCAI	116	1.899	5.72271	528094	KPLFIIVDSSNSVAYK	33	117
PPB0321	CTRL	IPI00184376.5	SCAI	117	0	2.71804	522.45	KTVTDFCYLLDK	33	117
PPB0321	HDM3A	IPI00184376.5	SCAI	114	0.103601	3.49153	3101.17	KTVTDFCYLLDK	33	117
PPB0321	HDM3B	IPI00184376.5	SCAI	116	1.17693	4.47683	29980	KTVTDFCYLLDK	33	117
PPB0321	CTRL	IPI00184376.5	SCAI	117	0	2.9037	801.125	LAETGAPLLEQGMIVGQLSLADALIIGNCNNQVK	33	117
PPB0321	HDM3A	IPI00184376.5	SCAI	114	0.119663	3.69324	4934.5	LAETGAPLLEQGMIVGQLSLADALIIGNCNNQVK	33	117
PPB0321	HDM3B	IPI00184376.5	SCAI	116	1.29933	4.78489	60938.9	LAETGAPLLEQGMIVGQLSLADALIIGNCNNQVK	33	117
PPB0321	CTRL	IPI00184376.5	SCAI	117	0	2.00822	101.91	NVFFENTIDDY	33	117
PPB0321	HDM3A	IPI00184376.5	SCAI	114	0.0746648	2.75276	565.929	NVFFENTIDDY	33	117
PPB0321	HDM3B	IPI00184376.5	SCAI	116	0.564332	3.15441	1426.95	NVFFENTIDDY	33	117
PPB0321	CTRL	IPI00184376.5	SCAI	117	0	3.02243	1053	NYPESYPQLPR	33	117
PPB0321	HDM3A	IPI00184376.5	SCAI	114	0.391965	4.08427	12141.5	NYPESYPQLPR	33	117
PPB0321	HDM3B	IPI00184376.5	SCAI	116	1.1009	4.70519	50721.6	NYPESYPQLPR	33	117
PPB0321	CTRL	IPI00184376.5	SCAI	117	0	2.84635	702.025	NYPESYPQLPRDETVENPHLQK	33	117
PPB0321	HDM3A	IPI00184376.5	SCAI	114	0.572084	4.08832	12255.1	NYPESYPQLPRDETVENPHLQK	33	117
PPB0321	HDM3A	IPI00184376.5	SCAI	114	0.0501492	3.62149	4183	HILELASILDVR	33	117
PPB0321	HDM3B	IPI00184376.5	SCAI	116	0.702586	4.1308	13514.5	NYPESYPQLPRDETVENPHLQK	33	117
PPB0321	CTRL	IPI00184376.5	SCAI	117	0	3.14114	1384	QWQSYFGR	33	117
PPB0321	HDM3A	IPI00184376.5	SCAI	114	0.277525	4.08854	12261.4	QWQSYFGR	33	117
PPB0321	HDM3B	IPI00184376.5	SCAI	116	0.590403	4.3134	20577.8	QWQSYFGR	33	117
PPB0321	CTRL	IPI00184376.5	SCAI	117	0	4.07916	11999.5	RWQIGEIASK	33	117
PPB0321	HDM3A	IPI00184376.5	SCAI	114	-0.19347	4.55557	35939.6	RWQIGEIASK	33	117
PPB0321	HDM3B	IPI00184376.5	SCAI	116	-0.0633363	4.59769	39599.3	RWQIGEIASK	33	117
PPB0321	CTRL	IPI00184376.5	SCAI	117	0	2.8135	650.875	SDSEGPYDFGGVLTNSNR	33	117
PPB0321	HDM3A	IPI00184376.5	SCAI	114	-0.248402	3.23498	1717.81	SDSEGPYDFGGVLTNSNR	33	117
PPB0321	HDM3B	IPI00184376.5	SCAI	116	1.03398	4.42934	26874.7	SDSEGPYDFGGVLTNSNR	33	117
PPB0321	CTRL	IPI00184376.5	SCAI	117	0	3.21579	1643.58	SYYSQVNKEDRPELVVKK	33	117
PPB0321	HDM3A	IPI00184376.5	SCAI	114	0.0629522	3.94862	8884.27	SYYSQVNKEDRPELVVKK	33	117
PPB0321	HDM3B	IPI00184376.5	SCAI	116	0.926716	4.72437	53011.1	SYYSQVNKEDRPELVVKK	33	117
PPB0321	CTRL	IPI00184376.5	SCAI	117	0	3.1688	1475.03	TFDVYTK	33	117
PPB0321	HDM3A	IPI00184376.5	SCAI	114	0.390596	4.22928	16954.1	TFDVYTK	33	117
PPB0321	HDM3B	IPI00184376.5	SCAI	116	1.29053	5.04119	109948	TFDVYTK	33	117
PPB0321	CTRL	IPI00184376.5	SCAI	117	0	3.03091	1073.78	TSETSYLNEAFSFYSAIR	33	117
PPB0321	HDM3A	IPI00184376.5	SCAI	114	0.0513115	3.7521	5650.73	TSETSYLNEAFSFYSAIR	33	117
PPB0321	HDM3B	IPI00184376.5	SCAI	116	0.700643	4.31342	20578.6	TSETSYLNEAFSFYSAIR	33	117
PPB0321	CTRL	IPI00184376.5	SCAI	117	0	4.4475	28022	WQIGEIASK	33	117
PPB0321	HDM3A	IPI00184376.5	SCAI	114	-0.153066	4.96431	92111.5	WQIGEIASK	33	117
PPB0321	HDM3B	IPI00184376.5	SCAI	116	0.827257	5.85662	718815	WQIGEIASK	33	117
PPB0321	CTRL	IPI00217882.3	SORT1	117	0	1.19593	15.701	DPIYFTGLASEPGAR	5	117
PPB0321	HDM3A	IPI00217882.3	SORT1	114	0.718545	2.58435	384.018	DPIYFTGLASEPGAR	5	117
PPB0321	HDM3B	IPI00217882.3	SORT1	116	1.49113	3.26891	1857.43	DPIYFTGLASEPGAR	5	117
PPB0321	CTRL	IPI00217882.3	SORT1	117	0	2.63881	435.325	KPENSECDATAK	5	117
PPB0321	HDM3A	IPI00217882.3	SORT1	114	0.140089	3.44878	2810.5	KPENSECDATAK	5	117
PPB0321	HDM3B	IPI00217882.3	SORT1	116	1.03988	4.26056	18220.4	KPENSECDATAK	5	117
PPB0321	CTRL	IPI00217882.3	SORT1	117	0	2.84081	693.125	TSDLGK	5	117
PPB0321	HDM3A	IPI00217882.3	SORT1	114	0.12873	3.63942	4359.35	TSDLGK	5	117
PPB0321	HDM3B	IPI00217882.3	SORT1	116	0.859248	4.28192	19139.1	TSDLGK	5	117
PPB0321	HDM3A	IPI00217882.3	SORT1	114		3.10042	1260.13	FSTDEGQCWQTYTFTRDPIYFTGLASEPGAR	5	117
PPB0321	HDM3B	IPI00217882.3	SORT1	116		2.16104	144.892	FSTDEGQCWQTYTFTRDPIYFTGLASEPGAR	5	117
PPB0321	HDM3A	IPI00022774.3	VCP	114	0.296497	3.2023	1593.3	AIANECQANFISIK	14	117
PPB0321	CTRL	IPI00022774.3	VCP	117	0	2.23592	172.155	AIANECQANFISIK	14	117
PPB0321	HDM3B	IPI00022774.3	VCP	116	0.363286	3.18107	1517.28	AIANECQANFISIK	14	117
PPB0321	CTRL	IPI00022774.3	VCP	117	0	2.60946	406.877	DVDLEFLAK	14	117
PPB0321	HDM3A	IPI00022774.3	VCP	114	0.288105	3.56745	3693.59	DVDLEFLAK	14	117
PPB0321	HDM3B	IPI00022774.3	VCP	116	0.511788	3.70311	5047.91	DVDLEFLAK	14	117
PPB0321	CTRL	IPI00022774.3	VCP	117	0	2.84202	695.06	GFGSFR	14	117
PPB0321	HDM3A	IPI00022774.3	VCP	114	0.106998	3.6189	4158.15	GFGSFR	14	117
PPB0321	HDM3B	IPI00022774.3	VCP	116	0.477728	3.90161	7972.8	GFGSFR	14	117
PPB0321	CTRL	IPI00022774.3	VCP	117	0	2.48211	303.462	GGNIGDGGGAADR	14	117
PPB0321	HDM3A	IPI00022774.3	VCP	114	0.147098	3.29908	1991.05	GGNIGDGGGAADR	14	117
PPB0321	HDM3B	IPI00022774.3	VCP	116	0.465089	3.52905	3381.07	GGNIGDGGGAADR	14	117
PPB0321	CTRL	IPI00022774.3	VCP	117	0	2.13249	135.671	GPELLTMWFGESEANVR	14	117
PPB0321	HDM3A	IPI00022774.3	VCP	114	-0.0796007	2.72277	528.161	GPELLTMWFGESEANVR	14	117
PPB0321	HDM3B	IPI00022774.3	VCP	116	0.264585	2.97893	952.649	GPELLTMWFGESEANVR	14	117
PPB0321	CTRL	IPI00022774.3	VCP	117	0	2.87157	743.997	KAFEEAEK	14	117
PPB0321	HDM3A	IPI00022774.3	VCP	114	0.0162016	3.55765	3611.21	KAFEEAEK	14	117
PPB0321	HDM3B	IPI00022774.3	VCP	116	0.145622	3.59905	3972.41	KAFEEAEK	14	117
PPB0321	CTRL	IPI00022774.3	VCP	117	0	2.67435	472.447	KYEMFAQTLQQSR	14	117
PPB0321	HDM3A	IPI00022774.3	VCP	114	0.114004	3.45824	2872.35	KYEMFAQTLQQSR	14	117
PPB0321	HDM3B	IPI00022774.3	VCP	116	0.337039	3.59325	3919.7	KYEMFAQTLQQSR	14	117
PPB0321	CTRL	IPI00022774.3	VCP	117	0	2.46916	294.55	LAGESESNLR	14	117
PPB0321	HDM3A	IPI00022774.3	VCP	114	0.323725	3.46276	2902.44	LAGESESNLR	14	117
PPB0321	HDM3B	IPI00022774.3	VCP	116	0.600491	3.65151	4482.4	LAGESESNLR	14	117
PPB0321	CTRL	IPI00022774.3	VCP	117	0	1.9622	91.6645	LIVDEAINEDNSVVSLSQPK	14	117
PPB0321	HDM3A	IPI00022774.3	VCP	114	0.101147	2.73323	541.039	LIVDEAINEDNSVVSLSQPK	14	117
PPB0321	HDM3B	IPI00022774.3	VCP	116	0.22273	3.68869	4883.04	MDELQLFR	14	117
PPB0321	HDM3B	IPI00022774.3	VCP	116	0.0883003	2.63236	428.906	LIVDEAINEDNSVVSLSQPK	14	117
PPB0321	CTRL	IPI00022774.3	VCP	117	0	2.8841	765.773	MDELQLFR	14	117
PPB0321	HDM3A	IPI00022774.3	VCP	114	0.213144	3.76712	5849.57	MDELQLFR	14	117
PPB0321	CTRL	IPI00022774.3	VCP	117	0	1.9319	85.4875	NAPAIIFIDELDAIAPK	14	117
PPB0321	HDM3A	IPI00022774.3	VCP	114	0.441584	3.04337	1105.01	NAPAIIFIDELDAIAPK	14	117
PPB0321	HDM3B	IPI00022774.3	VCP	116	0.641662	3.15543	1430.29	NAPAIIFIDELDAIAPK	14	117
PPB0321	CTRL	IPI00022774.3	VCP	117	0	3.71093	5139.6	SRVAILK	14	117
PPB0321	HDM3A	IPI00022774.3	VCP	114	-0.321637	4.05917	11459.7	SRVAILK	14	117
PPB0321	HDM3B	IPI00022774.3	VCP	116	-0.0686049	4.22419	16756.6	SRVAILK	14	117
PPB0321	CTRL	IPI00022774.3	VCP	117	0	2.83478	683.56	SVSDNDIR	14	117
PPB0321	HDM3A	IPI00022774.3	VCP	114	0.0999205	3.60458	4023.25	SVSDNDIR	14	117
PPB0321	HDM3B	IPI00022774.3	VCP	116	0.32819	3.74483	5556.83	SVSDNDIR	14	117
PPB0321	CTRL	IPI00030275.5	TRAP1	117	0	3.41422	2595.49	GVVDSEDIPLNLSR	5	117
PPB0321	HDM3A	IPI00030275.5	TRAP1	114	0.869451	4.95355	89856.7	GVVDSEDIPLNLSR	5	117
PPB0321	HDM3B	IPI00030275.5	TRAP1	116	0.532751	4.52883	33793.4	GVVDSEDIPLNLSR	5	117
PPB0321	CTRL	IPI00216318.5	YWHAB	117	0	2.53577	343.38	AVTEQGHELSNEER	10	117
PPB0321	HDM3A	IPI00216318.5	YWHAB	114	0.199352	3.40501	2541.01	AVTEQGHELSNEER	10	117
PPB0321	HDM3B	IPI00216318.5	YWHAB	116	0.650137	3.76777	5858.31	AVTEQGHELSNEER	10	117

## Sheet: kdm3B pept 413
quantity of identified peptides of proteins interacting with KDM3B MS run 2
EXPERIMENT_NAME	ENTRYPOINT_NAME	PROTEIN_AC	GENE_NAME	ITRAQ	LOG10_PEPTIDE_NORMALIZED	LOG10_QUANTITY	QUANTITY	PEPTIDE	SPECTRUM_COUNT	CONTROL_LABEL
PPB0413	CTRL	IPI00420065.3	ACAD11	117	0	3.70264	5042.43	GFQTYVLR	2	117
PPB0413	KDM3A	IPI00420065.3	ACAD11	114	0.0693152	3.84687	7028.68	GFQTYVLR	2	117
PPB0413	KDM3B	IPI00420065.3	ACAD11	116	0.377399	4.19643	15719.1	GFQTYVLR	2	117
PPB0413	CTRL	IPI00420065.3	ACAD11	117	0	3.96944	9320.58	NLPDNDNEENLIHGDFR	2	117
PPB0413	KDM3A	IPI00420065.3	ACAD11	114	-0.0277196	4.01664	10390.6	NLPDNDNEENLIHGDFR	2	117
PPB0413	KDM3B	IPI00420065.3	ACAD11	116	0.206729	4.29256	19613.7	NLPDNDNEENLIHGDFR	2	117
PPB0413	CTRL	IPI00911039.1	HSPA1B;HSPA1A	117	0	4.82898	67450.2	LLQDFFDGR	91	117
PPB0413	KDM3A	IPI00911039.1	HSPA1B;HSPA1A	114	0.442035	5.34594	221788	LLQDFFDGR	91	117
PPB0413	KDM3B	IPI00911039.1	HSPA1B;HSPA1A	116	0.747183	5.69255	492667	LLQDFFDGR	91	117
PPB0413	CTRL	IPI00911039.1	HSPA1B;HSPA1A	117	0	4.47479	29839.5	LLQDFFDGRDLNK	91	117
PPB0413	KDM3A	IPI00911039.1	HSPA1B;HSPA1A	114	0.319797	4.86951	74046.9	LLQDFFDGRDLNK	91	117
PPB0413	KDM3B	IPI00911039.1	HSPA1B;HSPA1A	116	0.758245	5.34942	223575	LLQDFFDGRDLNK	91	117
PPB0413	CTRL	IPI00304925.5	HSPA1B;HSPA1A	117	0	4.83116	67788.6	AFYPEEISSMVLTK	102	117
PPB0413	KDM3A	IPI00304925.5	HSPA1B;HSPA1A	114	0.379042	5.28512	192805	AFYPEEISSMVLTK	102	117
PPB0413	KDM3B	IPI00304925.5	HSPA1B;HSPA1A	116	0.698484	5.64603	442618	AFYPEEISSMVLTK	102	117
PPB0413	CTRL	IPI00304925.5	HSPA1B;HSPA1A	117	0	4.65	44668.5	FGDPVVQSDMKHWPFQVINDGDKPK	102	117
PPB0413	KDM3A	IPI00304925.5	HSPA1B;HSPA1A	114	0.36738	5.0923	123680	FGDPVVQSDMKHWPFQVINDGDKPK	102	117
PPB0413	KDM3B	IPI00304925.5	HSPA1B;HSPA1A	116	0.676408	5.4428	277202	FGDPVVQSDMKHWPFQVINDGDKPK	102	117
PPB0413	CTRL	IPI00304925.5	HSPA1B;HSPA1A	117	0	5.37737	238435	LLQDFFNGR	102	117
PPB0413	CTRL	IPI00304925.5	HSPA1B;HSPA1A	117	0	4.62185	41864.8	HWPFQVINDGDKPK	102	117
PPB0413	KDM3A	IPI00304925.5	HSPA1B;HSPA1A	114	0.231832	4.9286	84839.8	HWPFQVINDGDKPK	102	117
PPB0413	KDM3B	IPI00304925.5	HSPA1B;HSPA1A	116	0.354624	5.09286	123840	HWPFQVINDGDKPK	102	117
PPB0413	KDM3A	IPI00304925.5	HSPA1B;HSPA1A	114	0.48051	5.9328	856642	LLQDFFNGR	102	117
PPB0413	KDM3B	IPI00304925.5	HSPA1B;HSPA1A	116	0.779836	6.27359	1.87756e+06	LLQDFFNGR	102	117
PPB0413	CTRL	IPI00304925.5	HSPA1B;HSPA1A	117	0	3.88821	7730.62	MKEIAEAYLGYPVTNAVITVPAYFNDSQR	102	117
PPB0413	KDM3A	IPI00304925.5	HSPA1B;HSPA1A	114	0.398323	4.36146	22985.6	MKEIAEAYLGYPVTNAVITVPAYFNDSQR	102	117
PPB0413	KDM3B	IPI00304925.5	HSPA1B;HSPA1A	116	0.61772	4.62232	41910.5	MKEIAEAYLGYPVTNAVITVPAYFNDSQR	102	117
PPB0413	CTRL	IPI00304925.5	HSPA1B;HSPA1A	117	0	5.32771	212670	VQVSYK	102	117
PPB0413	KDM3A	IPI00304925.5	HSPA1B;HSPA1A	114	0.338834	5.74146	551391	VQVSYK	102	117
PPB0413	KDM3B	IPI00304925.5	HSPA1B;HSPA1A	116	0.632789	6.07688	1.19367e+06	VQVSYK	102	117
PPB0413	CTRL	IPI00304925.5	HSPA1B;HSPA1A	117	0	6.25678	1806250	VQVSYKGETK	102	117
PPB0413	KDM3A	IPI00304925.5	HSPA1B;HSPA1A	114	0.314806	6.6465	4431010	VQVSYKGETK	102	117
PPB0413	KDM3B	IPI00304925.5	HSPA1B;HSPA1A	116	0.64382	7.01699	10398863	VQVSYKGETK	102	117
PPB0413	KDM3A	IPI00304925.5	HSPA1B;HSPA1A	114		3.85515	7163.94	EIAEAYLGYPVTNAVITVPAYFNDSQR	102	117
PPB0413	KDM3B	IPI00304925.5	HSPA1B;HSPA1A	116		3.9598	9115.95	EIAEAYLGYPVTNAVITVPAYFNDSQR	102	117
PPB0413	KDM3A	IPI00003865.1	HSPA8	114	0.235071	5.34479	221205	NQVAMNPTNTVFDAKR	93	117
PPB0413	KDM3B	IPI00003865.1	HSPA8	116	0.514491	5.66568	463110	NQVAMNPTNTVFDAKR	93	117
PPB0413	CTRL	IPI00003865.1	HSPA8	117	0	4.55895	36220.4	NSLESYAFNMK	93	117
PPB0413	KDM3A	IPI00003865.1	HSPA8	114	0.305997	4.93987	87070.1	NSLESYAFNMK	93	117
PPB0413	KDM3B	IPI00003865.1	HSPA8	116	0.521123	5.19646	157204	NSLESYAFNMK	93	117
PPB0413	CTRL	IPI00003865.1	HSPA8	117	0	4.56062	36359.8	QTQTFTTYSDNQPGVLIQVYEGER	93	117
PPB0413	KDM3A	IPI00003865.1	HSPA8	114	0.370237	5.00578	101339	QTQTFTTYSDNQPGVLIQVYEGER	93	117
PPB0413	KDM3B	IPI00003865.1	HSPA8	116	0.36419	5.0412	109951	QTQTFTTYSDNQPGVLIQVYEGER	93	117
PPB0413	CTRL	IPI00003865.1	HSPA8	117	0	4.09495	12443.6	RFDDAVVQSDMK	93	117
PPB0413	KDM3A	IPI00003865.1	HSPA8	114	0.421654	4.59152	39040.9	RFDDAVVQSDMK	93	117
PPB0413	KDM3B	IPI00003865.1	HSPA8	116	0.622593	4.83393	68222.6	RFDDAVVQSDMK	93	117
PPB0413	CTRL	IPI00003865.1	HSPA8	117	0	5.42285	264758	RNTTIPTK	93	117
PPB0413	KDM3A	IPI00003865.1	HSPA8	114	0.341959	5.83973	691395	RNTTIPTK	93	117
PPB0413	KDM3B	IPI00003865.1	HSPA8	116	0.56262	6.10186	1.26432e+06	RNTTIPTK	93	117
PPB0413	CTRL	IPI00003865.1	HSPA8	117	0	4.9421	87517.9	SFYPEEVSSMVLTK	93	117
PPB0413	KDM3A	IPI00003865.1	HSPA8	114	0.251658	5.26867	185641	SFYPEEVSSMVLTK	93	117
PPB0413	KDM3B	IPI00003865.1	HSPA8	116	0.453363	5.51185	324973	SFYPEEVSSMVLTK	93	117
PPB0413	CTRL	IPI00003865.1	HSPA8	117	0	5.08543	121738	SQIHDIVLVGGSTR	93	117
PPB0413	KDM3A	IPI00003865.1	HSPA8	114	0.425133	5.58548	385017	SQIHDIVLVGGSTR	93	117
PPB0413	KDM3B	IPI00003865.1	HSPA8	116	0.656988	5.8588	722443	SQIHDIVLVGGSTR	93	117
PPB0413	CTRL	IPI00003865.1	HSPA8	117	0	5.3892	245018	STAGDTHLGGEDFDNR	93	117
PPB0413	KDM3A	IPI00003865.1	HSPA8	114	0.284151	5.74827	560103	STAGDTHLGGEDFDNR	93	117
PPB0413	KDM3B	IPI00003865.1	HSPA8	116	0.615356	6.12094	1.32112e+06	STAGDTHLGGEDFDNR	93	117
PPB0413	CTRL	IPI00003865.1	HSPA8	117	0	4.30856	20349.8	TVTNAVVTVPAYFNDSQR	93	117
PPB0413	KDM3A	IPI00003865.1	HSPA8	114	0.248101	4.63158	42813.4	TVTNAVVTVPAYFNDSQR	93	117
PPB0413	KDM3B	IPI00003865.1	HSPA8	116	0.423379	4.84833	70522.4	TVTNAVVTVPAYFNDSQR	93	117
PPB0413	CTRL	IPI00003865.1	HSPA8	117	0	4.93755	86607.2	VCNPIITK	93	117
PPB0413	KDM3A	IPI00003865.1	HSPA8	114	0.381993	5.39447	248008	VCNPIITK	93	117
PPB0413	KDM3B	IPI00003865.1	HSPA8	116	0.703474	5.75742	572026	VCNPIITK	93	117
PPB0413	CTRL	IPI00003865.1	HSPA8	117	0	6.21423	1.6377e+06	VQVEYKGETK	93	117
PPB0413	KDM3A	IPI00003865.1	HSPA8	114	0.268793	6.55795	3.61365e+06	VQVEYKGETK	93	117
PPB0413	CTRL	IPI00003865.1	HSPA8	117	0	4.43898	27477.5	YKAEDEK	93	117
PPB0413	KDM3A	IPI00003865.1	HSPA8	114	0.17817	4.69207	49211.4	YKAEDEK	93	117
PPB0413	KDM3B	IPI00003865.1	HSPA8	116	0.552557	5.10792	128210	YKAEDEK	93	117
PPB0413	CTRL	IPI00003865.1	HSPA8	117	0	5.55102	355650	YKAEDEKQR	93	117
PPB0413	KDM3A	IPI00003865.1	HSPA8	114	0.310388	5.93633	863634	YKAEDEKQR	93	117
PPB0413	KDM3B	IPI00003865.1	HSPA8	116	0.531882	6.19929	1.58231e+06	YKAEDEKQR	93	117
PPB0413	KDM3B	IPI00003865.1	HSPA8	116	0.521501	6.85212	7.11416e+06	VQVEYKGETK	93	117
PPB0413	KDM3A	IPI00003865.1	HSPA8	114		3.35244	2251.31	SINPDEAVAYGAAVQAAILSGDK	93	117
PPB0413	KDM3B	IPI00003865.1	HSPA8	116		3.72187	5270.73	SINPDEAVAYGAAVQAAILSGDK	93	117
PPB0413	CTRL	IPI00003865.1	HSPA8	117	0	5.3893	245074	ARFEELNADLFR	93	117
PPB0413	KDM3A	IPI00003865.1	HSPA8	114	0.292908	5.75712	571643	ARFEELNADLFR	93	117
PPB0413	KDM3B	IPI00003865.1	HSPA8	116	0.633487	6.13917	1.37776e+06	ARFEELNADLFR	93	117
PPB0413	CTRL	IPI00003865.1	HSPA8	117	0	4.5878	38708.1	DAGTIAGLNVLR	93	117
PPB0413	KDM3A	IPI00003865.1	HSPA8	114	0.174633	4.83735	68762.7	DAGTIAGLNVLR	93	117
PPB0413	KDM3B	IPI00003865.1	HSPA8	116	0.490527	5.51587	327996	FEELNADLFR	93	117
PPB0413	KDM3B	IPI00003865.1	HSPA8	116	0.428006	5.13219	135580	DAGTIAGLNVLR	93	117
PPB0413	CTRL	IPI00003865.1	HSPA8	117	0	4.90895	81087.5	FEELNADLFR	93	117
PPB0413	KDM3A	IPI00003865.1	HSPA8	114	0.224657	5.20853	161633	FEELNADLFR	93	117
PPB0413	CTRL	IPI00003865.1	HSPA8	117	0	4.91221	81697	GPAVGIDLGTTYSCVGVFQHGK	93	117
PPB0413	KDM3A	IPI00003865.1	HSPA8	114	0.428093	5.41522	260146	GPAVGIDLGTTYSCVGVFQHGK	93	117
PPB0413	KDM3B	IPI00003865.1	HSPA8	116	0.734313	5.76291	579304	GPAVGIDLGTTYSCVGVFQHGK	93	117
PPB0413	CTRL	IPI00003865.1	HSPA8	117	0	5.48888	308235	GTLDPVEK	93	117
PPB0413	KDM3A	IPI00003865.1	HSPA8	114	0.383677	5.94748	886091	GTLDPVEK	93	117
PPB0413	KDM3B	IPI00003865.1	HSPA8	116	0.692924	6.29819	1.98698e+06	GTLDPVEK	93	117
PPB0413	KDM3A	IPI00003865.1	HSPA8	114	0.0981108	3.31437	2062.38	GVPQIEVTFDIDANGILNVSAVDK	93	117
PPB0413	KDM3B	IPI00003865.1	HSPA8	116	0.399559	3.65729	4542.41	GVPQIEVTFDIDANGILNVSAVDK	93	117
PPB0413	CTRL	IPI00003865.1	HSPA8	117	0	5.01836	104319	HWPFMVVNDAGRPK	93	117
PPB0413	KDM3A	IPI00003865.1	HSPA8	114	0.306507	5.39979	251067	HWPFMVVNDAGRPK	93	117
PPB0413	KDM3B	IPI00003865.1	HSPA8	116	0.375312	5.51006	323641	HWPFMVVNDAGRPK	93	117
PPB0413	CTRL	IPI00003865.1	HSPA8	117	0	6.13533	1.36563e+06	IINEPTAAAIAYGLDKK	93	117
PPB0413	KDM3A	IPI00003865.1	HSPA8	114	0.198502	6.40875	2.56304e+06	IINEPTAAAIAYGLDKK	93	117
PPB0413	KDM3B	IPI00003865.1	HSPA8	116	0.570594	6.82232	6.64225e+06	IINEPTAAAIAYGLDKK	93	117
PPB0413	CTRL	IPI00003865.1	HSPA8	117	0	4.1486	14080	ILDKCNEIINWLDK	93	117
PPB0413	KDM3A	IPI00003865.1	HSPA8	114	0.387647	4.61117	40847.6	ILDKCNEIINWLDK	93	117
PPB0413	KDM3B	IPI00003865.1	HSPA8	116	0.595324	4.86031	72495.9	ILDKCNEIINWLDK	93	117
PPB0413	CTRL	IPI00003865.1	HSPA8	117	0	5.48435	305032	MKEIAEAYLGK	93	117
PPB0413	KDM3A	IPI00003865.1	HSPA8	114	0.351731	5.911	814695	MKEIAEAYLGK	93	117
PPB0413	KDM3B	IPI00003865.1	HSPA8	116	0.586642	6.18738	1.53948e+06	MKEIAEAYLGK	93	117
PPB0413	CTRL	IPI00003865.1	HSPA8	117	0	5.39838	250256	MVNHFIAEFK	93	117
PPB0413	KDM3A	IPI00003865.1	HSPA8	114	0.36944	5.84274	696214	MVNHFIAEFK	93	117
PPB0413	KDM3B	IPI00003865.1	HSPA8	116	0.589269	6.10404	1.27069e+06	MVNHFIAEFK	93	117
PPB0413	CTRL	IPI00003865.1	HSPA8	117	0	5.2709	186596	MVNHFIAEFKR	93	117
PPB0413	KDM3A	IPI00003865.1	HSPA8	114	0.272294	5.61812	415065	MVNHFIAEFKR	93	117
PPB0413	KDM3B	IPI00003865.1	HSPA8	116	0.540124	5.92741	846087	MVNHFIAEFKR	93	117
PPB0413	CTRL	IPI00003865.1	HSPA8	117	0	4.90168	79741.2	NQVAMNPTNTVFDAK	93	117
PPB0413	KDM3A	IPI00003865.1	HSPA8	114	0.36227	5.33887	218208	NQVAMNPTNTVFDAK	93	117
PPB0413	KDM3B	IPI00003865.1	HSPA8	116	0.540452	5.55852	361845	NQVAMNPTNTVFDAK	93	117
PPB0413	CTRL	IPI00003865.1	HSPA8	117	0	3.14134	1384.65	GVPQIEVTFDIDANGILNVSAVDK	93	117
PPB0413	CTRL	IPI00003865.1	HSPA8	117	0	5.03481	108344	NQVAMNPTNTVFDAKR	93	117
PPB0413	KDM3A	IPI00007765.5	HSPA9	114	0.324186	5.08635	121997	ASNGDAWVEAHGK	57	117
PPB0413	KDM3B	IPI00007765.5	HSPA9	116	0.368541	5.17217	148653	ASNGDAWVEAHGK	57	117
PPB0413	CTRL	IPI00007765.5	HSPA9	117	0	4.22404	16751	DAGQISGLNVLR	57	117
PPB0413	KDM3A	IPI00007765.5	HSPA9	114	0.153263	4.45222	28328.5	DAGQISGLNVLR	57	117
PPB0413	KDM3B	IPI00007765.5	HSPA9	116	0.345721	4.68615	48545.8	DAGQISGLNVLR	57	117
PPB0413	CTRL	IPI00007765.5	HSPA9	117	0	4.9466	88430.4	EQQIVIQSSGGLSKDDIENMVK	57	117
PPB0413	KDM3A	IPI00007765.5	HSPA9	114	0.221249	5.24277	174892	EQQIVIQSSGGLSKDDIENMVK	57	117
PPB0413	KDM3B	IPI00007765.5	HSPA9	116	0.388555	5.02156	105089	ETGVDLTK	57	117
PPB0413	KDM3B	IPI00007765.5	HSPA9	116	0.44139	5.50438	319433	EQQIVIQSSGGLSKDDIENMVK	57	117
PPB0413	CTRL	IPI00007765.5	HSPA9	117	0	4.51661	32855.9	ETGVDLTK	57	117
PPB0413	KDM3A	IPI00007765.5	HSPA9	114	0.226909	4.81844	65832.7	ETGVDLTK	57	117
PPB0413	CTRL	IPI00007765.5	HSPA9	117	0	5.0129	103015	ETGVDLTKDNMALQR	57	117
PPB0413	KDM3A	IPI00007765.5	HSPA9	114	0.127644	5.21546	164234	ETGVDLTKDNMALQR	57	117
PPB0413	KDM3B	IPI00007765.5	HSPA9	116	0.33886	5.46815	293864	ETGVDLTKDNMALQR	57	117
PPB0413	CTRL	IPI00007765.5	HSPA9	117	0	3.51546	3276.91	GAVVGIDLGTTNSCVAVMEGK	57	117
PPB0413	KDM3A	IPI00007765.5	HSPA9	114	0.0568524	3.64724	4438.49	GAVVGIDLGTTNSCVAVMEGK	57	117
PPB0413	KDM3B	IPI00007765.5	HSPA9	116	0.0866227	3.71847	5229.67	GAVVGIDLGTTNSCVAVMEGK	57	117
PPB0413	CTRL	IPI00007765.5	HSPA9	117	0	3.49233	3106.92	GVPQIEVTFDIDANGIVHVSAK	57	117
PPB0413	KDM3A	IPI00007765.5	HSPA9	114	0.188987	3.75624	5704.74	GVPQIEVTFDIDANGIVHVSAK	57	117
PPB0413	KDM3B	IPI00007765.5	HSPA9	116	0.402083	4.0108	10251.8	GVPQIEVTFDIDANGIVHVSAK	57	117
PPB0413	CTRL	IPI00007765.5	HSPA9	117	0	5.40093	251725	KDSETGENIR	57	117
PPB0413	KDM3A	IPI00007765.5	HSPA9	114	0.383015	5.85886	722537	KDSETGENIR	57	117
PPB0413	CTRL	IPI00007765.5	HSPA9	117	0	4.68725	48668.2	ASNGDAWVEAHGK	57	117
PPB0413	KDM3B	IPI00007765.5	HSPA9	116	0.655579	6.17289	1488996	KDSETGENIR	57	117
PPB0413	CTRL	IPI00007765.5	HSPA9	117	0	4.91371	81979.6	LFEMAYK	57	117
PPB0413	KDM3A	IPI00007765.5	HSPA9	114	0.322235	5.31086	204578	LFEMAYK	57	117
PPB0413	KDM3B	IPI00007765.5	HSPA9	116	0.405933	5.43603	272914	LFEMAYK	57	117
PPB0413	CTRL	IPI00007765.5	HSPA9	117	0	4.82151	66299	LFEMAYKK	57	117
PPB0413	KDM3A	IPI00007765.5	HSPA9	114	0.214683	5.11111	129154	LFEMAYKK	57	117
PPB0413	KDM3B	IPI00007765.5	HSPA9	116	0.33631	5.2742	188020	LFEMAYKK	57	117
PPB0413	CTRL	IPI00007765.5	HSPA9	117	0	4.67194	46983.2	LLGQFTLIGIPPAPR	57	117
PPB0413	KDM3A	IPI00007765.5	HSPA9	114	0.196488	4.94335	87770.6	LLGQFTLIGIPPAPR	57	117
PPB0413	KDM3B	IPI00007765.5	HSPA9	116	0.449845	5.23817	173051	LLGQFTLIGIPPAPR	57	117
PPB0413	CTRL	IPI00007765.5	HSPA9	117	0	5.0119	102777	LVGMPAKR	57	117
PPB0413	KDM3A	IPI00007765.5	HSPA9	114	0.122949	5.20976	162093	LVGMPAKR	57	117
PPB0413	KDM3B	IPI00007765.5	HSPA9	116	0.323234	5.45152	282825	LVGMPAKR	57	117
PPB0413	CTRL	IPI00007765.5	HSPA9	117	0	4.78288	60656.9	LYSPSQIGAFVLMK	57	117
PPB0413	KDM3A	IPI00007765.5	HSPA9	114	0.245456	5.10326	126840	LYSPSQIGAFVLMK	57	117
PPB0413	KDM3B	IPI00007765.5	HSPA9	116	0.462834	5.3621	230198	LYSPSQIGAFVLMK	57	117
PPB0413	CTRL	IPI00007765.5	HSPA9	117	0	4.19566	15691.4	MEEFKDQLPADECNK	57	117
PPB0413	KDM3A	IPI00007765.5	HSPA9	114	0.265174	4.53575	34336.3	MEEFKDQLPADECNK	57	117
PPB0413	KDM3B	IPI00007765.5	HSPA9	116	0.224186	4.53623	34374.3	MEEFKDQLPADECNK	57	117
PPB0413	CTRL	IPI00007765.5	HSPA9	117	0	4.41984	26293	MKETAENYLGHTAK	57	117
PPB0413	KDM3A	IPI00007765.5	HSPA9	114	0.208572	4.70333	50504.5	MKETAENYLGHTAK	57	117
PPB0413	KDM3B	IPI00007765.5	HSPA9	116	0.370412	4.90664	80656.4	MKETAENYLGHTAK	57	117
PPB0413	CTRL	IPI00007765.5	HSPA9	117	0	4.9616	91537.8	NAEKYAEEDRR	57	117
PPB0413	KDM3A	IPI00007765.5	HSPA9	114	-0.135872	4.90065	79551.2	NAEKYAEEDRR	57	117
PPB0413	KDM3B	IPI00007765.5	HSPA9	116	0.0842613	5.16225	145295	NAEKYAEEDRR	57	117
PPB0413	CTRL	IPI00007765.5	HSPA9	117	0	4.87068	74247	QAASSLQQASLK	57	117
PPB0413	KDM3A	IPI00007765.5	HSPA9	114	0.23148	5.17708	150341	QAASSLQQASLK	57	117
PPB0413	KDM3B	IPI00007765.5	HSPA9	116	0.454262	5.44133	276266	QAASSLQQASLK	57	117
PPB0413	CTRL	IPI00007765.5	HSPA9	117	0	4.49581	31318.8	QAVTNPNNTFYATK	57	117
PPB0413	KDM3A	IPI00007765.5	HSPA9	114	0.0921586	4.66288	46013.3	QAVTNPNNTFYATK	57	117
PPB0413	KDM3B	IPI00007765.5	HSPA9	116	0.27435	4.88654	77009.4	QAVTNPNNTFYATK	57	117
PPB0413	CTRL	IPI00007765.5	HSPA9	117	0	5.18359	152612	RYDDPEVQKDIK	57	117
PPB0413	KDM3A	IPI00007765.5	HSPA9	114	0.17261	5.43112	269848	RYDDPEVQKDIK	57	117
PPB0413	KDM3B	IPI00007765.5	HSPA9	116	0.387022	5.687	486407	RYDDPEVQKDIK	57	117
PPB0413	CTRL	IPI00007765.5	HSPA9	117	0	4.09466	12435.5	SDIGEVILVGGMTR	57	117
PPB0413	KDM3A	IPI00007765.5	HSPA9	114	0.182661	4.35224	22503.2	SDIGEVILVGGMTR	57	117
PPB0413	KDM3B	IPI00007765.5	HSPA9	116	0.31864	4.52969	33860.5	SDIGEVILVGGMTR	57	117
PPB0413	KDM3A	IPI00007765.5	HSPA9	114	0.357847	3.84275	6962.18	SQVFSTAADGQTQVEIK	57	117
PPB0413	KDM3B	IPI00007765.5	HSPA9	116	0.622232	4.1486	14079.9	SQVFSTAADGQTQVEIK	57	117
PPB0413	CTRL	IPI00007765.5	HSPA9	117	0	4.00486	10112.5	STNGDTFLGGEDFDQALLR	57	117
PPB0413	KDM3A	IPI00007765.5	HSPA9	114	0.184727	4.26451	18386.8	STNGDTFLGGEDFDQALLR	57	117
PPB0413	KDM3B	IPI00007765.5	HSPA9	116	0.279041	4.40029	25135.6	STNGDTFLGGEDFDQALLR	57	117
PPB0413	CTRL	IPI00007765.5	HSPA9	117	0	5.56064	363615	TIAPCQK	57	117
PPB0413	KDM3A	IPI00007765.5	HSPA9	114	0.180409	5.81597	654590	TIAPCQK	57	117
PPB0413	KDM3B	IPI00007765.5	HSPA9	116	0.41934	6.09637	1.24845e+06	TIAPCQK	57	117
PPB0413	CTRL	IPI00007765.5	HSPA9	117	0	4.86349	73028.8	TTPSVVAFTADGER	57	117
PPB0413	KDM3A	IPI00007765.5	HSPA9	114	0.133299	5.07171	117954	TTPSVVAFTADGER	57	117
PPB0413	KDM3B	IPI00007765.5	HSPA9	116	0.438496	5.41838	262046	TTPSVVAFTADGER	57	117
PPB0413	CTRL	IPI00007765.5	HSPA9	117	0	4.77651	59773.2	VEAVNMAEGIIHDTETK	57	117
PPB0413	KDM3A	IPI00007765.5	HSPA9	114	0.244251	5.09568	124645	VEAVNMAEGIIHDTETK	57	117
PPB0413	KDM3B	IPI00007765.5	HSPA9	116	0.301379	5.19427	156413	VEAVNMAEGIIHDTETK	57	117
PPB0413	CTRL	IPI00007765.5	HSPA9	117	0	5.41044	257297	VLENAEGAR	57	117
PPB0413	KDM3A	IPI00007765.5	HSPA9	114	0.362414	5.84777	704318	VLENAEGAR	57	117
PPB0413	KDM3B	IPI00007765.5	HSPA9	116	0.543741	6.07056	1.17643e+06	VLENAEGAR	57	117
PPB0413	CTRL	IPI00007765.5	HSPA9	117	0	4.47251	29683.2	VQQTVQDLFGR	57	117
PPB0413	KDM3A	IPI00007765.5	HSPA9	114	0.203942	4.75137	56412	VQQTVQDLFGR	57	117
PPB0413	KDM3B	IPI00007765.5	HSPA9	116	0.396455	4.98535	96683.6	VQQTVQDLFGR	57	117
PPB0413	CTRL	IPI00007765.5	HSPA9	117	0	3.40998	2570.28	SQVFSTAADGQTQVEIK	57	117
PPB0413	CTRL	IPI00007765.5	HSPA9	117	0	4.42493	26603.2	AMQDAEVSK	57	117
PPB0413	KDM3A	IPI00007765.5	HSPA9	114	0.132918	4.63277	42931	AMQDAEVSK	57	117
PPB0413	KDM3B	IPI00007765.5	HSPA9	116	0.302842	4.84416	69849.6	AMQDAEVSK	57	117
PPB0413	CTRL	IPI00007765.5	HSPA9	117	0	4.66612	46357.6	AMQDAEVSKSDIGEVILVGGMTR	57	117
PPB0413	KDM3A	IPI00007765.5	HSPA9	114	0.191744	4.93278	85661.1	AMQDAEVSKSDIGEVILVGGMTR	57	117
PPB0413	KDM3B	IPI00007765.5	HSPA9	116	0.369021	5.15153	141752	AMQDAEVSKSDIGEVILVGGMTR	57	117
PPB0413	CTRL	IPI00007765.5	HSPA9	117	0	5.51514	327445	AQFEGIVTDLIR	57	117
PPB0413	KDM3A	IPI00007765.5	HSPA9	114	0.210813	5.80087	632222	AQFEGIVTDLIR	57	117
PPB0413	KDM3B	IPI00007765.5	HSPA9	116	0.407125	6.03865	1.09308e+06	AQFEGIVTDLIR	57	117
PPB0413	CTRL	IPI00007765.5	HSPA9	117	0	4.83603	68553.2	AQFEGIVTDLIRR	57	117
PPB0413	KDM3A	IPI00007765.5	HSPA9	114	-0.0448641	4.86608	73465.4	AQFEGIVTDLIRR	57	117
PPB0413	KDM3B	IPI00007765.5	HSPA9	116	0.332495	5.28491	192713	AQFEGIVTDLIRR	57	117
PPB0413	KDM3A	IPI00298935.5	KDM3B	114	0.434483	4.10555	12751	TLVVQDEPVGGDTPASFTPYSTATGQTPLAPEVGGAENK	1504	117
PPB0413	KDM3B	IPI00298935.5	KDM3B	116	1.13214	4.84468	69932.1	TLVVQDEPVGGDTPASFTPYSTATGQTPLAPEVGGAENK	1504	117
PPB0413	CTRL	IPI00298935.5	KDM3B	117	0	3.74234	5525.1	TLVVQDEPVGGDTPASFTPYSTATGQTPLAPEVGGAENKEAGK	1504	117
PPB0413	KDM3A	IPI00298935.5	KDM3B	114	-0.159637	5.53874	345730	TPENHENLFLQPPK	1504	117
PPB0413	KDM3A	IPI00298935.5	KDM3B	114	-0.08542	3.73184	5393.1	TLVVQDEPVGGDTPASFTPYSTATGQTPLAPEVGGAENKEAGK	1504	117
PPB0413	KDM3B	IPI00298935.5	KDM3B	116	1.30979	5.16851	147406	TLVVQDEPVGGDTPASFTPYSTATGQTPLAPEVGGAENKEAGK	1504	117
PPB0413	CTRL	IPI00298935.5	KDM3B	117	0	5.62346	420200	TPENHENLFLQPPK	1504	117
PPB0413	KDM3B	IPI00298935.5	KDM3B	116	1.30142	7.04126	1.09967e+07	TPENHENLFLQPPK	1504	117
PPB0413	CTRL	IPI00298935.5	KDM3B	117	0	4.85166	71066.4	VAPSWPESHSSADSASLAK	1504	117
PPB0413	KDM3A	IPI00298935.5	KDM3B	114	0.0422966	4.96888	93085	VAPSWPESHSSADSASLAK	1504	117
PPB0413	KDM3B	IPI00298935.5	KDM3B	116	1.46456	6.43261	2.70777e+06	VAPSWPESHSSADSASLAK	1504	117
PPB0413	CTRL	IPI00298935.5	KDM3B	117	0	2.52719	336.659	VEGFLSPQQSDPDAMNLWIPSSSLAEGIDLETSK	1504	117
PPB0413	KDM3A	IPI00298935.5	KDM3B	114	0.457468	3.05958	1147.04	VEGFLSPQQSDPDAMNLWIPSSSLAEGIDLETSK	1504	117
PPB0413	KDM3B	IPI00298935.5	KDM3B	116	2.48013	5.12371	132956	VEGFLSPQQSDPDAMNLWIPSSSLAEGIDLETSK	1504	117
PPB0413	CTRL	IPI00298935.5	KDM3B	117	0	4.49453	31227.2	VEHSPFSSFASQASGSSSSATTVTSK	1504	117
PPB0413	KDM3A	IPI00298935.5	KDM3B	114	-0.22549	4.34396	22078.1	VEHSPFSSFASQASGSSSSATTVTSK	1504	117
PPB0413	KDM3B	IPI00298935.5	KDM3B	116	1.16829	5.77921	601463	VEHSPFSSFASQASGSSSSATTVTSK	1504	117
PPB0413	CTRL	IPI00298935.5	KDM3B	117	0	3.66716	4646.88	VGEEQGQENPPDHDPIHDQSWYLDQTLR	1504	117
PPB0413	KDM3A	IPI00298935.5	KDM3B	114	0.503256	4.24534	17592.8	VGEEQGQENPPDHDPIHDQSWYLDQTLR	1504	117
PPB0413	KDM3B	IPI00298935.5	KDM3B	116	1.18898	4.97253	93869.7	VGEEQGQENPPDHDPIHDQSWYLDQTLR	1504	117
PPB0413	CTRL	IPI00298935.5	KDM3B	117	0	4.77575	59668.8	VGQSVLKDVSK	1504	117
PPB0413	KDM3A	IPI00298935.5	KDM3B	114	-0.0556124	4.79505	62381.2	VGQSVLKDVSK	1504	117
PPB0413	KDM3B	IPI00298935.5	KDM3B	116	1.57687	6.469	2.94442e+06	VGQSVLKDVSK	1504	117
PPB0413	CTRL	IPI00298935.5	KDM3B	117	0	2.9068	806.867	VGTTNLHLDVSDAVNVMVYVGIPIGEGAHDEEVLK	1504	117
PPB0413	CTRL	IPI00298935.5	KDM3B	117	0	3.59614	3945.88	TLVVQDEPVGGDTPASFTPYSTATGQTPLAPEVGGAENK	1504	117
PPB0413	KDM3A	IPI00298935.5	KDM3B	114	-0.237241	2.74448	555.239	VGTTNLHLDVSDAVNVMVYVGIPIGEGAHDEEVLK	1504	117
PPB0413	KDM3B	IPI00298935.5	KDM3B	116	0.64713	3.67032	4680.8	VGTTNLHLDVSDAVNVMVYVGIPIGEGAHDEEVLK	1504	117
PPB0413	CTRL	IPI00298935.5	KDM3B	117	0	4.14313	13903.6	LKSELWKPEAFSQEFGDQDVDLVNCR	1504	117
PPB0413	KDM3A	IPI00298935.5	KDM3B	114	0.0880807	4.30613	20236.2	LKSELWKPEAFSQEFGDQDVDLVNCR	1504	117
PPB0413	KDM3B	IPI00298935.5	KDM3B	116	1.58451	5.84403	698274	LKSELWKPEAFSQEFGDQDVDLVNCR	1504	117
PPB0413	CTRL	IPI00298935.5	KDM3B	117	0	4.56882	37052.8	LLCLHDPSNK	1504	117
PPB0413	KDM3A	IPI00298935.5	KDM3B	114	0.0436916	4.68743	48689	LLCLHDPSNK	1504	117
PPB0413	KDM3B	IPI00298935.5	KDM3B	116	1.29128	5.97649	947296	LLCLHDPSNK	1504	117
PPB0413	CTRL	IPI00298935.5	KDM3B	117	0	4.87769	75455.6	LLCLHDPSNKNNWK	1504	117
PPB0413	KDM3A	IPI00298935.5	KDM3B	114	0.0980116	5.05062	112363	LLCLHDPSNKNNWK	1504	117
PPB0413	KDM3B	IPI00298935.5	KDM3B	116	1.43931	6.43338	2.71259e+06	LLCLHDPSNKNNWK	1504	117
PPB0413	CTRL	IPI00298935.5	KDM3B	117	0	5.08304	121070	LLLLFADTAASASASAPAAAAASGDPGPALR	1504	117
PPB0413	KDM3A	IPI00298935.5	KDM3B	114	0.0213949	5.17935	151129	LLLLFADTAASASASAPAAAAASGDPGPALR	1504	117
PPB0413	KDM3B	IPI00298935.5	KDM3B	116	1.57958	6.779	6.01177e+06	LLLLFADTAASASASAPAAAAASGDPGPALR	1504	117
PPB0413	CTRL	IPI00298935.5	KDM3B	117	0	5.67737	475740	LMEVSVTESGEIK	1504	117
PPB0413	KDM3A	IPI00298935.5	KDM3B	114	0.112316	5.8646	732157	LMEVSVTESGEIK	1504	117
PPB0413	KDM3B	IPI00298935.5	KDM3B	116	1.17109	6.96485	9.22251e+06	LMEVSVTESGEIK	1504	117
PPB0413	CTRL	IPI00298935.5	KDM3B	117	0	3.93722	8654.12	LMEVSVTESGEIKSVDPR	1504	117
PPB0413	KDM3A	IPI00298935.5	KDM3B	114	0.0583434	4.07049	11762.1	LMEVSVTESGEIKSVDPR	1504	117
PPB0413	KDM3B	IPI00298935.5	KDM3B	116	0.99417	5.04778	111630	LMEVSVTESGEIKSVDPR	1504	117
PPB0413	CTRL	IPI00298935.5	KDM3B	117	0	4.41558	26036.2	LPQTPLDTGIPFPPVFSTSSAGVK	1504	117
PPB0413	KDM3A	IPI00298935.5	KDM3B	114	0.119128	4.60963	40702.9	LPQTPLDTGIPFPPVFSTSSAGVK	1504	117
PPB0413	KDM3B	IPI00298935.5	KDM3B	116	1.31796	5.84993	707830	LPQTPLDTGIPFPPVFSTSSAGVK	1504	117
PPB0413	CTRL	IPI00298935.5	KDM3B	117	0	4.7958	62488.3	LPSYFVRPDLGPK	1504	117
PPB0413	KDM3A	IPI00298935.5	KDM3B	114	0.289353	5.16007	144567	LPSYFVRPDLGPK	1504	117
PPB0413	KDM3B	IPI00298935.5	KDM3B	116	2.27955	7.19174	1.55503e+07	LPSYFVRPDLGPK	1504	117
PPB0413	CTRL	IPI00298935.5	KDM3B	117	0	3.86069	7255.81	LQEIFSR	1504	117
PPB0413	KDM3A	IPI00298935.5	KDM3B	114	0.486438	4.42204	26426.7	LQEIFSR	1504	117
PPB0413	KDM3B	IPI00298935.5	KDM3B	116	3.10023	7.07731	1.19483e+07	LQEIFSR	1504	117
PPB0413	CTRL	IPI00298935.5	KDM3B	117	0	5.16832	147339	LRSEDGQPMVLK	1504	117
PPB0413	CTRL	IPI00298935.5	KDM3B	117	0	4.34072	21913.9	VHAEEVIVLLLEGSLVWAPR	1504	117
PPB0413	KDM3A	IPI00298935.5	KDM3B	114	-0.279489	4.13615	13682	VHAEEVIVLLLEGSLVWAPR	1504	117
PPB0413	KDM3B	IPI00298935.5	KDM3B	116	0.155583	4.61269	40991.2	VHAEEVIVLLLEGSLVWAPR	1504	117
PPB0413	CTRL	IPI00298935.5	KDM3B	117	0	4.34179	21967.8	VKIYQPEGEEGWLYGVVSHQDSITR	1504	117
PPB0413	KDM3A	IPI00298935.5	KDM3B	114	0.144714	4.56142	36426.7	VKIYQPEGEEGWLYGVVSHQDSITR	1504	117
PPB0413	KDM3B	IPI00298935.5	KDM3B	116	1.48424	5.94242	875824	VKIYQPEGEEGWLYGVVSHQDSITR	1504	117
PPB0413	CTRL	IPI00298935.5	KDM3B	117	0	4.64853	44517.6	VPAESMPTLTPAFPR	1504	117
PPB0413	KDM3A	IPI00298935.5	KDM3B	114	0.152329	4.87578	75124.2	VPAESMPTLTPAFPR	1504	117
PPB0413	KDM3B	IPI00298935.5	KDM3B	116	1.07514	5.84006	691924	VPAESMPTLTPAFPR	1504	117
PPB0413	CTRL	IPI00298935.5	KDM3B	117	0	4.87178	74434.8	VRDFWDGFEIICK	1504	117
PPB0413	KDM3A	IPI00298935.5	KDM3B	114	-0.284651	4.66204	45924.5	VRDFWDGFEIICK	1504	117
PPB0413	KDM3B	IPI00298935.5	KDM3B	116	1.63665	6.62481	4.21514e+06	VRDFWDGFEIICK	1504	117
PPB0413	CTRL	IPI00298935.5	KDM3B	117	0	4.49519	31274.6	VRDFWDGFEIICKR	1504	117
PPB0413	KDM3A	IPI00298935.5	KDM3B	114	-0.28506	4.28505	19277.5	VRDFWDGFEIICKR	1504	117
PPB0413	KDM3B	IPI00298935.5	KDM3B	116	1.49919	6.11077	1.29053e+06	VRDFWDGFEIICKR	1504	117
PPB0413	CTRL	IPI00298935.5	KDM3B	117	0	4.8273	67189.5	VSIAQWPALTFTPLVDK	1504	117
PPB0413	KDM3A	IPI00298935.5	KDM3B	114	0.0213585	4.92358	83864.5	VSIAQWPALTFTPLVDK	1504	117
PPB0413	KDM3B	IPI00298935.5	KDM3B	116	1.80725	6.75093	5.63553e+06	VSIAQWPALTFTPLVDK	1504	117
PPB0413	CTRL	IPI00298935.5	KDM3B	117	0	3.51931	3306.03	VSIAQWPALTFTPLVDKLGLGSVVPVEYLLDR	1504	117
PPB0413	KDM3A	IPI00298935.5	KDM3B	114	0.222736	3.81696	6560.88	VSIAQWPALTFTPLVDKLGLGSVVPVEYLLDR	1504	117
PPB0413	KDM3B	IPI00298935.5	KDM3B	116	2.51781	6.15351	1.42398e+06	VSIAQWPALTFTPLVDKLGLGSVVPVEYLLDR	1504	117
PPB0413	CTRL	IPI00298935.5	KDM3B	117	0	4.8677	73739.6	ESHSPFGLDSFNSTAK	1504	117
PPB0413	CTRL	IPI00298935.5	KDM3B	117	0	2.53861	345.627	EQEQDDSTVACR	1504	117
PPB0413	KDM3A	IPI00298935.5	KDM3B	114	0.288131	2.90166	797.367	EQEQDDSTVACR	1504	117
PPB0413	KDM3B	IPI00298935.5	KDM3B	116	2.50095	5.15595	143202	EQEQDDSTVACR	1504	117
PPB0413	KDM3A	IPI00298935.5	KDM3B	114	0.0629448	5.00556	101289	ESHSPFGLDSFNSTAK	1504	117
PPB0413	KDM3B	IPI00298935.5	KDM3B	116	1.60875	6.59283	3.91593e+06	ESHSPFGLDSFNSTAK	1504	117
PPB0413	CTRL	IPI00298935.5	KDM3B	117	0	4.76798	58610.5	ESIEGK	1504	117
PPB0413	KDM3A	IPI00298935.5	KDM3B	114	-0.143856	4.69904	50007.8	ESIEGK	1504	117
PPB0413	KDM3B	IPI00298935.5	KDM3B	116	0.708504	5.59287	391622	ESIEGK	1504	117
PPB0413	CTRL	IPI00298935.5	KDM3B	117	0	5.44545	278898	ETVNALISDQK	1504	117
PPB0413	KDM3A	IPI00298935.5	KDM3B	114	0.590506	6.11087	1.29083e+06	ETVNALISDQK	1504	117
PPB0413	KDM3B	IPI00298935.5	KDM3B	116	1.57259	7.13442	1.36276e+07	ETVNALISDQK	1504	117
PPB0413	CTRL	IPI00298935.5	KDM3B	117	0	4.67969	47828.9	ETVNALISDQKLQEIFSR	1504	117
PPB0413	KDM3A	IPI00298935.5	KDM3B	114	-0.186751	4.56786	36970.8	ETVNALISDQKLQEIFSR	1504	117
PPB0413	KDM3B	IPI00298935.5	KDM3B	116	1.99328	6.78936	6.15691e+06	ETVNALISDQKLQEIFSR	1504	117
PPB0413	CTRL	IPI00298935.5	KDM3B	117	0	4.54847	35356.8	EVKEMVMGLNVLDPHTSHSWLCDGR	1504	117
PPB0413	KDM3A	IPI00298935.5	KDM3B	114	-0.573762	4.04963	11210.6	EVKEMVMGLNVLDPHTSHSWLCDGR	1504	117
PPB0413	KDM3B	IPI00298935.5	KDM3B	116	0.0480548	4.71292	51631.6	EVKEMVMGLNVLDPHTSHSWLCDGR	1504	117
PPB0413	CTRL	IPI00298935.5	KDM3B	117	0	4.9191	83004.2	FATYTK	1504	117
PPB0413	KDM3A	IPI00298935.5	KDM3B	114	0.498115	5.49213	310552	FATYTK	1504	117
PPB0413	KDM3B	IPI00298935.5	KDM3B	116	2.29053	7.32602	2.11847e+07	FATYTK	1504	117
PPB0413	CTRL	IPI00298935.5	KDM3B	117	0	3.58728	3866.16	FEDLMENLPLPEYTK	1504	117
PPB0413	KDM3A	IPI00298935.5	KDM3B	114	-0.437874	3.22432	1676.19	FEDLMENLPLPEYTK	1504	117
PPB0413	KDM3B	IPI00298935.5	KDM3B	116	0.0943667	3.79803	6281.07	FEDLMENLPLPEYTK	1504	117
PPB0413	CTRL	IPI00298935.5	KDM3B	117	0	4.126	13366	FEDLMENLPLPEYTKR	1504	117
PPB0413	KDM3A	IPI00298935.5	KDM3B	114	0.0587341	4.25966	18182.6	FEDLMENLPLPEYTKR	1504	117
PPB0413	KDM3B	IPI00298935.5	KDM3B	116	1.06888	5.31127	204774	FEDLMENLPLPEYTKR	1504	117
PPB0413	CTRL	IPI00298935.5	KDM3B	117	0	4.6071	40467.2	FKEQEQDDSTVACR	1504	117
PPB0413	KDM3A	IPI00298935.5	KDM3B	114	-0.329013	4.35301	22542.9	FKEQEQDDSTVACR	1504	117
PPB0413	KDM3A	IPI00298935.5	KDM3B	114	1.89671	5.31286	205525	VSPLTPK	1504	117
PPB0413	CTRL	IPI00298935.5	KDM3B	117	0	3.30883	2036.27	VSIAQWPALTFTPLVDKLGLGSVVPVEYLLDRELR	1504	117
PPB0413	KDM3B	IPI00298935.5	KDM3B	116	1.75389	5.17911	151047	VSIAQWPALTFTPLVDKLGLGSVVPVEYLLDRELR	1504	117
PPB0413	CTRL	IPI00298935.5	KDM3B	117	0	3.34124	2194	VSPLTPK	1504	117
PPB0413	KDM3B	IPI00298935.5	KDM3B	116	3.80228	7.2599	1.8193e+07	VSPLTPK	1504	117
PPB0413	CTRL	IPI00298935.5	KDM3B	117	0	4.68067	47937	YILANVGDQFCQLVMSEK	1504	117
PPB0413	KDM3A	IPI00298935.5	KDM3B	114	-0.209554	4.54604	35159	YILANVGDQFCQLVMSEK	1504	117
PPB0413	KDM3B	IPI00298935.5	KDM3B	116	1.30211	6.09916	1.25651e+06	YILANVGDQFCQLVMSEK	1504	117
PPB0413	CTRL	IPI00298935.5	KDM3B	117	0	2.88214	762.325	YILANVGDQFCQLVMSEKEAMMMVEPHQK	1504	117
PPB0413	KDM3A	IPI00298935.5	KDM3B	114	0.111729	3.06879	1171.62	YILANVGDQFCQLVMSEKEAMMMVEPHQK	1504	117
PPB0413	KDM3B	IPI00298935.5	KDM3B	116	1.06818	4.0667	11660.1	YILANVGDQFCQLVMSEKEAMMMVEPHQK	1504	117
PPB0413	KDM3B	IPI00298935.5	KDM3B	116	2.2867	7.01019	1.02374e+07	FKEQEQDDSTVACR	1504	117
PPB0413	KDM3B	IPI00298935.5	KDM3B	116	1.47157	6.75627	5.70522e+06	LRSEDGQPMVLK	1504	117
PPB0413	CTRL	IPI00298935.5	KDM3B	117	0	4.55724	36078.2	LSREEPSNPFLAFVEK	1504	117
PPB0413	KDM3A	IPI00298935.5	KDM3B	114	0.0951243	4.72729	53368.9	LSREEPSNPFLAFVEK	1504	117
PPB0413	KDM3B	IPI00298935.5	KDM3B	116	1.19314	5.86677	735825	LSREEPSNPFLAFVEK	1504	117
PPB0413	CTRL	IPI00298935.5	KDM3B	117	0	3.61938	4162.75	LTQEFR	1504	117
PPB0413	KDM3A	IPI00298935.5	KDM3B	114	0.210492	3.90479	8031.4	LTQEFR	1504	117
PPB0413	KDM3B	IPI00298935.5	KDM3B	116	2.89107	6.62683	4.23482e+06	LTQEFR	1504	117
PPB0413	CTRL	IPI00298935.5	KDM3B	117	0	4.02791	10663.9	LVSGVLGSALTSGGPSLSAMGNGR	1504	117
PPB0413	KDM3A	IPI00298935.5	KDM3B	114	0.0470645	4.1499	14122.1	LVSGVLGSALTSGGPSLSAMGNGR	1504	117
PPB0413	KDM3B	IPI00298935.5	KDM3B	116	0.497499	4.6418	43833	LVSGVLGSALTSGGPSLSAMGNGR	1504	117
PPB0413	CTRL	IPI00298935.5	KDM3B	117	0	3.24895	1773.97	LYEEYGVQGWAIVQFLGDAVFIPAGAPHQVHNLYSCIK	1504	117
PPB0413	KDM3A	IPI00298935.5	KDM3B	114	0.00309068	3.32696	2123.03	LYEEYGVQGWAIVQFLGDAVFIPAGAPHQVHNLYSCIK	1504	117
PPB0413	KDM3B	IPI00298935.5	KDM3B	116	0.859685	4.22502	16788.8	LYEEYGVQGWAIVQFLGDAVFIPAGAPHQVHNLYSCIK	1504	117
PPB0413	CTRL	IPI00298935.5	KDM3B	117	0	4.29812	19866.5	MYNAYGLITAEDR	1504	117
PPB0413	KDM3A	IPI00298935.5	KDM3B	114	-0.0300772	4.34296	22027.4	MYNAYGLITAEDR	1504	117
PPB0413	KDM3B	IPI00298935.5	KDM3B	116	0.672963	5.08747	122313	MYNAYGLITAEDR	1504	117
PPB0413	CTRL	IPI00298935.5	KDM3B	117	0	5.25121	178323	MYNAYGLITAEDRR	1504	117
PPB0413	KDM3A	IPI00298935.5	KDM3B	114	0.0452639	5.37139	235175	MYNAYGLITAEDRR	1504	117
PPB0413	KDM3B	IPI00298935.5	KDM3B	116	1.02749	6.39509	2.48364e+06	MYNAYGLITAEDRR	1504	117
PPB0413	CTRL	IPI00298935.5	KDM3B	117	0	4.50194	31764.7	NCAIISDVK	1504	117
PPB0413	KDM3A	IPI00298935.5	KDM3B	114	0.36876	4.94562	88231.3	NCAIISDVK	1504	117
PPB0413	KDM3B	IPI00298935.5	KDM3B	116	1.98844	6.60677	4.04363e+06	NCAIISDVK	1504	117
PPB0413	CTRL	IPI00298935.5	KDM3B	117	0	5.05263	112884	NIIYHAVK	1504	117
PPB0413	KDM3A	IPI00298935.5	KDM3B	114	0.26944	5.51268	325594	LRSEDGQPMVLK	1504	117
PPB0413	KDM3A	IPI00298935.5	KDM3B	114	0.312192	5.43974	275260	NIIYHAVK	1504	117
PPB0413	KDM3B	IPI00298935.5	KDM3B	116	1.92154	7.09056	1.23186e+07	NIIYHAVK	1504	117
PPB0413	CTRL	IPI00298935.5	KDM3B	117	0	4.41049	25732.9	NIIYHAVKDAVGTLK	1504	117
PPB0413	KDM3A	IPI00298935.5	KDM3B	114	-0.0393837	4.44602	27927	NIIYHAVKDAVGTLK	1504	117
PPB0413	CTRL	IPI00298935.5	KDM3B	117	0	3.13946	1378.67	FLSDANGLHLFQMGTDSQNQILLEHAALRETVNALISDQKLQEIFSR	1504	117
PPB0413	CTRL	IPI00298935.5	KDM3B	117	0	5.13305	135846	FLSDANGLHLFQMGTDSQNQILLEHAALR	1504	117
PPB0413	KDM3A	IPI00298935.5	KDM3B	114	-0.119932	5.08803	122471	FLSDANGLHLFQMGTDSQNQILLEHAALR	1504	117
PPB0413	KDM3B	IPI00298935.5	KDM3B	116	1.70477	6.9542	8.99919e+06	FLSDANGLHLFQMGTDSQNQILLEHAALR	1504	117
PPB0413	KDM3B	IPI00298935.5	KDM3B	116	1.63238	4.88823	77308.4	FLSDANGLHLFQMGTDSQNQILLEHAALRETVNALISDQKLQEIFSR	1504	117
PPB0413	CTRL	IPI00298935.5	KDM3B	117	0	4.21138	16269.8	FSLDER	1504	117
PPB0413	KDM3A	IPI00298935.5	KDM3B	114	0.364968	4.65127	44798.9	FSLDER	1504	117
PPB0413	KDM3B	IPI00298935.5	KDM3B	116	2.13148	6.45924	2.87901e+06	FSLDER	1504	117
PPB0413	CTRL	IPI00298935.5	KDM3B	117	0	3.15788	1438.4	GDRGEVDSNGSDGGEASR	1504	117
PPB0413	KDM3A	IPI00298935.5	KDM3B	114	0.137643	3.37044	2346.61	GDRGEVDSNGSDGGEASR	1504	117
PPB0413	KDM3B	IPI00298935.5	KDM3B	116	1.54089	4.81515	65336	GDRGEVDSNGSDGGEASR	1504	117
PPB0413	CTRL	IPI00298935.5	KDM3B	117	0	2.50287	318.325	GEVDSNGSDGGEASR	1504	117
PPB0413	KDM3A	IPI00298935.5	KDM3B	114	0.707351	3.28514	1928.15	GEVDSNGSDGGEASR	1504	117
PPB0413	KDM3B	IPI00298935.5	KDM3B	116	2.69515	5.31441	206256	GEVDSNGSDGGEASR	1504	117
PPB0413	CTRL	IPI00298935.5	KDM3B	117	0	4.26042	18214.7	GEVDSNGSDGGEASRGPWK	1504	117
PPB0413	KDM3A	IPI00298935.5	KDM3B	114	-0.265207	4.07013	11752.6	GEVDSNGSDGGEASRGPWK	1504	117
PPB0413	KDM3B	IPI00298935.5	KDM3B	116	0.516938	4.89375	78297.5	GEVDSNGSDGGEASRGPWK	1504	117
PPB0413	CTRL	IPI00298935.5	KDM3B	117	0	4.49055	30942.3	GGNASGEPGLDQR	1504	117
PPB0413	KDM3A	IPI00298935.5	KDM3B	114	-0.173105	4.39237	24681.3	GGNASGEPGLDQR	1504	117
PPB0413	KDM3B	IPI00298935.5	KDM3B	116	1.30736	5.9143	820925	GGNASGEPGLDQR	1504	117
PPB0413	CTRL	IPI00298935.5	KDM3B	117	0	5.73864	547826	GIPEHLMGK	1504	117
PPB0413	KDM3A	IPI00298935.5	KDM3B	114	0.0719983	5.88556	768351	GIPEHLMGK	1504	117
PPB0413	KDM3B	IPI00298935.5	KDM3B	116	1.51873	7.37376	2.36462e+07	GIPEHLMGK	1504	117
PPB0413	CTRL	IPI00298935.5	KDM3B	117	0	4.32984	21371.8	GKWGIK	1504	117
PPB0413	KDM3A	IPI00298935.5	KDM3B	114	0.932266	5.33703	217283	GKWGIK	1504	117
PPB0413	KDM3B	IPI00298935.5	KDM3B	116	2.63612	7.08235	1.20879e+07	GKWGIK	1504	117
PPB0413	CTRL	IPI00298935.5	KDM3B	117	0	4.10017	12594.1	GPWKGGNASGEPGLDQR	1504	117
PPB0413	KDM3B	IPI00298935.5	KDM3B	116	1.16108	5.68796	487481	NIIYHAVKDAVGTLK	1504	117
PPB0413	CTRL	IPI00298935.5	KDM3B	117	0	3.50217	3178.15	NLFFQCMSQTLPTSNYFTTVSESLADDSSSR	1504	117
PPB0413	KDM3A	IPI00298935.5	KDM3B	114	0.0987782	3.67587	4741.02	NLFFQCMSQTLPTSNYFTTVSESLADDSSSR	1504	117
PPB0413	KDM3B	IPI00298935.5	KDM3B	116	0.621666	4.24023	17387.1	NLFFQCMSQTLPTSNYFTTVSESLADDSSSR	1504	117
PPB0413	CTRL	IPI00298935.5	KDM3B	117	0	4.60113	39914.2	NSILASSGFGAPLPSSSQPLTFGSGR	1504	117
PPB0413	KDM3A	IPI00298935.5	KDM3B	114	0.0403356	4.71638	52045.3	NSILASSGFGAPLPSSSQPLTFGSGR	1504	117
PPB0413	KDM3B	IPI00298935.5	KDM3B	116	1.33006	6.04758	1.11578e+06	NSILASSGFGAPLPSSSQPLTFGSGR	1504	117
PPB0413	CTRL	IPI00298935.5	KDM3B	117	0	4.58724	38658.5	QGQPVLVSGVHK	1504	117
PPB0413	KDM3A	IPI00298935.5	KDM3B	114	0.1219	4.78406	60822.5	QGQPVLVSGVHK	1504	117
PPB0413	KDM3B	IPI00298935.5	KDM3B	116	1.9618	6.66543	4.62841e+06	QGQPVLVSGVHK	1504	117
PPB0413	CTRL	IPI00298935.5	KDM3B	117	0	5.31596	206993	QGQPVLVSGVHKK	1504	117
PPB0413	KDM3A	IPI00298935.5	KDM3B	114	-0.141963	5.24891	177383	QGQPVLVSGVHKK	1504	117
PPB0413	KDM3B	IPI00298935.5	KDM3B	116	1.41166	6.844	6.98232e+06	QGQPVLVSGVHKK	1504	117
PPB0413	CTRL	IPI00298935.5	KDM3B	117	0	5.18552	153292	QPPSTFVPQINR	1504	117
PPB0413	KDM3A	IPI00298935.5	KDM3B	114	0.086531	5.34697	222316	QPPSTFVPQINR	1504	117
PPB0413	KDM3B	IPI00298935.5	KDM3B	116	0.951521	6.25343	1.79238e+06	QPPSTFVPQINR	1504	117
PPB0413	CTRL	IPI00298935.5	KDM3B	117	0	4.80448	63749.3	QSGEPFLQDGSCINVAPHLHK	1504	117
PPB0413	KDM3A	IPI00298935.5	KDM3B	114	-0.185595	4.6938	49408.3	QSGEPFLQDGSCINVAPHLHK	1504	117
PPB0413	KDM3B	IPI00298935.5	KDM3B	116	1.3684	6.28927	1.94655e+06	QSGEPFLQDGSCINVAPHLHK	1504	117
PPB0413	CTRL	IPI00298935.5	KDM3B	117	0	5.03491	108371	QSLESLSSGLCK	1504	117
PPB0413	KDM3A	IPI00298935.5	KDM3B	114	0.18763	5.29746	198363	QSLESLSSGLCK	1504	117
PPB0413	KDM3B	IPI00298935.5	KDM3B	116	1.31989	6.47119	2.95931e+06	QSLESLSSGLCK	1504	117
PPB0413	CTRL	IPI00298935.5	KDM3B	117	0	4.39744	24971	RACNLTDTQK	1504	117
PPB0413	KDM3A	IPI00298935.5	KDM3B	114	-0.116837	4.35552	22673.5	RACNLTDTQK	1504	117
PPB0413	KDM3B	IPI00298935.5	KDM3B	116	0.23453	4.74835	56021.5	RACNLTDTQK	1504	117
PPB0413	CTRL	IPI00298935.5	KDM3B	117	0	3.34375	2206.72	RACNLTDTQKEVK	1504	117
PPB0413	KDM3A	IPI00298935.5	KDM3B	114	1.23827	4.65694	45387.6	RACNLTDTQKEVK	1504	117
PPB0413	KDM3B	IPI00298935.5	KDM3B	116	0.821798	4.28193	19139.6	RACNLTDTQKEVK	1504	117
PPB0413	KDM3A	IPI00298935.5	KDM3B	114	-0.088626	4.05058	11235.2	GPYSVQGHR	1504	117
PPB0413	KDM3B	IPI00298935.5	KDM3B	116	1.20364	5.4202	263147	GPWKGGNASGEPGLDQR	1504	117
PPB0413	CTRL	IPI00298935.5	KDM3B	117	0	4.06429	11595.5	GPYSVQGHR	1504	117
PPB0413	KDM3B	IPI00298935.5	KDM3B	116	0.81895	4.99963	99913.8	GPYSVQGHR	1504	117
PPB0413	CTRL	IPI00298935.5	KDM3B	117	0	4.81885	65894.2	GQSHEPENLMPTQIIPGTALYNIGDMVHAAR	1504	117
PPB0413	KDM3A	IPI00298935.5	KDM3B	114	-0.177486	4.71628	52033.2	GQSHEPENLMPTQIIPGTALYNIGDMVHAAR	1504	117
PPB0413	KDM3B	IPI00298935.5	KDM3B	116	1.21743	6.15267	1.42125e+06	GQSHEPENLMPTQIIPGTALYNIGDMVHAAR	1504	117
PPB0413	CTRL	IPI00298935.5	KDM3B	117	0	3.82046	6613.86	HLSNTHTNHEDKLQVK	1504	117
PPB0413	KDM3A	IPI00298935.5	KDM3B	114	0.239795	4.13517	13651.1	HLSNTHTNHEDKLQVK	1504	117
PPB0413	KDM3B	IPI00298935.5	KDM3B	116	0.286977	4.22382	16742.5	HLSNTHTNHEDKLQVK	1504	117
PPB0413	CTRL	IPI00298935.5	KDM3B	117	0	4.13055	13506.8	HSGGFLSSPADFSQENK	1504	117
PPB0413	KDM3A	IPI00298935.5	KDM3B	114	0.466274	4.67174	46961.7	HSGGFLSSPADFSQENK	1504	117
PPB0413	KDM3B	IPI00298935.5	KDM3B	116	1.9193	6.16624	1.46636e+06	HSGGFLSSPADFSQENK	1504	117
PPB0413	CTRL	IPI00298935.5	KDM3B	117	0	3.84616	7017.2	HSGGFLSSPADFSQENKAPFEAVK	1504	117
PPB0413	KDM3A	IPI00298935.5	KDM3B	114	0.135693	4.05678	11396.6	HSGGFLSSPADFSQENKAPFEAVK	1504	117
PPB0413	KDM3B	IPI00298935.5	KDM3B	116	1.43071	5.39326	247321	HSGGFLSSPADFSQENKAPFEAVK	1504	117
PPB0413	CTRL	IPI00298935.5	KDM3B	117	0	4.01052	10245.3	HSGGFLSSPADFSQENKAPFEAVKR	1504	117
PPB0413	KDM3A	IPI00298935.5	KDM3B	114	0.25116	4.3366	21707.1	HSGGFLSSPADFSQENKAPFEAVKR	1504	117
PPB0413	KDM3B	IPI00298935.5	KDM3B	116	1.86102	5.98793	972588	HSGGFLSSPADFSQENKAPFEAVKR	1504	117
PPB0413	CTRL	IPI00298935.5	KDM3B	117	0	4.24099	17417.8	IFRECWK	1504	117
PPB0413	KDM3A	IPI00298935.5	KDM3B	114	-0.00580435	4.31011	20422.4	IFRECWK	1504	117
PPB0413	KDM3B	IPI00298935.5	KDM3B	116	1.14142	5.4988	315359	IFRECWK	1504	117
PPB0413	CTRL	IPI00298935.5	KDM3B	117	0	4.85646	71854.7	IHDGKEKPGALWHIYAAK	1504	117
PPB0413	KDM3A	IPI00298935.5	KDM3B	114	0.0322919	4.96367	91974.1	IHDGKEKPGALWHIYAAK	1504	117
PPB0413	KDM3A	IPI00298935.5	KDM3B	114	0.194269	4.36936	23407.6	GPWKGGNASGEPGLDQR	1504	117
PPB0413	KDM3B	IPI00298935.5	KDM3B	116	1.46149	6.43433	2.71852e+06	IHDGKEKPGALWHIYAAK	1504	117
PPB0413	CTRL	IPI00298935.5	KDM3B	117	0	2.73864	547.825	IRELLR	1504	117
PPB0413	KDM3A	IPI00298935.5	KDM3B	114	1.69328	4.50684	32124.5	IRELLR	1504	117
PPB0413	CTRL	IPI00298935.5	KDM3B	117	0	4.77463	59515.5	ACNLTDTQK	1504	117
PPB0413	KDM3A	IPI00298935.5	KDM3B	114	-0.361264	4.48828	30781.1	ACNLTDTQK	1504	117
PPB0413	KDM3B	IPI00298935.5	KDM3B	116	0.999297	5.89031	776809	ACNLTDTQK	1504	117
PPB0413	CTRL	IPI00298935.5	KDM3B	117	0	4.43384	27154.5	ACNLTDTQKEVK	1504	117
PPB0413	KDM3A	IPI00298935.5	KDM3B	114	0.325244	4.834	68234.5	ACNLTDTQKEVK	1504	117
PPB0413	KDM3B	IPI00298935.5	KDM3B	116	2.07681	6.62704	4.23678e+06	ACNLTDTQKEVK	1504	117
PPB0413	CTRL	IPI00298935.5	KDM3B	117	0	4.3483	22299.6	ADSTDIRSEEPLK	1504	117
PPB0413	KDM3A	IPI00298935.5	KDM3B	114	-0.209802	4.21341	16346.1	ADSTDIRSEEPLK	1504	117
PPB0413	KDM3B	IPI00298935.5	KDM3B	116	0.707957	5.17264	148813	ADSTDIRSEEPLK	1504	117
PPB0413	CTRL	IPI00298935.5	KDM3B	117	0	2.75398	567.52	ADSTDIRSEEPLKTDSSASNSNSELK	1504	117
PPB0413	KDM3A	IPI00298935.5	KDM3B	114	-0.201022	2.62788	424.5	ADSTDIRSEEPLKTDSSASNSNSELK	1504	117
PPB0413	KDM3B	IPI00298935.5	KDM3B	116	1.76909	4.63946	43596.9	ADSTDIRSEEPLKTDSSASNSNSELK	1504	117
PPB0413	CTRL	IPI00298935.5	KDM3B	117	0	4.86308	72958.9	AIRPPCPDTAPPSSALHWLADLATQK	1504	117
PPB0413	KDM3A	IPI00298935.5	KDM3B	114	-0.222751	4.71525	51909.4	AIRPPCPDTAPPSSALHWLADLATQK	1504	117
PPB0413	KDM3B	IPI00298935.5	KDM3B	116	1.38425	6.36371	2.31054e+06	AIRPPCPDTAPPSSALHWLADLATQK	1504	117
PPB0413	CTRL	IPI00298935.5	KDM3B	117	0	4.45666	28619.6	AKEETKEAGSLR	1504	117
PPB0413	KDM3A	IPI00298935.5	KDM3B	114	0	4.53158	34008.1	AKEETKEAGSLR	1504	117
PPB0413	KDM3B	IPI00298935.5	KDM3B	116	0.65651	5.22956	169653	AKEETKEAGSLR	1504	117
PPB0413	CTRL	IPI00298935.5	KDM3B	117	0	5.78259	606158	AKQPPSTFVPQINR	1504	117
PPB0413	KDM3A	IPI00298935.5	KDM3B	114	-0.107159	5.75034	562788	AKQPPSTFVPQINR	1504	117
PPB0413	KDM3B	IPI00298935.5	KDM3B	116	1.45604	7.35502	2.26473e+07	AKQPPSTFVPQINR	1504	117
PPB0413	CTRL	IPI00298935.5	KDM3B	117	0	4.15208	14193.2	RLIFTR	1504	117
PPB0413	KDM3A	IPI00298935.5	KDM3B	114	0.525493	4.69771	49855	RLLLLFADTAASASASAPAAAAASGDPGPALR	1504	117
PPB0413	KDM3A	IPI00298935.5	KDM3B	114	0.000817976	4.22782	16897.3	RLIFTR	1504	117
PPB0413	KDM3B	IPI00298935.5	KDM3B	116	1.16684	5.43531	272464	RLIFTR	1504	117
PPB0413	CTRL	IPI00298935.5	KDM3B	117	0	4.0973	12511.1	RLLLLFADTAASASASAPAAAAASGDPGPALR	1504	117
PPB0413	KDM3B	IPI00298935.5	KDM3B	116	1.26572	5.47941	301584	RLLLLFADTAASASASAPAAAAASGDPGPALR	1504	117
PPB0413	CTRL	IPI00298935.5	KDM3B	117	0	5.61273	409949	SAELLLGK	1504	117
PPB0413	KDM3A	IPI00298935.5	KDM3B	114	0.024576	5.71222	515496	SAELLLGK	1504	117
PPB0413	KDM3B	IPI00298935.5	KDM3B	116	0.799672	6.52879	3.37901e+06	SAELLLGK	1504	117
PPB0413	CTRL	IPI00298935.5	KDM3B	117	0	4.70313	50480.7	SASDSGCDPASK	1504	117
PPB0413	KDM3A	IPI00298935.5	KDM3B	114	0.126273	4.90432	80226.5	SASDSGCDPASK	1504	117
PPB0413	KDM3B	IPI00298935.5	KDM3B	116	1.34517	6.16469	1.46112e+06	SASDSGCDPASK	1504	117
PPB0413	CTRL	IPI00298935.5	KDM3B	117	0	3.22149	1665.31	SASDSGCDPASKK	1504	117
PPB0413	KDM3A	IPI00298935.5	KDM3B	114	0.762548	4.05896	11454.1	SASDSGCDPASKK	1504	117
PPB0413	KDM3B	IPI00298935.5	KDM3B	116	1.98744	5.32532	211506	SASDSGCDPASKK	1504	117
PPB0413	CTRL	IPI00298935.5	KDM3B	117	0	5.38393	242065	SEDGQPMVLK	1504	117
PPB0413	KDM3A	IPI00298935.5	KDM3B	114	0.0177317	5.47658	299629	SEDGQPMVLK	1504	117
PPB0413	KDM3B	IPI00298935.5	KDM3B	116	1.10221	6.60253	4.00433e+06	SEDGQPMVLK	1504	117
PPB0413	CTRL	IPI00298935.5	KDM3B	117	0	4.12872	13450	SEEPLKTDSSASNSNSELK	1504	117
PPB0413	KDM3A	IPI00298935.5	KDM3B	114	0.47405	4.67769	47609.1	SEEPLKTDSSASNSNSELK	1504	117
PPB0413	KDM3B	IPI00298935.5	KDM3B	116	2.01162	6.25673	1.80606e+06	SEEPLKTDSSASNSNSELK	1504	117
PPB0413	CTRL	IPI00298935.5	KDM3B	117	0	4.17367	14916.5	SELWKPEAFSQEFGDQDVDLVNCR	1504	117
PPB0413	KDM3A	IPI00298935.5	KDM3B	114	-0.48445	3.76413	5809.44	SELWKPEAFSQEFGDQDVDLVNCR	1504	117
PPB0413	KDM3B	IPI00298935.5	KDM3B	116	1.6502	5.94025	871469	SELWKPEAFSQEFGDQDVDLVNCR	1504	117
PPB0413	CTRL	IPI00298935.5	KDM3B	117	0	4.3322	21488.4	SETEEMGDEEVFSWLK	1504	117
PPB0413	KDM3A	IPI00298935.5	KDM3B	114	0.541468	4.94859	88836.2	SETEEMGDEEVFSWLK	1504	117
PPB0413	KDM3B	IPI00298935.5	KDM3B	116	1.72514	6.17373	1.49187e+06	SETEEMGDEEVFSWLK	1504	117
PPB0413	CTRL	IPI00298935.5	KDM3B	117	0	4.03182	10760.1	SKASLPNFLDHIIASVVENK	1504	117
PPB0413	CTRL	IPI00298935.5	KDM3B	117	0	4.67786	47627.5	ISDTGLAAGTVPEK	1504	117
PPB0413	KDM3B	IPI00298935.5	KDM3B	116	2.95987	5.8149	652987	IRELLR	1504	117
PPB0413	KDM3A	IPI00298935.5	KDM3B	114	0.583126	5.3359	216722	ISDTGLAAGTVPEK	1504	117
PPB0413	KDM3B	IPI00298935.5	KDM3B	116	2.13263	6.92687	8.45032e+06	ISDTGLAAGTVPEK	1504	117
PPB0413	CTRL	IPI00298935.5	KDM3B	117	0	4.62836	42496.8	ISDTGLAAGTVPEKQK	1504	117
PPB0413	KDM3A	IPI00298935.5	KDM3B	114	0.124325	4.8276	67235.8	ISDTGLAAGTVPEKQK	1504	117
PPB0413	KDM3B	IPI00298935.5	KDM3B	116	1.93314	6.67788	4.763e+06	ISDTGLAAGTVPEKQK	1504	117
PPB0413	CTRL	IPI00298935.5	KDM3B	117	0	5.52356	333857	IYQPEGEEGWLYGVVSHQDSITR	1504	117
PPB0413	KDM3A	IPI00298935.5	KDM3B	114	0.458487	6.05697	1.14016e+06	IYQPEGEEGWLYGVVSHQDSITR	1504	117
PPB0413	KDM3B	IPI00298935.5	KDM3B	116	1.63112	7.27107	1.86668e+07	IYQPEGEEGWLYGVVSHQDSITR	1504	117
PPB0413	CTRL	IPI00298935.5	KDM3B	117	0	4.18716	15387.2	KCGFGVCLDCYR	1504	117
PPB0413	KDM3A	IPI00298935.5	KDM3B	114	0.615982	4.87806	75519.7	KCGFGVCLDCYR	1504	117
PPB0413	KDM3B	IPI00298935.5	KDM3B	116	1.89564	6.19919	1.58193e+06	KCGFGVCLDCYR	1504	117
PPB0413	CTRL	IPI00298935.5	KDM3B	117	0	3.61789	4148.48	KFKEQEQDDSTVACR	1504	117
PPB0413	KDM3B	IPI00298935.5	KDM3B	116	2.14155	5.87583	751327	KFKEQEQDDSTVACR	1504	117
PPB0413	CTRL	IPI00298935.5	KDM3B	117	0	5.09264	123777	KKPLFITTDSSK	1504	117
PPB0413	KDM3A	IPI00298935.5	KDM3B	114	0.227548	5.39511	248375	KKPLFITTDSSK	1504	117
PPB0413	KDM3B	IPI00298935.5	KDM3B	116	1.98367	7.1927	1.55848e+07	KKPLFITTDSSK	1504	117
PPB0413	CTRL	IPI00298935.5	KDM3B	117	0	3.78594	6108.61	KKPLFITTDSSKLVSGVLGSALTSGGPSLSAMGNGR	1504	117
PPB0413	KDM3A	IPI00298935.5	KDM3B	114	0.426011	4.28687	19358.5	KKPLFITTDSSKLVSGVLGSALTSGGPSLSAMGNGR	1504	117
PPB0413	KDM3B	IPI00298935.5	KDM3B	116	1.02423	4.92656	84441.7	KKPLFITTDSSKLVSGVLGSALTSGGPSLSAMGNGR	1504	117
PPB0413	CTRL	IPI00298935.5	KDM3B	117	0	4.80158	63325.3	KPLFITTDSSK	1504	117
PPB0413	KDM3A	IPI00298935.5	KDM3B	114	0.0266054	4.9031	80002.1	KPLFITTDSSK	1504	117
PPB0413	KDM3B	IPI00298935.5	KDM3B	116	0.429219	5.34718	222425	KPLFITTDSSK	1504	117
PPB0413	CTRL	IPI00298935.5	KDM3B	117	0	3.18525	1531.98	KPLFITTDSSKLVSGVLGSALTSGGPSLSAMGNGR	1504	117
PPB0413	KDM3A	IPI00298935.5	KDM3B	114	0.330503	3.59068	3896.51	KPLFITTDSSKLVSGVLGSALTSGGPSLSAMGNGR	1504	117
PPB0413	KDM3B	IPI00298935.5	KDM3B	116	0.188919	3.49056	3094.28	KPLFITTDSSKLVSGVLGSALTSGGPSLSAMGNGR	1504	117
PPB0413	CTRL	IPI00298935.5	KDM3B	117	0	3.89066	7774.3	KSASDSGCDPASK	1504	117
PPB0413	CTRL	IPI00298935.5	KDM3B	117	0	4.78991	61647.1	AMSGAVPQDLAIFVEFDGCNWK	1504	117
PPB0413	KDM3A	IPI00298935.5	KDM3B	114	0.0202327	4.88506	76747.4	AMSGAVPQDLAIFVEFDGCNWK	1504	117
PPB0413	KDM3B	IPI00298935.5	KDM3B	116	1.40477	6.31107	2.04678e+06	AMSGAVPQDLAIFVEFDGCNWK	1504	117
PPB0413	CTRL	IPI00298935.5	KDM3B	117	0	4.41267	25862.3	ANCPCISR	1504	117
PPB0413	KDM3A	IPI00298935.5	KDM3B	114	-0.169913	4.31767	20781.4	ANCPCISR	1504	117
PPB0413	KDM3B	IPI00298935.5	KDM3B	116	0.972047	5.5011	317032	ANCPCISR	1504	117
PPB0413	CTRL	IPI00298935.5	KDM3B	117	0	4.39438	24795.8	APFEAVK	1504	117
PPB0413	KDM3A	IPI00298935.5	KDM3B	114	0.0416684	4.51097	32431.4	APFEAVK	1504	117
PPB0413	KDM3B	IPI00298935.5	KDM3B	116	1.60411	6.11487	1.30278e+06	APFEAVK	1504	117
PPB0413	CTRL	IPI00298935.5	KDM3B	117	0	5.28784	194016	APFEAVKR	1504	117
PPB0413	KDM3A	IPI00298935.5	KDM3B	114	-0.20042	5.16234	145324	APFEAVKR	1504	117
PPB0413	KDM3B	IPI00298935.5	KDM3B	116	1.65213	7.05636	1.13857e+07	APFEAVKR	1504	117
PPB0413	CTRL	IPI00298935.5	KDM3B	117	0	4.74247	55267.8	ASLPNFLDHIIASVVENK	1504	117
PPB0413	KDM3A	IPI00298935.5	KDM3B	114	-0.0683213	4.74907	56113.9	ASLPNFLDHIIASVVENK	1504	117
PPB0413	KDM3B	IPI00298935.5	KDM3B	116	1.54984	6.4087	2.56271e+06	ASLPNFLDHIIASVVENK	1504	117
PPB0413	CTRL	IPI00298935.5	KDM3B	117	0	4.3888	24479.4	ASLPNFLDHIIASVVENKK	1504	117
PPB0413	KDM3A	IPI00298935.5	KDM3B	114	-0.0730713	4.39065	24583.8	ASLPNFLDHIIASVVENKK	1504	117
PPB0413	KDM3B	IPI00298935.5	KDM3B	116	2.4012	6.90639	8.06106e+06	ASLPNFLDHIIASVVENKK	1504	117
PPB0413	CTRL	IPI00298935.5	KDM3B	117	0	4.33833	21793.5	CGFGVCLDCYR	1504	117
PPB0413	KDM3A	IPI00298935.5	KDM3B	114	-0.0562204	4.35702	22752.3	CGFGVCLDCYR	1504	117
PPB0413	KDM3B	IPI00298935.5	KDM3B	116	1.2509	5.70562	507713	CGFGVCLDCYR	1504	117
PPB0413	CTRL	IPI00298935.5	KDM3B	117	0	5.00461	101068	DAVGTLK	1504	117
PPB0413	KDM3A	IPI00298935.5	KDM3B	114	0.301868	5.3814	240657	DAVGTLK	1504	117
PPB0413	KDM3B	IPI00298935.5	KDM3B	116	1.42373	6.54473	3.50534e+06	DAVGTLK	1504	117
PPB0413	CTRL	IPI00298935.5	KDM3B	117	0	4.25177	17855.5	DFWDGFEIICK	1504	117
PPB0413	KDM3A	IPI00298935.5	KDM3B	114	0.23314	4.55983	36293.6	DFWDGFEIICK	1504	117
PPB0413	KDM3B	IPI00298935.5	KDM3B	116	1.56983	5.93799	866946	DFWDGFEIICK	1504	117
PPB0413	CTRL	IPI00298935.5	KDM3B	117	0	4.08225	12085	DFWDGFEIICKR	1504	117
PPB0413	KDM3A	IPI00298935.5	KDM3B	114	-0.34881	3.80836	6432.17	DFWDGFEIICKR	1504	117
PPB0413	KDM3A	IPI00298935.5	KDM3B	114	-0.06278	4.04396	11065.1	SKASLPNFLDHIIASVVENK	1504	117
PPB0413	KDM3B	IPI00298935.5	KDM3B	116	1.36527	5.51347	326193	SKASLPNFLDHIIASVVENK	1504	117
PPB0413	CTRL	IPI00298935.5	KDM3B	117	0	3.33444	2159.93	SQSNGVLATENKPLGFSFGCSSAQEAQKDTDLSK	1504	117
PPB0413	CTRL	IPI00298935.5	KDM3B	117	0	4.60611	40374.3	SKASLPNFLDHIIASVVENKK	1504	117
PPB0413	KDM3A	IPI00298935.5	KDM3B	114	-0.285115	4.39591	24883.3	SKASLPNFLDHIIASVVENKK	1504	117
PPB0413	KDM3B	IPI00298935.5	KDM3B	116	1.22494	5.94744	886006	SKASLPNFLDHIIASVVENKK	1504	117
PPB0413	KDM3B	IPI00298935.5	KDM3B	116	2.04	5.49083	309620	SQSNGVLATENKPLGFSFGCSSAQEAQKDTDLSK	1504	117
PPB0413	CTRL	IPI00298935.5	KDM3B	117	0	5.1486	140798	SVLGTDTKPGSK	1504	117
PPB0413	KDM3A	IPI00298935.5	KDM3B	114	0.52906	5.75258	565686	SVLGTDTKPGSK	1504	117
PPB0413	KDM3B	IPI00298935.5	KDM3B	116	2.38275	7.64773	4.44357e+07	SVLGTDTKPGSK	1504	117
PPB0413	CTRL	IPI00298935.5	KDM3B	117	0	4.74304	55340.6	TAPLKVGQSVLK	1504	117
PPB0413	KDM3A	IPI00298935.5	KDM3B	114	-0.0453905	4.77257	59234.1	TAPLKVGQSVLK	1504	117
PPB0413	KDM3B	IPI00298935.5	KDM3B	116	0.746749	5.60618	403813	TAPLKVGQSVLK	1504	117
PPB0413	CTRL	IPI00298935.5	KDM3B	117	0	3.73025	5373.38	TEGSSLRDLLHSGPGKLPQTPLDTGIPFPPVFSTSSAGVK	1504	117
PPB0413	KDM3A	IPI00298935.5	KDM3B	114	0.105254	3.91042	8136.16	TEGSSLRDLLHSGPGKLPQTPLDTGIPFPPVFSTSSAGVK	1504	117
PPB0413	KDM3B	IPI00298935.5	KDM3B	116	0.901591	4.74823	56004.9	TEGSSLRDLLHSGPGKLPQTPLDTGIPFPPVFSTSSAGVK	1504	117
PPB0413	CTRL	IPI00298935.5	KDM3B	117	0	4.38625	24335.8	TFSNVFGR	1504	117
PPB0413	KDM3A	IPI00298935.5	KDM3B	114	0.109497	4.57066	37210.2	TFSNVFGR	1504	117
PPB0413	KDM3B	IPI00298935.5	KDM3B	116	1.71125	6.21388	1.63638e+06	TFSNVFGR	1504	117
PPB0413	CTRL	IPI00298935.5	KDM3B	117	0	4.73997	54950.8	TIDEGDADEVTK	1504	117
PPB0413	KDM3A	IPI00298935.5	KDM3B	114	-0.217258	4.59763	39594.5	TIDEGDADEVTK	1504	117
PPB0413	KDM3B	IPI00298935.5	KDM3B	116	1.77808	6.63444	4.30966e+06	TIDEGDADEVTK	1504	117
PPB0413	CTRL	IPI00298935.5	KDM3B	117	0	4.93337	85777.8	TIDEGDADEVTKQR	1504	117
PPB0413	KDM3A	IPI00298935.5	KDM3B	114	0.0935346	5.10183	126424	TIDEGDADEVTKQR	1504	117
PPB0413	KDM3B	IPI00298935.5	KDM3B	116	1.17099	6.22075	1.66245e+06	TIDEGDADEVTKQR	1504	117
PPB0413	CTRL	IPI00298935.5	KDM3B	117	0	4.28982	19490.3	TLEQVGQGIVASAAVVTTASSTPNTVR	1504	117
PPB0413	KDM3A	IPI00298935.5	KDM3B	114	-0.145093	4.21965	16582.3	TLEQVGQGIVASAAVVTTASSTPNTVR	1504	117
PPB0413	KDM3B	IPI00298935.5	KDM3B	116	0.263071	4.66928	46695.8	TLEQVGQGIVASAAVVTTASSTPNTVR	1504	117
PPB0413	KDM3A	IPI00298935.5	KDM3B	114	-0.268067	3.69751	4983.26	KSASDSGCDPASK	1504	117
PPB0413	KDM3B	IPI00298935.5	KDM3B	116	1.40875	5.4158	260498	KSASDSGCDPASK	1504	117
PPB0413	CTRL	IPI00298935.5	KDM3B	117	0	3.76854	5868.72	KSASDSGCDPASKK	1504	117
PPB0413	KDM3A	IPI00298935.5	KDM3B	114	0.283468	4.12693	13394.6	KSASDSGCDPASKK	1504	117
PPB0413	KDM3B	IPI00298935.5	KDM3B	116	2.02907	5.914	820347	KSASDSGCDPASKK	1504	117
PPB0413	CTRL	IPI00298935.5	KDM3B	117	0	4.52135	33216.2	KVGEEQGQENPPDHDPIHDQSWYLDQTLR	1504	117
PPB0413	KDM3A	IPI00298935.5	KDM3B	114	-0.215182	4.38109	24048.5	KVGEEQGQENPPDHDPIHDQSWYLDQTLR	1504	117
PPB0413	KDM3B	IPI00298935.5	KDM3B	116	1.21634	5.85408	714620	KVGEEQGQENPPDHDPIHDQSWYLDQTLR	1504	117
PPB0413	CTRL	IPI00298935.5	KDM3B	117	0	2.64627	442.86	KVGEEQGQENPPDHDPIHDQSWYLDQTLRK	1504	117
PPB0413	KDM3B	IPI00298935.5	KDM3B	116	1.36411	4.12676	13389.4	KVGEEQGQENPPDHDPIHDQSWYLDQTLRK	1504	117
PPB0413	CTRL	IPI00298935.5	KDM3B	117	0	5.20503	160337	KVPAESMPTLTPAFPR	1504	117
PPB0413	KDM3A	IPI00298935.5	KDM3B	114	-0.0352553	5.2447	175670	KVPAESMPTLTPAFPR	1504	117
PPB0413	KDM3B	IPI00298935.5	KDM3B	116	1.63285	6.95427	9.00061e+06	KVPAESMPTLTPAFPR	1504	117
PPB0413	CTRL	IPI00298935.5	KDM3B	117	0	4.60307	40092.9	LFNSLLLGPTASNNK	1504	117
PPB0413	KDM3A	IPI00298935.5	KDM3B	114	-0.00534613	4.67264	47058.7	LFNSLLLGPTASNNK	1504	117
PPB0413	KDM3B	IPI00298935.5	KDM3B	116	1.77018	6.48963	3.08769e+06	LFNSLLLGPTASNNK	1504	117
PPB0413	CTRL	IPI00298935.5	KDM3B	117	0	4.14463	13951.8	LFNSLLLGPTASNNKTEGSSLR	1504	117
PPB0413	KDM3A	IPI00298935.5	KDM3B	114	0.215328	4.43488	27219.2	LFNSLLLGPTASNNKTEGSSLR	1504	117
PPB0413	KDM3B	IPI00298935.5	KDM3B	116	1.42354	5.68455	483675	LFNSLLLGPTASNNKTEGSSLR	1504	117
PPB0413	CTRL	IPI00298935.5	KDM3B	117	0	4.10747	12807.6	LGLGSVVPVEYLLDR	1504	117
PPB0413	KDM3A	IPI00298935.5	KDM3B	114	1.17856	5.36095	229586	LGLGSVVPVEYLLDR	1504	117
PPB0413	KDM3B	IPI00298935.5	KDM3B	116	3.03134	7.25519	1.79966e+07	LGLGSVVPVEYLLDR	1504	117
PPB0413	CTRL	IPI00298935.5	KDM3B	117	0	4.42657	26703.8	LKGDRGEVDSNGSDGGEASR	1504	117
PPB0413	KDM3A	IPI00298935.5	KDM3B	114	0.0520229	4.55351	35769.7	LKGDRGEVDSNGSDGGEASR	1504	117
PPB0413	KDM3B	IPI00298935.5	KDM3B	116	1.72282	6.26578	1.8441e+06	LKGDRGEVDSNGSDGGEASR	1504	117
PPB0413	CTRL	IPI00298935.5	KDM3B	117	0	3.88271	7633.25	LKQSGEPFLQDGSCINVAPHLHK	1504	117
PPB0413	KDM3A	IPI00298935.5	KDM3B	114	0.0523068	4.00994	10231.4	LKQSGEPFLQDGSCINVAPHLHK	1504	117
PPB0413	KDM3B	IPI00298935.5	KDM3B	116	1.29959	5.29869	198925	LKQSGEPFLQDGSCINVAPHLHK	1504	117
PPB0413	KDM3A	IPI00298935.5	KDM3B	114		2.78584	610.72	EEPSNPFLAFVEKVEHSPFSSFASQASGSSSSATTVTSK	1504	117
PPB0413	KDM3B	IPI00298935.5	KDM3B	116		3.86824	7383.1	EEPSNPFLAFVEKVEHSPFSSFASQASGSSSSATTVTSK	1504	117
PPB0413	KDM3B	IPI00298935.5	KDM3B	116		6.99335	9.84795e+06	LIFTR	1504	117
PPB0413	KDM3B	IPI00298935.5	KDM3B	116		3.82021	6610.18	SQSNGVLATENKPLGFSFGCSSAQEAQK	1504	117
PPB0413	KDM3B	IPI00298935.5	KDM3B	116	0.892306	5.09094	123294	DFWDGFEIICKR	1504	117
PPB0413	CTRL	IPI00298935.5	KDM3B	117	0	5.3729	235992	DLLHSGPGK	1504	117
PPB0413	KDM3A	IPI00298935.5	KDM3B	114	0.00347915	5.45129	282679	DLLHSGPGK	1504	117
PPB0413	KDM3B	IPI00298935.5	KDM3B	116	1.32264	6.81192	6.48517e+06	DLLHSGPGK	1504	117
PPB0413	CTRL	IPI00298935.5	KDM3B	117	0	4.56025	36328.3	DLLHSGPGKLPQTPLDTGIPFPPVFSTSSAGVK	1504	117
PPB0413	KDM3A	IPI00298935.5	KDM3B	114	-0.402365	4.2328	17092.2	DLLHSGPGKLPQTPLDTGIPFPPVFSTSSAGVK	1504	117
PPB0413	KDM3B	IPI00298935.5	KDM3B	116	1.40013	6.07677	1.19334e+06	DLLHSGPGKLPQTPLDTGIPFPPVFSTSSAGVK	1504	117
PPB0413	CTRL	IPI00298935.5	KDM3B	117	0	3.77506	5957.45	DMMPTRFEDLMENLPLPEYTKR	1504	117
PPB0413	KDM3A	IPI00298935.5	KDM3B	114	0.0136735	3.86365	7305.55	DMMPTRFEDLMENLPLPEYTKR	1504	117
PPB0413	KDM3B	IPI00298935.5	KDM3B	116	0.767299	4.65875	45577.1	DMMPTRFEDLMENLPLPEYTKR	1504	117
PPB0413	CTRL	IPI00298935.5	KDM3B	117	0	4.24574	17609.2	DTDLSK	1504	117
PPB0413	KDM3A	IPI00298935.5	KDM3B	114	0.066824	4.38748	24405.3	DTDLSK	1504	117
PPB0413	KDM3B	IPI00298935.5	KDM3B	116	0.20629	4.56842	37018.5	DTDLSK	1504	117
PPB0413	CTRL	IPI00298935.5	KDM3B	117	0	5.36927	234031	EAMMMVEPHQK	1504	117
PPB0413	KDM3A	IPI00298935.5	KDM3B	114	0.0907912	5.53498	342755	EAMMMVEPHQK	1504	117
PPB0413	KDM3B	IPI00298935.5	KDM3B	116	1.23905	6.72471	5.30527e+06	EAMMMVEPHQK	1504	117
PPB0413	CTRL	IPI00298935.5	KDM3B	117	0	4.64441	44097.2	EDPVLLQGIR	1504	117
PPB0413	KDM3A	IPI00298935.5	KDM3B	114	-0.137752	4.58158	38157.3	EDPVLLQGIR	1504	117
PPB0413	KDM3B	IPI00298935.5	KDM3B	116	2.1359	6.8967	7.88313e+06	EDPVLLQGIR	1504	117
PPB0413	CTRL	IPI00298935.5	KDM3B	117	0	4.06627	11648.6	EEPSNPFLAFVEK	1504	117
PPB0413	KDM3A	IPI00298935.5	KDM3B	114	0.11267	4.25386	17941.6	EEPSNPFLAFVEK	1504	117
PPB0413	KDM3B	IPI00298935.5	KDM3B	116	2.42926	6.61192	4.09182e+06	EEPSNPFLAFVEK	1504	117
PPB0413	CTRL	IPI00298935.5	KDM3B	117	0	4.43607	27293.9	EMCDVCETTLFNIHWVCR	1504	117
PPB0413	KDM3A	IPI00298935.5	KDM3B	114	-0.329871	4.18111	15174.5	EMCDVCETTLFNIHWVCR	1504	117
PPB0413	KDM3B	IPI00298935.5	KDM3B	116	1.74258	6.29503	1.97256e+06	EMCDVCETTLFNIHWVCR	1504	117
PPB0413	CTRL	IPI00298935.5	KDM3B	117	0	4.83304	68083.8	EMVMGLNVLDPHTSHSWLCDGR	1504	117
PPB0413	KDM3A	IPI00298935.5	KDM3B	114	-0.00458702	4.90338	80052.6	EMVMGLNVLDPHTSHSWLCDGR	1504	117
PPB0413	KDM3B	IPI00298935.5	KDM3B	116	1.02681	5.97624	946759	EMVMGLNVLDPHTSHSWLCDGR	1504	117
PPB0413	KDM3B	IPI00298935.5	KDM3B	116		4.15248	14206.1	SVLRPAVTNGMSQLPSINPSASSGNETTFSGGGGPAPVTTPEPDHVPK	1504	117
PPB0413	KDM3B	IPI00298935.5	KDM3B	116		3.97342	9406.25	SVLRPAVTNGMSQLPSINPSASSGNETTFSGGGGPAPVTTPEPDHVPKADSTDIR	1504	117
PPB0413	CTRL	IPI00642329.2	MFN2	117	0	5.34342	220508	QVSTAMAEEIRR	8	117
PPB0413	KDM3A	IPI00642329.2	MFN2	114	0.00387211	5.42221	264371	QVSTAMAEEIRR	8	117
PPB0413	KDM3B	IPI00642329.2	MFN2	116	0.764824	6.22464	1.67739e+06	QVSTAMAEEIRR	8	117
PPB0413	CTRL	IPI00027192.6	PLOD1	117	0	3.69058	4904.35	IQGGYENVPTIDIHMNQIGFER	58	117
PPB0413	KDM3B	IPI00027192.6	PLOD1	116	1.21277	5.01974	104649	IQGGYENVPTIDIHMNQIGFER	58	117
PPB0413	CTRL	IPI00027192.6	PLOD1	117	0	4.80027	63135.5	KGWTLMHPGR	58	117
PPB0413	KDM3A	IPI00027192.6	PLOD1	114	0.0334377	4.90863	81027	KGWTLMHPGR	58	117
PPB0413	KDM3B	IPI00027192.6	PLOD1	116	0.800967	5.71763	521949	KGWTLMHPGR	58	117
PPB0413	CTRL	IPI00027192.6	PLOD1	117	0	3.63223	4287.77	LDPDMAFCANIR	58	117
PPB0413	KDM3A	IPI00027192.6	PLOD1	114	-0.0649234	3.64223	4387.6	LDPDMAFCANIR	58	117
PPB0413	KDM3B	IPI00027192.6	PLOD1	116	1.44765	5.19627	157134	LDPDMAFCANIR	58	117
PPB0413	CTRL	IPI00027192.6	PLOD1	117	0	3.46361	2908.11	LETKYPVVSDGKR	58	117
PPB0413	KDM3A	IPI00027192.6	PLOD1	114	0.774107	4.74967	56190.9	LFIHNHEQHHK	58	117
PPB0413	KDM3A	IPI00027192.6	PLOD1	114	0.198357	3.73689	5456.15	LETKYPVVSDGKR	58	117
PPB0413	KDM3B	IPI00027192.6	PLOD1	116	1.57122	5.15122	141651	LETKYPVVSDGKR	58	117
PPB0413	CTRL	IPI00027192.6	PLOD1	117	0	3.90064	7955	LFIHNHEQHHK	58	117
PPB0413	KDM3B	IPI00027192.6	PLOD1	116	2.34583	6.36286	2.30602e+06	LFIHNHEQHHK	58	117
PPB0413	CTRL	IPI00027192.6	PLOD1	117	0	3.66006	4571.5	LLIQQNK	58	117
PPB0413	KDM3A	IPI00027192.6	PLOD1	114	0.134882	3.86986	7410.71	LLIQQNK	58	117
PPB0413	KDM3B	IPI00027192.6	PLOD1	116	1.7735	5.54995	354773	LLIQQNK	58	117
PPB0413	CTRL	IPI00027192.6	PLOD1	117	0	2.97606	946.375	LQLNYLGNYIPR	58	117
PPB0413	KDM3B	IPI00027192.6	PLOD1	116	2.43212	5.52457	334638	LQLNYLGNYIPR	58	117
PPB0413	CTRL	IPI00027192.6	PLOD1	117	0	4.37561	23746.8	LTHYHEGLPTTR	58	117
PPB0413	KDM3A	IPI00027192.6	PLOD1	114	0.213292	4.66382	46112.3	LTHYHEGLPTTR	58	117
PPB0413	KDM3B	IPI00027192.6	PLOD1	116	1.09152	5.58351	383278	LTHYHEGLPTTR	58	117
PPB0413	CTRL	IPI00027192.6	PLOD1	117	0	3.3223	2100.38	LVAEWEGQDSDSDQLFYTK	58	117
PPB0413	KDM3A	IPI00027192.6	PLOD1	114	0.0776775	3.47489	2984.65	LVAEWEGQDSDSDQLFYTK	58	117
PPB0413	KDM3B	IPI00027192.6	PLOD1	116	1.09523	4.53392	34191.3	LVAEWEGQDSDSDQLFYTK	58	117
PPB0413	CTRL	IPI00027192.6	PLOD1	117	0	2.56703	369	LVGPEVR	58	117
PPB0413	KDM3A	IPI00027192.6	PLOD1	114	1.50364	4.14559	13982.5	LVGPEVR	58	117
PPB0413	KDM3B	IPI00027192.6	PLOD1	116	2.82644	5.50986	323487	LVGPEVR	58	117
PPB0413	CTRL	IPI00027192.6	PLOD1	117	0	3.40503	2541.15	LYPGYYTR	58	117
PPB0413	KDM3A	IPI00027192.6	PLOD1	114	0.290542	3.77049	5895.1	LYPGYYTR	58	117
PPB0413	KDM3B	IPI00027192.6	PLOD1	116	1.46953	4.99095	97937.1	LYPGYYTR	58	117
PPB0413	CTRL	IPI00027192.6	PLOD1	117	0	3.36361	2310	NVIAPLMTR	58	117
PPB0413	KDM3A	IPI00027192.6	PLOD1	114	0.511125	3.94966	8905.45	NVIAPLMTR	58	117
PPB0413	KDM3B	IPI00027192.6	PLOD1	116	2.08885	5.56885	370552	NVIAPLMTR	58	117
PPB0413	CTRL	IPI00027192.6	PLOD1	117	0	3.92515	8416.8	QQDVFMFLTNR	58	117
PPB0413	KDM3A	IPI00027192.6	PLOD1	114	-0.185167	3.8149	6529.78	QQDVFMFLTNR	58	117
PPB0413	KDM3B	IPI00027192.6	PLOD1	116	1.32828	5.36981	234321	QQDVFMFLTNR	58	117
PPB0413	CTRL	IPI00027192.6	PLOD1	117	0	3.3008	1998.95	RVGVWNVPYISNIYLIK	58	117
PPB0413	KDM3B	IPI00027192.6	PLOD1	116	1.64403	5.06122	115138	RVGVWNVPYISNIYLIK	58	117
PPB0413	CTRL	IPI00027192.6	PLOD1	117	0	2.65858	455.6	SAQFFNYK	58	117
PPB0413	KDM3A	IPI00027192.6	PLOD1	114	1.17959	3.91309	8186.37	SAQFFNYK	58	117
PPB0413	KDM3B	IPI00027192.6	PLOD1	116	2.57925	5.35422	226057	SAQFFNYK	58	117
PPB0413	CTRL	IPI00027192.6	PLOD1	117	0	3.42543	2663.38	SQVVFSAEELIYPDRR	58	117
PPB0413	CTRL	IPI00027192.6	PLOD1	117	0	3.71894	5235.25	SQVVFSAEELIYPDR	58	117
PPB0413	KDM3A	IPI00027192.6	PLOD1	114	0.120935	3.91479	8218.47	SQVVFSAEELIYPDR	58	117
PPB0413	KDM3B	IPI00027192.6	PLOD1	116	1.07086	4.90619	80572.9	SQVVFSAEELIYPDR	58	117
PPB0413	KDM3A	IPI00027192.6	PLOD1	114	0.540998	4.04135	10998.9	SQVVFSAEELIYPDRR	58	117
PPB0413	KDM3B	IPI00027192.6	PLOD1	116	1.58281	5.12463	133240	SQVVFSAEELIYPDRR	58	117
PPB0413	CTRL	IPI00027192.6	PLOD1	117	0	3.31285	2055.16	VGVWNVPYISNIYLIK	58	117
PPB0413	KDM3A	IPI00027192.6	PLOD1	114	-0.0300006	3.35776	2279.11	VGVWNVPYISNIYLIK	58	117
PPB0413	KDM3B	IPI00027192.6	PLOD1	116	2.21851	5.64774	444369	VGVWNVPYISNIYLIK	58	117
PPB0413	CTRL	IPI00027192.6	PLOD1	117	0	4.0768	11934.3	YIAVSFVDP	58	117
PPB0413	KDM3A	IPI00027192.6	PLOD1	114	-0.219051	3.93266	8563.76	YIAVSFVDP	58	117
PPB0413	CTRL	IPI00027192.6	PLOD1	117	0	4.27492	18833.1	YIHQNYTKALAGK	58	117
PPB0413	KDM3A	IPI00027192.6	PLOD1	114	-0.103201	4.24664	17645.7	YIHQNYTKALAGK	58	117
PPB0413	KDM3B	IPI00027192.6	PLOD1	116	0.0386524	4.42996	26913	YIHQNYTKALAGK	58	117
PPB0413	CTRL	IPI00027192.6	PLOD1	117	0	4.587	38636.6	YNCSIR	58	117
PPB0413	KDM3A	IPI00027192.6	PLOD1	114	-0.0579881	4.60393	40172.5	YNCSIR	58	117
PPB0413	KDM3B	IPI00027192.6	PLOD1	116	0.282158	4.98554	96726.2	YNCSIR	58	117
PPB0413	CTRL	IPI00027192.6	PLOD1	117	0	4.45565	28553.1	YPVVSDGKR	58	117
PPB0413	KDM3A	IPI00027192.6	PLOD1	114	0.000211596	4.53078	33945.6	YPVVSDGKR	58	117
PPB0413	KDM3B	IPI00027192.6	PLOD1	116	1.30611	5.87815	755349	YPVVSDGKR	58	117
PPB0413	CTRL	IPI00027192.6	PLOD1	117	0	4.13517	13651.2	AQFDLAFVVR	58	117
PPB0413	KDM3A	IPI00027192.6	PLOD1	114	0.0987363	4.30883	20362.3	AQFDLAFVVR	58	117
PPB0413	KDM3B	IPI00027192.6	PLOD1	116	1.20674	5.45831	287280	AQFDLAFVVR	58	117
PPB0413	CTRL	IPI00027192.6	PLOD1	117	0	3.75989	5753	FLGSGGFIGYAPNLSK	58	117
PPB0413	KDM3A	IPI00027192.6	PLOD1	114	0.127165	3.96198	9161.74	FLGSGGFIGYAPNLSK	58	117
PPB0413	KDM3B	IPI00027192.6	PLOD1	116	1.74666	5.62294	419704	FLGSGGFIGYAPNLSK	58	117
PPB0413	CTRL	IPI00027192.6	PLOD1	117	0	3.42245	2645.12	FLLEYIAPMTEK	58	117
PPB0413	KDM3A	IPI00027192.6	PLOD1	114	0.620316	4.11768	13112.4	FLLEYIAPMTEK	58	117
PPB0413	KDM3B	IPI00027192.6	PLOD1	116	2.2966	5.83544	684600	FLLEYIAPMTEK	58	117
PPB0413	CTRL	IPI00027192.6	PLOD1	117	0	3.48948	3086.57	FWTFETGCTVCDEGLR	58	117
PPB0413	KDM3A	IPI00027192.6	PLOD1	114	0.569786	4.13418	13620.1	FWTFETGCTVCDEGLR	58	117
PPB0413	KDM3B	IPI00027192.6	PLOD1	116	1.61655	5.22242	166886	FWTFETGCTVCDEGLR	58	117
PPB0413	CTRL	IPI00027192.6	PLOD1	117	0	2.69294	493.1	HADKEDLVILFADSYDVLFASGPR	58	117
PPB0413	KDM3A	IPI00027192.6	PLOD1	114	-0.0625483	2.70531	507.347	HADKEDLVILFADSYDVLFASGPR	58	117
PPB0413	KDM3B	IPI00027192.6	PLOD1	116	1.05045	3.85977	7240.55	HADKEDLVILFADSYDVLFASGPR	58	117
PPB0413	CTRL	IPI00027192.6	PLOD1	117	0	3.50959	3232.85	IFLDPEKR	58	117
PPB0413	KDM3A	IPI00027192.6	PLOD1	114	0.155352	3.73986	5493.59	IFLDPEKR	58	117
PPB0413	KDM3B	IPI00027192.6	PLOD1	116	1.46654	5.09252	123741	IFLDPEKR	58	117
PPB0413	CTRL	IPI00027192.6	PLOD1	117	0	3.21807	1652.22	IFQNLDGALDEVVLK	58	117
PPB0413	KDM3B	IPI00027192.6	PLOD1	116	2.41247	5.74693	558375	IFQNLDGALDEVVLK	58	117
PPB0413	CTRL	IPI00027192.6	PLOD1	117	0	3.06808	1169.72	IFQNLDGALDEVVLKFEMGHVR	58	117
PPB0413	KDM3A	IPI00027192.6	PLOD1	114	0.0246512	3.16765	1471.14	IFQNLDGALDEVVLKFEMGHVR	58	117
PPB0413	KDM3B	IPI00027192.6	PLOD1	116	1.5306	4.71507	51888.5	IFQNLDGALDEVVLKFEMGHVR	58	117
PPB0413	CTRL	IPI00027192.6	PLOD1	117	0	3.46556	2921.18	IQALGLGEDWNVEK	58	117
PPB0413	KDM3A	IPI00027192.6	PLOD1	114	-0.0287679	3.51171	3248.69	IQALGLGEDWNVEK	58	117
PPB0413	KDM3B	IPI00027192.6	PLOD1	116	1.4612	5.04314	110444	IQALGLGEDWNVEK	58	117
PPB0413	KDM3A	IPI00027192.6	PLOD1	114		3.37631	2378.53	AQVEEFLAQHGSEYQSVK	58	117
PPB0413	KDM3B	IPI00027192.6	PLOD1	116		5.07556	119002	AQVEEFLAQHGSEYQSVK	58	117
PPB0413	KDM3B	IPI00027192.6	PLOD1	116		3.76324	5797.48	LWSNFWGALSADGYYAR	58	117
PPB0413	KDM3B	IPI00027192.6	PLOD1	116		5.67141	469252	SEDYVDIVQGR	58	117
PPB0413	KDM3B	IPI00027192.6	PLOD1	116		4.76605	58351	TTHLHNDLWEVFSNPEDWKEK	58	117
PPB0413	KDM3B	IPI00027192.6	PLOD1	116		3.62834	4249.48	YKPDEQPSLMPHHDASTFTINIALNR	58	117
PPB0413	KDM3A	IPI00472165.1	PLOD2	114	0.0624593	4.66015	45725.1	KIIAPLVTR	81	117
PPB0413	KDM3B	IPI00472165.1	PLOD2	116	1.07841	5.71758	521890	KIIAPLVTR	81	117
PPB0413	CTRL	IPI00472165.1	PLOD2	117	0	4.31307	20562.2	LADKYPVVHIGK	81	117
PPB0413	KDM3A	IPI00472165.1	PLOD2	114	-0.027382	4.36061	22940.7	LADKYPVVHIGK	81	117
PPB0413	KDM3B	IPI00472165.1	PLOD2	116	1.05181	5.48127	302879	LADKYPVVHIGK	81	117
PPB0413	CTRL	IPI00472165.1	PLOD2	117	0	3.9145	8212.92	LADKYPVVHIGKR	81	117
PPB0413	KDM3A	IPI00472165.1	PLOD2	114	0.0378349	4.02725	10647.6	LADKYPVVHIGKR	81	117
PPB0413	KDM3B	IPI00472165.1	PLOD2	116	0.957801	4.98869	97428.7	LADKYPVVHIGKR	81	117
PPB0413	CTRL	IPI00472165.1	PLOD2	117	0	4.22213	16677.5	LFIHNK	81	117
PPB0413	KDM3A	IPI00472165.1	PLOD2	114		3.14392	1392.91	FLDILLTLDYPK	81	117
PPB0413	KDM3B	IPI00472165.1	PLOD2	116		5.02383	105640	FLDILLTLDYPK	81	117
PPB0413	KDM3A	IPI00472165.1	PLOD2	114		3.85234	7117.71	IIAPLVTR	81	117
PPB0413	KDM3B	IPI00472165.1	PLOD2	116		5.53483	342631	IIAPLVTR	81	117
PPB0413	KDM3A	IPI00472165.1	PLOD2	114		3.94906	8893.31	VFAGYYTK	81	117
PPB0413	KDM3B	IPI00472165.1	PLOD2	116		5.66553	462944	VFAGYYTK	81	117
PPB0413	KDM3B	IPI00472165.1	PLOD2	116		5.70525	507277	LLVITVATK	81	117
PPB0413	KDM3A	IPI00472165.1	PLOD2	114	0.481292	4.15878	14413.9	LTHLHEGLPVK	81	117
PPB0413	KDM3A	IPI00472165.1	PLOD2	114	0.15632	4.45337	28403.3	LFIHNK	81	117
PPB0413	KDM3B	IPI00472165.1	PLOD2	116	0.998899	5.33742	217479	LFIHNK	81	117
PPB0413	CTRL	IPI00472165.1	PLOD2	117	0	3.60257	4004.7	LTHLHEGLPVK	81	117
PPB0413	KDM3B	IPI00472165.1	PLOD2	116	1.93516	5.65412	450938	LTHLHEGLPVK	81	117
PPB0413	CTRL	IPI00472165.1	PLOD2	117	0	3.55342	3576.15	LWSNFWGALSPDGYYAR	81	117
PPB0413	KDM3A	IPI00472165.1	PLOD2	114	0.183517	3.81185	6484.13	LWSNFWGALSPDGYYAR	81	117
PPB0413	KDM3B	IPI00472165.1	PLOD2	116	1.01145	4.68126	48001.5	LWSNFWGALSPDGYYAR	81	117
PPB0413	CTRL	IPI00472165.1	PLOD2	117	0	4.1938	15624.2	NMGMDFCR	81	117
PPB0413	KDM3A	IPI00472165.1	PLOD2	114	0.146475	4.41519	26013	NMGMDFCR	81	117
PPB0413	KDM3B	IPI00472165.1	PLOD2	116	0.665908	4.97609	94644.1	NMGMDFCR	81	117
PPB0413	CTRL	IPI00472165.1	PLOD2	117	0	3.79969	6305.1	QVDLENVWLHFIR	81	117
PPB0413	KDM3A	IPI00472165.1	PLOD2	114	0.0141655	3.88878	7740.63	QVDLENVWLHFIR	81	117
PPB0413	KDM3B	IPI00472165.1	PLOD2	116	1.93725	5.85333	713388	QVDLENVWLHFIR	81	117
PPB0413	CTRL	IPI00472165.1	PLOD2	117	0	3.95885	9095.91	SEDYVDIVQGNR	81	117
PPB0413	KDM3A	IPI00472165.1	PLOD2	114	0.193167	4.22693	16862.9	SEDYVDIVQGNR	81	117
PPB0413	KDM3B	IPI00472165.1	PLOD2	116	1.20076	5.276	188799	SEDYVDIVQGNR	81	117
PPB0413	CTRL	IPI00472165.1	PLOD2	117	0	3.14986	1412.08	VFFDK	81	117
PPB0413	KDM3A	IPI00472165.1	PLOD2	114	1.06636	4.29114	19549.6	VFFDK	81	117
PPB0413	KDM3B	IPI00472165.1	PLOD2	116	2.58209	5.84834	705242	VFFDK	81	117
PPB0413	CTRL	IPI00472165.1	PLOD2	117	0	1.24086	17.4125	VGVWNVPYMANVYLIK	81	117
PPB0413	KDM3A	IPI00472165.1	PLOD2	114	2.53965	3.85543	7168.61	VGVWNVPYMANVYLIK	81	117
PPB0413	KDM3B	IPI00472165.1	PLOD2	116	4.15319	5.51044	323921	VGVWNVPYMANVYLIK	81	117
PPB0413	CTRL	IPI00472165.1	PLOD2	117	0	3.62882	4254.25	VLGQGEEWR	81	117
PPB0413	KDM3B	IPI00472165.1	PLOD2	116	1.91856	5.66377	461075	VLGQGEEWR	81	117
PPB0413	CTRL	IPI00472165.1	PLOD2	117	0	3.68928	4889.73	VLGQGEEWRGGDGINSIGGGQK	81	117
PPB0413	KDM3A	IPI00472165.1	PLOD2	114	0.073525	3.83773	6882.22	VLGQGEEWRGGDGINSIGGGQK	81	117
PPB0413	KDM3B	IPI00472165.1	PLOD2	116	1.04089	4.84656	70236.4	VLGQGEEWRGGDGINSIGGGQK	81	117
PPB0413	CTRL	IPI00472165.1	PLOD2	117	0	4.3886	24468.2	VVFAADGILWPDKR	81	117
PPB0413	KDM3A	IPI00472165.1	PLOD2	114	0.104704	4.56823	37002	VVFAADGILWPDKR	81	117
PPB0413	KDM3B	IPI00472165.1	PLOD2	116	1.42799	5.93298	857000	VVFAADGILWPDKR	81	117
PPB0413	CTRL	IPI00472165.1	PLOD2	117	0	3.44921	2813.25	VYIDPLKR	81	117
PPB0413	KDM3A	IPI00472165.1	PLOD2	114	0.429713	3.95384	8991.67	VYIDPLKR	81	117
PPB0413	CTRL	IPI00472165.1	PLOD2	117	0	3.2499	1777.88	YLNSGGFIGYAPYVNR	81	117
PPB0413	KDM3B	IPI00472165.1	PLOD2	116	1.59796	5.16355	145731	VYIDPLKR	81	117
PPB0413	CTRL	IPI00472165.1	PLOD2	117	0	3.82944	6752.12	YIAVSFIDP	81	117
PPB0413	KDM3A	IPI00472165.1	PLOD2	114	-0.0437677	3.86059	7254.23	YIAVSFIDP	81	117
PPB0413	KDM3A	IPI00472165.1	PLOD2	114	0.473313	3.79813	6282.51	YLNSGGFIGYAPYVNR	81	117
PPB0413	KDM3B	IPI00472165.1	PLOD2	116	1.94511	5.3114	204832	YLNSGGFIGYAPYVNR	81	117
PPB0413	CTRL	IPI00472165.1	PLOD2	117	0	3.61297	4101.77	YNCSIESPR	81	117
PPB0413	KDM3A	IPI00472165.1	PLOD2	114	0.0531	3.74099	5507.96	YNCSIESPR	81	117
PPB0413	KDM3B	IPI00472165.1	PLOD2	116	0.755841	4.4852	30563.3	YNCSIESPR	81	117
PPB0413	KDM3A	IPI00472165.1	PLOD2	114	0.253151	3.57847	3788.54	DKLDPDMALCR	81	117
PPB0413	KDM3A	IPI00472165.1	PLOD2	114	0.411558	3.80092	6322.93	ACDELVEEMEHYGK	81	117
PPB0413	KDM3B	IPI00472165.1	PLOD2	116	1.60303	5.03386	108108	ACDELVEEMEHYGK	81	117
PPB0413	CTRL	IPI00472165.1	PLOD2	117	0	3.2504	1779.92	DKLDPDMALCR	81	117
PPB0413	KDM3B	IPI00472165.1	PLOD2	116	1.21083	4.57762	37811.4	DKLDPDMALCR	81	117
PPB0413	CTRL	IPI00472165.1	PLOD2	117	0	3.20168	1591.03	EFIAPVTLK	81	117
PPB0413	KDM3A	IPI00472165.1	PLOD2	114	1.07492	4.35152	22465.5	EFIAPVTLK	81	117
PPB0413	KDM3B	IPI00472165.1	PLOD2	116	2.5472	5.86526	733265	EFIAPVTLK	81	117
PPB0413	CTRL	IPI00472165.1	PLOD2	117	0	4.47327	29735	EMGVFMYISNR	81	117
PPB0413	KDM3A	IPI00472165.1	PLOD2	114	0.0696863	4.61787	41483.3	EMGVFMYISNR	81	117
PPB0413	KDM3B	IPI00472165.1	PLOD2	116	0.843485	5.43314	271107	EMGVFMYISNR	81	117
PPB0413	CTRL	IPI00472165.1	PLOD2	117	0	3.57531	3761.1	FLDILLTLDYPKEALK	81	117
PPB0413	KDM3A	IPI00472165.1	PLOD2	114	-0.0588441	3.59139	3902.92	FLDILLTLDYPKEALK	81	117
PPB0413	KDM3B	IPI00472165.1	PLOD2	116	1.26103	4.95273	89686.7	FLDILLTLDYPKEALK	81	117
PPB0413	CTRL	IPI00472165.1	PLOD2	117	0	4.14708	14030.7	GFALLNFVVK	81	117
PPB0413	KDM3A	IPI00472165.1	PLOD2	114	0.150536	4.37253	23579.4	GFALLNFVVK	81	117
PPB0413	KDM3B	IPI00472165.1	PLOD2	116	1.68865	5.95211	895597	GFALLNFVVK	81	117
PPB0413	CTRL	IPI00472165.1	PLOD2	117	0	3.31444	2062.72	ACDELVEEMEHYGK	81	117
PPB0413	CTRL	IPI00472165.1	PLOD2	117	0	3.14931	1410.3	GFALLNFVVKYSPER	81	117
PPB0413	KDM3A	IPI00472165.1	PLOD2	114	0.236111	3.46034	2886.3	GFALLNFVVKYSPER	81	117
PPB0413	KDM3B	IPI00472165.1	PLOD2	116	0.875659	4.14136	13847.1	GFALLNFVVKYSPER	81	117
PPB0413	CTRL	IPI00472165.1	PLOD2	117	0	4.15095	14156.2	GGDGINSIGGGQK	81	117
PPB0413	KDM3A	IPI00472165.1	PLOD2	114	0.268202	4.49407	31193.9	GGDGINSIGGGQK	81	117
PPB0413	KDM3B	IPI00472165.1	PLOD2	116	1.31153	5.57887	379198	GGDGINSIGGGQK	81	117
PPB0413	CTRL	IPI00472165.1	PLOD2	117	0	2.88732	771.475	IFQTLNGAVDEVVLKFENGK	81	117
PPB0413	KDM3A	IPI00472165.1	PLOD2	114	0.382078	3.34432	2209.62	IFQTLNGAVDEVVLKFENGK	81	117
PPB0413	KDM3B	IPI00472165.1	PLOD2	116	1.19355	4.19726	15749.2	IFQTLNGAVDEVVLKFENGK	81	117
PPB0413	CTRL	IPI00472165.1	PLOD2	117	0	2.60257	400.467	IFTENIVEQPCPDVFWFPIFSEK	81	117
PPB0413	KDM3A	IPI00472165.1	PLOD2	114	0.0739983	3.84795	7046.05	ILIEQNR	81	117
PPB0413	KDM3A	IPI00472165.1	PLOD2	114	-0.190626	2.48686	306.803	IFTENIVEQPCPDVFWFPIFSEK	81	117
PPB0413	KDM3B	IPI00472165.1	PLOD2	116	1.30205	4.021	10495.5	IFTENIVEQPCPDVFWFPIFSEK	81	117
PPB0413	CTRL	IPI00472165.1	PLOD2	117	0	3.69903	5000.68	ILIEQNR	81	117
PPB0413	KDM3B	IPI00472165.1	PLOD2	116	1.22143	5.03685	108855	ILIEQNR	81	117
PPB0413	CTRL	IPI00472165.1	PLOD2	117	0	4.16353	14572.5	ILIEQNRK	81	117
PPB0413	KDM3A	IPI00472165.1	PLOD2	114	-0.0415658	4.19689	15735.7	ILIEQNRK	81	117
PPB0413	KDM3B	IPI00472165.1	PLOD2	116	0.72988	5.0098	102282	ILIEQNRK	81	117
PPB0413	CTRL	IPI00472165.1	PLOD2	117	0	4.48161	30311.9	ISGGYENVPTDDIHMK	81	117
PPB0413	KDM3A	IPI00472165.1	PLOD2	114	-0.199644	4.35689	22745.1	ISGGYENVPTDDIHMK	81	117
PPB0413	KDM3B	IPI00472165.1	PLOD2	116	1.13483	5.73284	540551	ISGGYENVPTDDIHMK	81	117
PPB0413	CTRL	IPI00472165.1	PLOD2	117	0	4.56997	37151	IVGPEENLSQAEAR	81	117
PPB0413	KDM3A	IPI00472165.1	PLOD2	114	0.195674	4.84056	69273	IVGPEENLSQAEAR	81	117
PPB0413	KDM3B	IPI00472165.1	PLOD2	116	0.689257	5.37562	237474	IVGPEENLSQAEAR	81	117
PPB0413	CTRL	IPI00472165.1	PLOD2	117	0	3.27196	1870.5	IVQQWNLQDNDDDQLFYTK	81	117
PPB0413	KDM3B	IPI00472165.1	PLOD2	116	1.78851	5.17686	150265	IVQQWNLQDNDDDQLFYTK	81	117
PPB0413	CTRL	IPI00472165.1	PLOD2	117	0	4.52278	33325.5	KIIAPLVTR	81	117
PPB0413	KDM3B	IPI00030255.1	PLOD3	116	1.53466	4.8039	63665.1	GIFLHLSNQHEFGR	49	117
PPB0413	KDM3B	IPI00030255.1	PLOD3	116	1.50989	5.24152	174391	DVFSGSDTDPDMAFCK	49	117
PPB0413	CTRL	IPI00030255.1	PLOD3	117	0	3.15285	1421.85	GIFLHLSNQHEFGR	49	117
PPB0413	KDM3A	IPI00030255.1	PLOD3	114	0.565029	3.7928	6205.87	GIFLHLSNQHEFGR	49	117
PPB0413	CTRL	IPI00030255.1	PLOD3	117	0	3.29764	1984.45	ILIEENR	49	117
PPB0413	KDM3A	IPI00030255.1	PLOD3	114	0.212787	3.58535	3848.98	ILIEENR	49	117
PPB0413	KDM3B	IPI00030255.1	PLOD3	116	1.46907	4.8831	76401.1	ILIEENR	49	117
PPB0413	CTRL	IPI00030255.1	PLOD3	117	0	3.93856	8680.75	KGWALLHPGR	49	117
PPB0413	KDM3A	IPI00030255.1	PLOD3	114	-0.196696	3.81678	6558.14	KGWALLHPGR	49	117
PPB0413	KDM3B	IPI00030255.1	PLOD3	116	1.08257	5.13752	137252	KGWALLHPGR	49	117
PPB0413	CTRL	IPI00030255.1	PLOD3	117	0	2.50551	320.262	LAGGYENVPTVDIHMK	49	117
PPB0413	KDM3A	IPI00030255.1	PLOD3	114	0.0360393	2.61646	413.489	LAGGYENVPTVDIHMK	49	117
PPB0413	KDM3B	IPI00030255.1	PLOD3	116	1.45646	4.07835	11977.1	LAGGYENVPTVDIHMK	49	117
PPB0413	CTRL	IPI00030255.1	PLOD3	117	0	4.1061	12767.2	LLLLDYPPDR	49	117
PPB0413	KDM3A	IPI00030255.1	PLOD3	114	0.206087	4.3871	24383.9	LLLLDYPPDR	49	117
PPB0413	CTRL	IPI00030255.1	PLOD3	117	0	4.10384	12701	DMAMDLCR	49	117
PPB0413	KDM3B	IPI00030255.1	PLOD3	116	1.45067	5.67315	471144	LLLLDYPPDR	49	117
PPB0413	CTRL	IPI00030255.1	PLOD3	117	0	2.84109	693.575	LVGPEEALSPGEAR	49	117
PPB0413	KDM3A	IPI00030255.1	PLOD3	114	0.94738	3.86339	7301.17	LVGPEEALSPGEAR	49	117
PPB0413	KDM3B	IPI00030255.1	PLOD3	116	2.28521	5.2427	174862	LVGPEEALSPGEAR	49	117
PPB0413	CTRL	IPI00030255.1	PLOD3	117	0	2.73058	537.75	QVGYEDQWLQLLR	49	117
PPB0413	CTRL	IPI00909548.1	PLOD3	117	0	3.62509	4217.89	GHFKDVVTVFLQEILFSFGPCEDAVITK	16	117
PPB0413	KDM3A	IPI00909548.1	PLOD3	114	-0.00804152	3.69197	4920.08	GHFKDVVTVFLQEILFSFGPCEDAVITK	16	117
PPB0413	KDM3B	IPI00909548.1	PLOD3	116	-0.38375	3.72567	5317.09	MGHFKDVVTVFLQEILFSFGPCEDAVITKAAPGASPGR	16	117
PPB0413	KDM3B	IPI00909548.1	PLOD3	116	-0.0885498	3.65293	4497.1	GHFKDVVTVFLQEILFSFGPCEDAVITK	16	117
PPB0413	CTRL	IPI00909548.1	PLOD3	117	0	3.99304	9840.92	MGHFKDVVTVFLQEILFSFGPCEDAVITKAAPGASPGR	16	117
PPB0413	KDM3A	IPI00909548.1	PLOD3	114	-0.858851	3.2091	1618.47	MGHFKDVVTVFLQEILFSFGPCEDAVITKAAPGASPGR	16	117
PPB0413	KDM3B	IPI00030255.1	PLOD3	116	2.85192	5.69889	499911	QVGYEDQWLQLLR	49	117
PPB0413	CTRL	IPI00030255.1	PLOD3	117	0	4.0158	10370.6	RVGVWNVPYISQAYVIR	49	117
PPB0413	KDM3A	IPI00030255.1	PLOD3	114	-0.00256033	4.08816	12250.7	RVGVWNVPYISQAYVIR	49	117
PPB0413	KDM3B	IPI00030255.1	PLOD3	116	0.457973	4.59017	38919.3	RVGVWNVPYISQAYVIR	49	117
PPB0413	CTRL	IPI00030255.1	PLOD3	117	0	4.59465	39323.8	TLPGGQPPPR	49	117
PPB0413	KDM3B	IPI00030255.1	PLOD3	116	0.975472	4.56608	36819.9	TLPGGQPPPRVFLAVFVEQPTPFLPR	49	117
PPB0413	KDM3A	IPI00030255.1	PLOD3	114	0.0226336	4.69221	49227.4	TLPGGQPPPR	49	117
PPB0413	KDM3B	IPI00030255.1	PLOD3	116	0.68073	5.39177	246475	TLPGGQPPPR	49	117
PPB0413	CTRL	IPI00030255.1	PLOD3	117	0	3.47422	2980.05	TLPGGQPPPRVFLAVFVEQPTPFLPR	49	117
PPB0413	CTRL	IPI00030255.1	PLOD3	117	0	3.0634	1157.17	TYVGPMTESLFPGYHTK	49	117
PPB0413	KDM3A	IPI00030255.1	PLOD3	114	0.678471	3.81679	6558.27	TYVGPMTESLFPGYHTK	49	117
PPB0413	KDM3B	IPI00030255.1	PLOD3	116	1.96208	5.14187	138633	TYVGPMTESLFPGYHTK	49	117
PPB0413	CTRL	IPI00030255.1	PLOD3	117	0	3.57771	3781.91	VFLAVFVEQPTPFLPR	49	117
PPB0413	KDM3A	IPI00030255.1	PLOD3	114	0.112967	3.7656	5829.03	VFLAVFVEQPTPFLPR	49	117
PPB0413	KDM3B	IPI00030255.1	PLOD3	116	1.35443	5.04853	111822	VFLAVFVEQPTPFLPR	49	117
PPB0413	CTRL	IPI00030255.1	PLOD3	117	0	3.52195	3326.25	VGVWNVPYISQAYVIR	49	117
PPB0413	KDM3A	IPI00030255.1	PLOD3	114	0.140922	3.7378	5467.59	VGVWNVPYISQAYVIR	49	117
PPB0413	KDM3B	IPI00030255.1	PLOD3	116	1.29594	4.93428	85957.3	VGVWNVPYISQAYVIR	49	117
PPB0413	CTRL	IPI00030255.1	PLOD3	117	0	4.01456	10341	VIAPMLSR	49	117
PPB0413	KDM3A	IPI00030255.1	PLOD3	114	0.265568	4.35505	22649	VIAPMLSR	49	117
PPB0413	KDM3B	IPI00030255.1	PLOD3	116	1.40445	5.5354	343086	VIAPMLSR	49	117
PPB0413	CTRL	IPI00030255.1	PLOD3	117	0	3.63199	4285.38	VTLFLHNNEVFHEPHIADSWPQLQDHFSAVK	49	117
PPB0413	KDM3A	IPI00030255.1	PLOD3	114	0.354127	4.06103	11508.9	VTLFLHNNEVFHEPHIADSWPQLQDHFSAVK	49	117
PPB0413	KDM3B	IPI00030255.1	PLOD3	116	1.58776	5.33613	216837	VTLFLHNNEVFHEPHIADSWPQLQDHFSAVK	49	117
PPB0413	CTRL	IPI00030255.1	PLOD3	117	0	3.03058	1072.95	YDCVISSPR	49	117
PPB0413	KDM3A	IPI00030255.1	PLOD3	114	0.403055	3.50855	3225.17	YDCVISSPR	49	117
PPB0413	KDM3B	IPI00030255.1	PLOD3	116	1.3548	4.50177	31752	YDCVISSPR	49	117
PPB0413	CTRL	IPI00030255.1	PLOD3	117	0	3.06143	1151.95	YDTEHLHPDLWQIFDNPVDWK	49	117
PPB0413	KDM3B	IPI00030255.1	PLOD3	116	1.10891	4.28673	19352.1	YDTEHLHPDLWQIFDNPVDWK	49	117
PPB0413	CTRL	IPI00030255.1	PLOD3	117	0	3.49042	3093.25	YIMVSFVDP	49	117
PPB0413	KDM3A	IPI00030255.1	PLOD3	114	-0.0309348	3.5344	3422.94	YIMVSFVDP	49	117
PPB0413	KDM3A	IPI00030255.1	PLOD3	114	0.0959302	3.23228	1707.19	YDTEHLHPDLWQIFDNPVDWK	49	117
PPB0413	CTRL	IPI00030255.1	PLOD3	117	0	3.96123	9146	AVMNFVVR	49	117
PPB0413	KDM3A	IPI00030255.1	PLOD3	114	0.400336	4.43649	27320.3	AVMNFVVR	49	117
PPB0413	KDM3B	IPI00030255.1	PLOD3	116	1.5686	5.64621	442807	AVMNFVVR	49	117
PPB0413	KDM3A	IPI00030255.1	PLOD3	114		4.1177	13112.9	GLDYEGGGCR	49	117
PPB0413	KDM3B	IPI00030255.1	PLOD3	116		5.66785	465421	GLDYEGGGCR	49	117
PPB0413	KDM3A	IPI00030255.1	PLOD3	114		3.82673	6710.11	SEDYVELVQR	49	117
PPB0413	KDM3B	IPI00030255.1	PLOD3	116		5.58204	381975	SEDYVELVQR	49	117
PPB0413	KDM3B	IPI00030255.1	PLOD3	116		2.60509	402.803	LQLNYLGNYVPNGWTPEGGCGFCNQDR	49	117
PPB0413	KDM3B	IPI00030255.1	PLOD3	116		4.84884	70606.1	LTHYHEGLPTTWGTR	49	117
PPB0413	KDM3A	IPI00030255.1	PLOD3	114	0.0475016	4.22626	16836.8	DMAMDLCR	49	117
PPB0413	KDM3B	IPI00030255.1	PLOD3	116	0.875935	5.09616	124784	DMAMDLCR	49	117
PPB0413	CTRL	IPI00030255.1	PLOD3	117	0	4.00455	10105.4	DPVNPEK	49	117
PPB0413	KDM3A	IPI00030255.1	PLOD3	114	-0.0585377	4.02093	10493.8	DPVNPEK	49	117
PPB0413	KDM3B	IPI00030255.1	PLOD3	116	0.0898461	4.21079	16247.4	DPVNPEK	49	117
PPB0413	CTRL	IPI00030255.1	PLOD3	117	0	3.61525	4123.32	DVFSGSDTDPDMAFCK	49	117
PPB0413	KDM3A	IPI00030255.1	PLOD3	114	0.20816	3.89833	7912.74	DVFSGSDTDPDMAFCK	49	117
PPB0413	KDM3B	IPI00024801.1	RNF41	116	-0.183817	4.57905	37935.6	WGGMISTPDAVLQAVIK	7	117
PPB0413	CTRL	IPI00024801.1	RNF41	117	0	3.34682	2222.36	WGGMISTPDAVLQAVIKR	7	117
PPB0413	KDM3A	IPI00024801.1	RNF41	114	0.143285	3.56502	3672.98	WGGMISTPDAVLQAVIKR	7	117
PPB0413	KDM3B	IPI00024801.1	RNF41	116	0.523194	3.9864	9691.63	WGGMISTPDAVLQAVIKR	7	117
PPB0413	CTRL	IPI00024801.1	RNF41	117	0	3.67667	4749.77	DIQLLK	7	117
PPB0413	KDM3A	IPI00024801.1	RNF41	114	0.138802	3.89039	7769.51	DIQLLK	7	117
PPB0413	KDM3B	IPI00024801.1	RNF41	116	1.01017	4.80323	63566.7	DIQLLK	7	117
PPB0413	CTRL	IPI00024801.1	RNF41	117	0	2.80556	639.087	RIPGKQAVVVMACENQHMGDDMVQEPGLVMIFAHGVEEI	7	117
PPB0413	CTRL	IPI00024801.1	RNF41	117	0	3.68626	4855.79	SLVESGCPASIVNELIENAHER	7	117
PPB0413	KDM3A	IPI00024801.1	RNF41	114	-0.331214	3.42996	2691.31	SLVESGCPASIVNELIENAHER	7	117
PPB0413	KDM3B	IPI00024801.1	RNF41	116	0.995771	4.79842	62866.5	SLVESGCPASIVNELIENAHER	7	117
PPB0413	CTRL	IPI00024801.1	RNF41	117	0	4.64648	44307.4	WGGMISTPDAVLQAVIK	7	117
PPB0413	KDM3A	IPI00024801.1	RNF41	114	-0.13072	4.59068	38965.1	WGGMISTPDAVLQAVIK	7	117
PPB0413	CTRL	IPI00184376.5	SCAI	117	0	4.5028	31827.5	DIAQLLTHSR	39	117
PPB0413	KDM3A	IPI00184376.5	SCAI	114	-0.0213253	4.5564	36007.8	DIAQLLTHSR	39	117
PPB0413	KDM3B	IPI00184376.5	SCAI	116	0.900853	5.52004	331165	DIAQLLTHSR	39	117
PPB0413	CTRL	IPI00184376.5	SCAI	117	0	4.21716	16487.8	EDRPELVVK	39	117
PPB0413	KDM3A	IPI00184376.5	SCAI	114	0.0284884	4.32057	20920.3	EDRPELVVK	39	117
PPB0413	KDM3B	IPI00184376.5	SCAI	116	0.861322	5.19487	156629	EDRPELVVK	39	117
PPB0413	CTRL	IPI00184376.5	SCAI	117	0	4.38862	24469.4	ELSDEIEDYTHR	39	117
PPB0413	KDM3A	IPI00184376.5	SCAI	114	0.17808	4.64162	43815	ELSDEIEDYTHR	39	117
PPB0413	KDM3B	IPI00184376.5	SCAI	116	0.941407	5.44642	279524	ELSDEIEDYTHR	39	117
PPB0413	CTRL	IPI00184376.5	SCAI	117	0	3.02136	1050.4	EPMNLASQMNKPGMQESADKPTR	39	117
PPB0413	KDM3A	IPI00184376.5	SCAI	114	-0.0744352	3.02184	1051.58	EPMNLASQMNKPGMQESADKPTR	39	117
PPB0413	KDM3B	IPI00184376.5	SCAI	116	0.0660524	3.2038	1598.81	EPMNLASQMNKPGMQESADKPTR	39	117
PPB0413	CTRL	IPI00184376.5	SCAI	117	0	3.97369	9412.08	FIFCSATMR	39	117
PPB0413	KDM3A	IPI00184376.5	SCAI	114	0.249691	4.2983	19874.5	FIFCSATMR	39	117
PPB0413	KDM3B	IPI00184376.5	SCAI	116	1.42501	5.51508	327400	FIFCSATMR	39	117
PPB0413	CTRL	IPI00184376.5	SCAI	117	0	3.53096	3395.91	FIVVCLLLNK	39	117
PPB0413	KDM3A	IPI00184376.5	SCAI	114	0.115069	3.72094	5259.49	FIVVCLLLNK	39	117
PPB0413	KDM3B	IPI00184376.5	SCAI	116	1.48709	5.13443	136280	FIVVCLLLNK	39	117
PPB0413	CTRL	IPI00184376.5	SCAI	117	0	2.93158	854.25	FSELTVDMFR	39	117
PPB0413	KDM3A	IPI00184376.5	SCAI	114	1.32675	4.33325	21540.3	FSELTVDMFR	39	117
PPB0413	KDM3B	IPI00184376.5	SCAI	116	2.54774	5.59572	394201	FSELTVDMFR	39	117
PPB0413	CTRL	IPI00184376.5	SCAI	117	0	3.25466	1797.47	HILELASILDVR	39	117
PPB0413	KDM3A	IPI00184376.5	SCAI	114	0.0265722	3.35615	2270.67	HILELASILDVR	39	117
PPB0413	KDM3B	IPI00184376.5	SCAI	116	1.50443	4.87548	75073.2	HILELASILDVR	39	117
PPB0413	CTRL	IPI00184376.5	SCAI	117	0	4.41294	25878.5	KPLFIIVDSSNSVAYK	39	117
PPB0413	KDM3A	IPI00184376.5	SCAI	114	0.0208391	4.5087	32262.4	KPLFIIVDSSNSVAYK	39	117
PPB0413	KDM3B	IPI00184376.5	SCAI	116	1.11788	5.64721	443823	KPLFIIVDSSNSVAYK	39	117
PPB0413	CTRL	IPI00184376.5	SCAI	117	0	3.03597	1086.35	LAETGAPLLEQGMIVGQLSLADALIIGNCNNQVK	39	117
PPB0413	KDM3A	IPI00184376.5	SCAI	114	-0.134821	2.97607	946.386	LAETGAPLLEQGMIVGQLSLADALIIGNCNNQVK	39	117
PPB0413	KDM3B	IPI00184376.5	SCAI	116	0.559307	3.71167	5148.32	LAETGAPLLEQGMIVGQLSLADALIIGNCNNQVK	39	117
PPB0413	CTRL	IPI00184376.5	SCAI	117	0	3.39133	2462.25	NFTNLFGQPLVCLLSPTAYPK	39	117
PPB0413	KDM3A	IPI00184376.5	SCAI	114	-0.132137	3.33411	2158.31	NFTNLFGQPLVCLLSPTAYPK	39	117
PPB0413	KDM3B	IPI00184376.5	SCAI	116	0.607039	4.11476	13024.4	NFTNLFGQPLVCLLSPTAYPK	39	117
PPB0413	CTRL	IPI00184376.5	SCAI	117	0	3.18911	1545.65	NVFFENTIDDY	39	117
PPB0413	KDM3A	IPI00184376.5	SCAI	114	-0.0535426	3.21049	1623.63	NVFFENTIDDY	39	117
PPB0413	KDM3B	IPI00184376.5	SCAI	116	0.203185	3.50868	3226.15	NVFFENTIDDY	39	117
PPB0413	KDM3A	IPI00184376.5	SCAI	114	0.0498826	3.99989	9997.4	NYPESYPQLPR	39	117
PPB0413	KDM3B	IPI00184376.5	SCAI	116	0.633845	4.62532	42200.6	NYPESYPQLPR	39	117
PPB0413	CTRL	IPI00184376.5	SCAI	117	0	2.79018	616.85	SDSEGPYDFGGVLTNSNR	39	117
PPB0413	KDM3B	IPI00184376.5	SCAI	116	1.85863	4.7652	58237.2	SDSEGPYDFGGVLTNSNR	39	117
PPB0413	CTRL	IPI00184376.5	SCAI	117	0	3.65178	4485.23	SIDQAFLQFFGDEFLR	39	117
PPB0413	KDM3A	IPI00184376.5	SCAI	114	-0.0203009	3.7064	5086.3	SIDQAFLQFFGDEFLR	39	117
PPB0413	KDM3B	IPI00184376.5	SCAI	116	1.2314	4.99958	99902.4	SIDQAFLQFFGDEFLR	39	117
PPB0413	CTRL	IPI00184376.5	SCAI	117	0	4.26839	18552.1	SYYSQVNK	39	117
PPB0413	KDM3A	IPI00184376.5	SCAI	114	0.0903799	4.43369	27145.1	SYYSQVNK	39	117
PPB0413	KDM3B	IPI00184376.5	SCAI	116	0.280698	4.66548	46289.2	SYYSQVNK	39	117
PPB0413	CTRL	IPI00184376.5	SCAI	117	0	3.41149	2579.25	SYYSQVNKEDRPELVVK	39	117
PPB0413	KDM3B	IPI00184376.5	SCAI	116	2.13552	5.6634	460683	SYYSQVNKEDRPELVVK	39	117
PPB0413	CTRL	IPI00184376.5	SCAI	117	0	3.66066	4577.88	SYYSQVNKEDRPELVVKK	39	117
PPB0413	KDM3A	IPI00184376.5	SCAI	114	0.0818462	3.81743	6567.94	SYYSQVNKEDRPELVVKK	39	117
PPB0413	KDM3B	IPI00184376.5	SCAI	116	0.810239	4.58729	38662.6	SYYSQVNKEDRPELVVKK	39	117
PPB0413	CTRL	IPI00184376.5	SCAI	117	0	3.67666	4749.6	TFDVYTK	39	117
PPB0413	KDM3A	IPI00184376.5	SCAI	114	0.0197342	3.77131	5906.23	TFDVYTK	39	117
PPB0413	KDM3B	IPI00184376.5	SCAI	116	0.460282	4.25333	17919.5	TFDVYTK	39	117
PPB0413	CTRL	IPI00184376.5	SCAI	117	0	3.82828	6734.05	TVTDFCYLLDK	39	117
PPB0413	KDM3A	IPI00184376.5	SCAI	114	0.0664485	3.96964	9324.89	TVTDFCYLLDK	39	117
PPB0413	KDM3B	IPI00184376.5	SCAI	116	1.41286	5.35753	227786	TVTDFCYLLDK	39	117
PPB0413	CTRL	IPI00184376.5	SCAI	117	0	3.80628	6401.48	WQIGEIASK	39	117
PPB0413	KDM3A	IPI00184376.5	SCAI	114	0.120921	4.00212	10048.9	WQIGEIASK	39	117
PPB0413	KDM3B	IPI00184376.5	SCAI	116	0.872375	4.79504	62379.6	WQIGEIASK	39	117
PPB0413	CTRL	IPI00184376.5	SCAI	117	0	3.87509	7500.43	NYPESYPQLPR	39	117
PPB0413	CTRL	IPI00184376.5	SCAI	117	0	3.23705	1726.05	YLLYKPTFSQLYTFLAASFK	39	117
PPB0413	KDM3A	IPI00184376.5	SCAI	114	0.0439977	3.35597	2269.7	YLLYKPTFSQLYTFLAASFK	39	117
PPB0413	KDM3B	IPI00184376.5	SCAI	116	0.902734	4.25617	18037.4	YLLYKPTFSQLYTFLAASFK	39	117
PPB0413	KDM3A	IPI00184376.5	SCAI	114		4.35872	22841	DETVENPHLQK	39	117
PPB0413	KDM3B	IPI00184376.5	SCAI	116		6.29607	1.97729e+06	DETVENPHLQK	39	117
PPB0413	KDM3B	IPI00184376.5	SCAI	116		5.74049	550163	IGQLYYHYYLR	39	117
PPB0413	KDM3B	IPI00184376.5	SCAI	116		4.18177	15197.5	TSETSYLNEAFSFYSAIR	39	117
PPB0413	CTRL	IPI00217882.3	SORT1	117	0	3.22964	1696.85	DPIYFTGLASEPGAR	4	117
PPB0413	KDM3A	IPI00217882.3	SORT1	114	-0.00583815	3.29872	1989.41	DPIYFTGLASEPGAR	4	117
PPB0413	KDM3B	IPI00217882.3	SORT1	116	0.656263	4.00229	10053	DPIYFTGLASEPGAR	4	117
PPB0413	CTRL	IPI00217882.3	SORT1	117	0	3.9251	8415.98	DYVVTK	4	117
PPB0413	KDM3A	IPI00217882.3	SORT1	114	0.186411	4.18643	15361.5	DYVVTK	4	117
PPB0413	KDM3B	IPI00217882.3	SORT1	116	0.251649	4.29314	19640	DYVVTK	4	117
PPB0413	CTRL	IPI00217882.3	SORT1	117	0	3.59692	3952.93	MLEGPHYYTILDSGGIIVAIEHSSRPINVIK	4	117
PPB0413	KDM3A	IPI00217882.3	SORT1	114	0.215858	3.8877	7721.39	MLEGPHYYTILDSGGIIVAIEHSSRPINVIK	4	117
PPB0413	KDM3B	IPI00217882.3	SORT1	116	0.33123	4.04454	11079.9	MLEGPHYYTILDSGGIIVAIEHSSRPINVIK	4	117
PPB0413	CTRL	IPI00217882.3	SORT1	117	0	3.07905	1199.65	SAPGEDEECGR	4	117
PPB0413	KDM3A	IPI00217882.3	SORT1	114	0.146846	3.30082	1999.03	SAPGEDEECGR	4	117
PPB0413	KDM3B	IPI00217882.3	SORT1	116	0.980125	4.17557	14981.9	SAPGEDEECGR	4	117
PPB0413	CTRL	IPI00022774.3	VCP	117	0	3.5949	3934.55	AIANECQANFISIK	15	117
PPB0413	KDM3A	IPI00022774.3	VCP	114	0.209431	3.87924	7572.59	AIANECQANFISIK	15	117
PPB0413	KDM3B	IPI00022774.3	VCP	116	0.544922	4.2562	18038.7	AIANECQANFISIK	15	117
PPB0413	CTRL	IPI00022774.3	VCP	117	0	4.25029	17794.5	DVDLEFLAK	15	117
PPB0413	KDM3A	IPI00022774.3	VCP	114	0.0578816	4.38309	24159.4	DVDLEFLAK	15	117
PPB0413	KDM3B	IPI00022774.3	VCP	116	0.347853	4.71453	51823.5	DVDLEFLAK	15	117
PPB0413	CTRL	IPI00022774.3	VCP	117	0	4.47544	29884.2	ELQELVQYPVEHPDKFLK	15	117
PPB0413	KDM3A	IPI00022774.3	VCP	114	0.0585517	4.60891	40636.2	ELQELVQYPVEHPDKFLK	15	117
PPB0413	KDM3B	IPI00022774.3	VCP	116	0.250367	4.8422	69534	ELQELVQYPVEHPDKFLK	15	117
PPB0413	CTRL	IPI00022774.3	VCP	117	0	4.35743	22773.4	ESIESEIR	15	117
PPB0413	KDM3A	IPI00022774.3	VCP	114	0.0162564	4.4486	28093.3	ESIESEIR	15	117
PPB0413	KDM3B	IPI00022774.3	VCP	116	0.263979	4.73779	54675.8	ESIESEIR	15	117
PPB0413	CTRL	IPI00022774.3	VCP	117	0	4.04099	10989.9	ETVVEVPQVTWEDIGGLEDVKR	15	117
PPB0413	KDM3A	IPI00022774.3	VCP	114	0.0377359	4.15365	14244.5	ETVVEVPQVTWEDIGGLEDVKR	15	117
PPB0413	KDM3B	IPI00022774.3	VCP	116	0.38577	4.54315	34926.2	ETVVEVPQVTWEDIGGLEDVKR	15	117
PPB0413	CTRL	IPI00022774.3	VCP	117	0	4.21927	16568	FGMTPSK	15	117
PPB0413	KDM3B	IPI00022774.3	VCP	116	0.302161	4.63782	43432.8	FGMTPSK	15	117
PPB0413	CTRL	IPI00022774.3	VCP	117	0	3.72186	5270.55	GILLYGPPGTGK	15	117
PPB0413	KDM3A	IPI00022774.3	VCP	114	0.0451422	3.84192	6948.91	GILLYGPPGTGK	15	117
PPB0413	KDM3B	IPI00022774.3	VCP	116	0.387924	4.22617	16833.2	GILLYGPPGTGK	15	117
PPB0413	CTRL	IPI00022774.3	VCP	117	0	3.6984	4993.48	IVSQLLTLMDGLK	15	117
PPB0413	KDM3A	IPI00022774.3	VCP	114	0.048332	3.82165	6632.15	IVSQLLTLMDGLK	15	117
PPB0413	KDM3B	IPI00022774.3	VCP	116	0.393635	4.20843	16159.4	IVSQLLTLMDGLK	15	117
PPB0413	CTRL	IPI00022774.3	VCP	117	0	3.92672	8447.4	IVSQLLTLMDGLKQR	15	117
PPB0413	KDM3A	IPI00022774.3	VCP	114	-0.170902	3.83074	6772.36	IVSQLLTLMDGLKQR	15	117
PPB0413	KDM3B	IPI00022774.3	VCP	116	-0.0044471	4.03866	10931.1	IVSQLLTLMDGLKQR	15	117
PPB0413	CTRL	IPI00022774.3	VCP	117	0	3.47764	3003.56	LIVDEAINEDNSVVSLSQPK	15	117
PPB0413	KDM3A	IPI00022774.3	VCP	114	0.241438	3.79399	6222.9	LIVDEAINEDNSVVSLSQPK	15	117
PPB0413	KDM3B	IPI00022774.3	VCP	116	0.290346	3.88437	7662.49	LIVDEAINEDNSVVSLSQPK	15	117
PPB0413	CTRL	IPI00022774.3	VCP	117	0	3.66494	4623.21	QAAPCVLFFDELDSIAK	15	117
PPB0413	KDM3A	IPI00022774.3	VCP	114	-0.0117587	3.7281	5346.92	QAAPCVLFFDELDSIAK	15	117
PPB0413	KDM3B	IPI00022774.3	VCP	116	0.321625	4.10296	12675.2	QAAPCVLFFDELDSIAK	15	117
PPB0413	CTRL	IPI00022774.3	VCP	117	0	3.95213	8956.25	WALSQSNPSALR	15	117
PPB0413	KDM3A	IPI00022774.3	VCP	114	0.163301	4.19035	15500.5	WALSQSNPSALR	15	117
PPB0413	KDM3B	IPI00022774.3	VCP	116	0.39869	4.4672	29322.7	WALSQSNPSALR	15	117
PPB0413	KDM3A	IPI00022774.3	VCP	114	0.175857	4.47004	29515.1	FGMTPSK	15	117
PPB0413	CTRL	IPI00030275.5	TRAP1	117	0	4.78111	60410.2	GVVDSEDIPLNLSR	1	117
PPB0413	KDM3A	IPI00030275.5	TRAP1	114	0.480852	5.33688	217211	GVVDSEDIPLNLSR	1	117
PPB0413	KDM3B	IPI00030275.5	TRAP1	116	0.305962	5.20346	159757	GVVDSEDIPLNLSR	1	117
PPB0413	CTRL	IPI00216318.5	YWHAB	117	0	4.40467	25390.7	AVTEQGHELSNEER	4	117
PPB0413	KDM3A	IPI00216318.5	YWHAB	114	0.186093	4.66569	46311.2	AVTEQGHELSNEER	4	117
PPB0413	KDM3B	IPI00216318.5	YWHAB	116	0.384503	4.90557	80457.3	AVTEQGHELSNEER	4	117

## Sheet: JMJD1C pept 454
quantity of identified peptides of proteins interacting with JMJD1C
EXPERIMENT_NAME	ENTRYPOINT_NAME	PROTEIN_AC	GENE_NAME	ITRAQ	LOG10_PEPTIDE_NORMALIZED	LOG10_QUANTITY	QUANTITY	PEPTIDE	SPECTRUM_COUNT	CONTROL_LABEL
PPB0454	JMJ1D1C cterm	IPI00290332.2	ARHGAP10	115	0.0883378	4.79271	62045	KCISAVETR	7	117
PPB0454	control	IPI00290332.2	ARHGAP10	117	0	4.57681	37740.5	KCISAVETR	7	117
PPB0454	JMJ1D1C full	IPI00290332.2	ARHGAP10	116	2.63114	6.59492	3.93475e+06	CISAVETR	7	117
PPB0454	JMJ1D1C cterm	IPI00290332.2	ARHGAP10	115	0.00354678	4.14984	14120.2	CISAVETR	7	117
PPB0454	control	IPI00290332.2	ARHGAP10	117	0	4.01873	10440.8	CISAVETR	7	117
PPB0454	JMJ1D1C cterm	IPI00290332.2	ARHGAP10	114	-0.307137	4.1617	14511.1	KCISAVETR	7	117
PPB0454	JMJ1D1C full	IPI00290332.2	ARHGAP10	116	1.63906	6.16091	1.44847e+06	KCISAVETR	7	117
PPB0454	JMJ1D1C cterm	IPI00018500.1	ARID3A	115	-0.0202683	3.35916	2286.43	GLNLPTSITSAAFTLR	3	117
PPB0454	JMJ1D1C cterm	IPI00018500.1	ARID3A	114	-0.0596715	3.08422	1214.01	GLNLPTSITSAAFTLR	3	117
PPB0454	JMJ1D1C full	IPI00018500.1	ARID3A	116	-0.0405472	3.15636	1433.37	GLNLPTSITSAAFTLR	3	117
PPB0454	control	IPI00018500.1	ARID3A	117	0	3.25186	1785.93	GLNLPTSITSAAFTLR	3	117
PPB0454	JMJ1D1C full	IPI00018500.1	ARID3A	116	1.08911	3.45034	2820.56	AAPDEDREPESAR	3	117
PPB0454	JMJ1D1C cterm	IPI00018500.1	ARID3A	115	0.00670371	2.55045	355.179	AAPDEDREPESAR	3	117
PPB0454	control	IPI00018500.1	ARID3A	117	0	2.41618	260.725	AAPDEDREPESAR	3	117
PPB0454	JMJ1D1C cterm	IPI00412298.3	ATR	114	0.0873141	3.12937	1347.02	FLSQLDEHMGYLQSAPLQLMSMQNLEFIEVTLLMVLTR	2	117
PPB0454	JMJ1D1C full	IPI00412298.3	ATR	116	-0.0143078	3.08076	1204.38	FLSQLDEHMGYLQSAPLQLMSMQNLEFIEVTLLMVLTR	2	117
PPB0454	JMJ1D1C cterm	IPI00412298.3	ATR	115	0.0833524	3.36095	2295.86	FLSQLDEHMGYLQSAPLQLMSMQNLEFIEVTLLMVLTR	2	117
PPB0454	control	IPI00412298.3	ATR	117	0	3.15003	1412.64	FLSQLDEHMGYLQSAPLQLMSMQNLEFIEVTLLMVLTR	2	117
PPB0454	JMJ1D1C cterm	IPI00412298.3	ATR	114	0.209335	3.54814	3532.98	MGEHGLELASMIPALR	2	117
PPB0454	JMJ1D1C full	IPI00412298.3	ATR	116	1.03991	4.43173	27022.6	MGEHGLELASMIPALR	2	117
PPB0454	JMJ1D1C cterm	IPI00412298.3	ATR	115	0.186282	3.76062	5762.63	MGEHGLELASMIPALR	2	117
PPB0454	control	IPI00412298.3	ATR	117	0	3.44678	2797.55	MGEHGLELASMIPALR	2	117
PPB0454	JMJ1D1C full	IPI00384202.3	JMJD1C	116	-0.00264271	5.07136	117859	EKTEWHVEK	728	117
PPB0454	JMJ1D1C cterm	IPI00384202.3	JMJD1C	115	1.37732	6.63385	4.30377e+06	EKTEWHVEK	728	117
PPB0454	control	IPI00384202.3	JMJD1C	117	0	5.12896	134575	EKTEWHVEK	728	117
PPB0454	JMJ1D1C cterm	IPI00384202.3	JMJD1C	114	-0.386794	3.41996	2630.06	ELTLENQIK	728	117
PPB0454	JMJ1D1C full	IPI00384202.3	JMJD1C	116	-0.101678	3.7581	5729.22	ELTLENQIK	728	117
PPB0454	JMJ1D1C cterm	IPI00384202.3	JMJD1C	115	1.10547	5.14776	140529	ELTLENQIK	728	117
PPB0454	control	IPI00384202.3	JMJD1C	117	0	3.91473	8217.34	ELTLENQIK	728	117
PPB0454	JMJ1D1C cterm	IPI00384202.3	JMJD1C	114	0.17031	4.10351	12691.5	ELTLENQIKEER	728	117
PPB0454	JMJ1D1C full	IPI00384202.3	JMJD1C	116	0.40561	4.39183	24650.5	ELTLENQIKEER	728	117
PPB0454	JMJ1D1C cterm	IPI00384202.3	JMJD1C	115	1.21039	5.37913	239401	ELTLENQIKEER	728	117
PPB0454	control	IPI00384202.3	JMJD1C	117	0	4.04117	10994.4	ELTLENQIKEER	728	117
PPB0454	JMJ1D1C cterm	IPI00384202.3	JMJD1C	114	-0.387489	2.23302	171.008	EMCDACEATLFNIHWVCQK	728	117
PPB0454	JMJ1D1C full	IPI00384202.3	JMJD1C	116	0.838218	3.51174	3248.91	EMCDACEATLFNIHWVCQK	728	117
PPB0454	JMJ1D1C cterm	IPI00384202.3	JMJD1C	115	2.30208	5.15812	143919	EMCDACEATLFNIHWVCQK	728	117
PPB0454	control	IPI00384202.3	JMJD1C	117	0	2.72848	535.153	EMCDACEATLFNIHWVCQK	728	117
PPB0454	JMJ1D1C cterm	IPI00384202.3	JMJD1C	114	-0.426332	2.86089	725.93	EQGLEVLPEHDPIRDQSWYVNK	728	117
PPB0454	JMJ1D1C full	IPI00384202.3	JMJD1C	116	-0.104352	3.23589	1721.42	EQGLEVLPEHDPIRDQSWYVNK	728	117
PPB0454	JMJ1D1C cterm	IPI00384202.3	JMJD1C	115	1.54728	5.07004	117500	EQGLEVLPEHDPIRDQSWYVNK	728	117
PPB0454	control	IPI00384202.3	JMJD1C	117	0	3.3952	2484.27	EQGLEVLPEHDPIRDQSWYVNK	728	117
PPB0454	JMJ1D1C cterm	IPI00384202.3	JMJD1C	114	-0.0142356	4.01304	10304.8	EQGLEVLPEHDPIRDQSWYVNKK	728	117
PPB0454	JMJ1D1C full	IPI00384202.3	JMJD1C	116	0.251373	4.33166	21461.5	EQGLEVLPEHDPIRDQSWYVNKK	728	117
PPB0454	JMJ1D1C cterm	IPI00384202.3	JMJD1C	115	0.618296	4.8811	76050.9	EQGLEVLPEHDPIRDQSWYVNKK	728	117
PPB0454	control	IPI00384202.3	JMJD1C	117	0	4.13525	13653.6	EQGLEVLPEHDPIRDQSWYVNKK	728	117
PPB0454	JMJ1D1C cterm	IPI00384202.3	JMJD1C	114	1.02062	5.11011	128859	EVSNIYGDK	728	117
PPB0454	JMJ1D1C full	IPI00384202.3	JMJD1C	116	0.76888	4.91139	81542.8	EVSNIYGDK	728	117
PPB0454	JMJ1D1C cterm	IPI00384202.3	JMJD1C	115	1.12468	6.11084	1.29073e+06	TEWHVEK	728	117
PPB0454	control	IPI00384202.3	JMJD1C	117	0	4.85859	72209.6	TEWHVEK	728	117
PPB0454	JMJ1D1C cterm	IPI00384202.3	JMJD1C	114	-0.0943905	3.72464	5304.43	TGSVVQPSSGFSGTTDFIHLK	728	117
PPB0454	JMJ1D1C full	IPI00384202.3	JMJD1C	116	-0.0508902	3.82115	6624.49	TGSVVQPSSGFSGTTDFIHLK	728	117
PPB0454	JMJ1D1C cterm	IPI00384202.3	JMJD1C	115	1.26198	5.31655	207275	TGSVVQPSSGFSGTTDFIHLK	728	117
PPB0454	control	IPI00384202.3	JMJD1C	117	0	3.927	8452.82	TGSVVQPSSGFSGTTDFIHLK	728	117
PPB0454	JMJ1D1C cterm	IPI00384202.3	JMJD1C	114	-0.148787	4.31004	20419	THTMELLPK	728	117
PPB0454	JMJ1D1C full	IPI00384202.3	JMJD1C	116	1.00618	5.51802	329624	THTMELLPK	728	117
PPB0454	JMJ1D1C cterm	IPI00384202.3	JMJD1C	115	-0.183012	4.51134	32459.6	THTMELLPK	728	117
PPB0454	JMJ1D1C full	IPI00384202.3	JMJD1C	116	-0.117464	2.17388	149.239	MENSGNSVSEIIKPCSVNLIASTSSDIQNSVDSK	728	117
PPB0454	JMJ1D1C cterm	IPI00384202.3	JMJD1C	115	0.429118	2.90298	799.804	MENSGNSVSEIIKPCSVNLIASTSSDIQNSVDSK	728	117
PPB0454	control	IPI00384202.3	JMJD1C	117	0	2.34631	221.976	MENSGNSVSEIIKPCSVNLIASTSSDIQNSVDSK	728	117
PPB0454	JMJ1D1C cterm	IPI00384202.3	JMJD1C	114	-0.306491	3.79908	6296.23	MNISLWK	728	117
PPB0454	JMJ1D1C full	IPI00384202.3	JMJD1C	116	0.283508	4.44209	27675.3	MNISLWK	728	117
PPB0454	JMJ1D1C cterm	IPI00384202.3	JMJD1C	115	1.42982	5.77092	590096	MNISLWK	728	117
PPB0454	control	IPI00384202.3	JMJD1C	117	0	4.21354	16351	MNISLWK	728	117
PPB0454	JMJ1D1C cterm	IPI00384202.3	JMJD1C	114	0.288061	4.22828	16915.5	NIPSSVTAVEFLVDK	728	117
PPB0454	JMJ1D1C full	IPI00384202.3	JMJD1C	116	2.3442	6.33743	2.17488e+06	NIPSSVTAVEFLVDK	728	117
PPB0454	JMJ1D1C cterm	IPI00384202.3	JMJD1C	115	-0.183374	3.99238	9826.12	NIPSSVTAVEFLVDK	728	117
PPB0454	control	IPI00384202.3	JMJD1C	117	0	4.04819	11173.6	NIPSSVTAVEFLVDK	728	117
PPB0454	JMJ1D1C cterm	IPI00384202.3	JMJD1C	114	-0.0173898	3.20754	1612.64	NKSGETVVLK	728	117
PPB0454	JMJ1D1C full	IPI00384202.3	JMJD1C	116	-0.102409	3.17553	1498.07	NKSGETVVLK	728	117
PPB0454	JMJ1D1C cterm	IPI00384202.3	JMJD1C	115	0.233368	3.69383	4941.16	NKSGETVVLK	728	117
PPB0454	control	IPI00384202.3	JMJD1C	117	0	3.3329	2152.28	NKSGETVVLK	728	117
PPB0454	JMJ1D1C cterm	IPI00384202.3	JMJD1C	114	-0.140513	3.14986	1412.08	NPDLAVYVEFDDLEWDKR	728	117
PPB0454	JMJ1D1C full	IPI00384202.3	JMJD1C	116	1.24815	4.59154	39042.3	NPDLAVYVEFDDLEWDKR	728	117
PPB0454	JMJ1D1C cterm	IPI00384202.3	JMJD1C	115	-0.425381	3.10052	1260.44	NPDLAVYVEFDDLEWDKR	728	117
PPB0454	control	IPI00384202.3	JMJD1C	117	0	3.39834	2502.32	NPDLAVYVEFDDLEWDKR	728	117
PPB0454	JMJ1D1C cterm	IPI00384202.3	JMJD1C	114	-0.142768	3.09192	1235.73	NQTLSASLPLDSTVICSTINK	728	117
PPB0454	JMJ1D1C full	IPI00384202.3	JMJD1C	116	0.337802	3.62551	4221.88	NQTLSASLPLDSTVICSTINK	728	117
PPB0454	JMJ1D1C full	IPI00384202.3	JMJD1C	116	0.520264	4.06688	11664.8	NSQPPWDQIQEDK	728	117
PPB0454	JMJ1D1C cterm	IPI00384202.3	JMJD1C	115	1.28617	4.7564	57068.3	NQTLSASLPLDSTVICSTINK	728	117
PPB0454	control	IPI00384202.3	JMJD1C	117	0	3.34266	2201.22	NQTLSASLPLDSTVICSTINK	728	117
PPB0454	JMJ1D1C cterm	IPI00384202.3	JMJD1C	114	0.090955	3.58456	3841.99	NSQPPWDQIQEDK	728	117
PPB0454	JMJ1D1C cterm	IPI00384202.3	JMJD1C	115	-0.234233	4.09079	12325.2	EVSNIYGDK	728	117
PPB0454	control	IPI00384202.3	JMJD1C	117	0	4.19746	15756.7	EVSNIYGDK	728	117
PPB0454	JMJ1D1C cterm	IPI00384202.3	JMJD1C	114	-0.547053	3.00304	1007.03	FCQLVTSEK	728	117
PPB0454	control	IPI00384202.3	JMJD1C	117	0	4.56679	36880.3	THTMELLPK	728	117
PPB0454	JMJ1D1C cterm	IPI00384202.3	JMJD1C	114	-0.139047	3.21841	1653.52	TMIVMNDQVLEPQNVDPSMVQMTFLDDVVHSLLK	728	117
PPB0454	JMJ1D1C full	IPI00384202.3	JMJD1C	116	1.16167	4.57214	37337	TMIVMNDQVLEPQNVDPSMVQMTFLDDVVHSLLK	728	117
PPB0454	JMJ1D1C cterm	IPI00384202.3	JMJD1C	115	0.331979	3.92497	8413.36	TMIVMNDQVLEPQNVDPSMVQMTFLDDVVHSLLK	728	117
PPB0454	control	IPI00384202.3	JMJD1C	117	0	3.46543	2920.31	TMIVMNDQVLEPQNVDPSMVQMTFLDDVVHSLLK	728	117
PPB0454	JMJ1D1C cterm	IPI00384202.3	JMJD1C	114	0.951032	2.84886	706.084	TMPNILDDIIASVVENK	728	117
PPB0454	JMJ1D1C full	IPI00384202.3	JMJD1C	116	1.91688	3.86772	7374.29	TMPNILDDIIASVVENK	728	117
PPB0454	JMJ1D1C cterm	IPI00384202.3	JMJD1C	115	2.59158	4.72494	53081.2	TMPNILDDIIASVVENK	728	117
PPB0454	control	IPI00384202.3	JMJD1C	117	0	2.0058	101.344	TMPNILDDIIASVVENK	728	117
PPB0454	JMJ1D1C cterm	IPI00384202.3	JMJD1C	114	-0.381631	1.70061	50.1897	TMPNILDDIIASVVENKIPPSK	728	117
PPB0454	JMJ1D1C full	IPI00384202.3	JMJD1C	116	0.455016	2.59028	389.292	TMPNILDDIIASVVENKIPPSK	728	117
PPB0454	JMJ1D1C cterm	IPI00384202.3	JMJD1C	115	0.838478	3.15626	1433.04	TMPNILDDIIASVVENKIPPSK	728	117
PPB0454	control	IPI00384202.3	JMJD1C	117	0	2.19022	154.959	TMPNILDDIIASVVENKIPPSK	728	117
PPB0454	JMJ1D1C cterm	IPI00384202.3	JMJD1C	114	0.3457	4.21036	16231.5	VAQENSSTFGLQTLQK	728	117
PPB0454	JMJ1D1C full	IPI00384202.3	JMJD1C	116	1.81419	5.73187	539345	VAQENSSTFGLQTLQK	728	117
PPB0454	JMJ1D1C cterm	IPI00384202.3	JMJD1C	115	-0.139263	3.96093	9139.65	VAQENSSTFGLQTLQK	728	117
PPB0454	control	IPI00384202.3	JMJD1C	117	0	3.97263	9389.27	VAQENSSTFGLQTLQK	728	117
PPB0454	JMJ1D1C cterm	IPI00384202.3	JMJD1C	114	0.127601	3.82864	6739.68	VDLTQSSVTNASSGNDHLNMEK	728	117
PPB0454	JMJ1D1C cterm	IPI00384202.3	JMJD1C	114	0.167163	3.87222	7451.16	FEEEDLDDILR	728	117
PPB0454	JMJ1D1C full	IPI00384202.3	JMJD1C	116	0.470744	4.07385	11853.7	FCQLVTSEK	728	117
PPB0454	JMJ1D1C cterm	IPI00384202.3	JMJD1C	115	1.67475	5.46037	288652	FCQLVTSEK	728	117
PPB0454	control	IPI00384202.3	JMJD1C	117	0	3.65807	4550.59	FCQLVTSEK	728	117
PPB0454	JMJ1D1C full	IPI00384202.3	JMJD1C	116	0.320735	4.07881	11989.7	FEEEDLDDILR	728	117
PPB0454	JMJ1D1C cterm	IPI00384202.3	JMJD1C	115	1.16123	5.10182	126423	FEEEDLDDILR	728	117
PPB0454	control	IPI00384202.3	JMJD1C	117	0	3.81303	6501.79	FEEEDLDDILR	728	117
PPB0454	JMJ1D1C cterm	IPI00384202.3	JMJD1C	114	0.0544236	4.08676	12211.4	FLCVAVGDEAR	728	117
PPB0454	JMJ1D1C full	IPI00384202.3	JMJD1C	116	2.10108	6.18643	1.53614e+06	FLCVAVGDEAR	728	117
PPB0454	JMJ1D1C cterm	IPI00384202.3	JMJD1C	115	0.0502956	4.31817	20805.1	FLCVAVGDEAR	728	117
PPB0454	control	IPI00384202.3	JMJD1C	117	0	4.14031	13813.8	FLCVAVGDEAR	728	117
PPB0454	JMJ1D1C cterm	IPI00384202.3	JMJD1C	114	0.256563	4.56206	36480.7	FLETAK	728	117
PPB0454	JMJ1D1C full	IPI00384202.3	JMJD1C	116	2.10555	6.46406	2.91112e+06	FLETAK	728	117
PPB0454	JMJ1D1C cterm	IPI00384202.3	JMJD1C	115	-0.281187	4.25985	18190.6	FLETAK	728	117
PPB0454	control	IPI00384202.3	JMJD1C	117	0	4.41347	25910.3	FLETAK	728	117
PPB0454	JMJ1D1C cterm	IPI00384202.3	JMJD1C	114	0.074701	4.42764	26769.3	FLETAKK	728	117
PPB0454	JMJ1D1C full	IPI00384202.3	JMJD1C	116	2.43798	6.84393	6.98119e+06	FLETAKK	728	117
PPB0454	JMJ1D1C cterm	IPI00384202.3	JMJD1C	115	-0.0317341	4.55673	36035.8	FLETAKK	728	117
PPB0454	control	IPI00384202.3	JMJD1C	117	0	4.46091	28900.7	FLETAKK	728	117
PPB0454	JMJ1D1C cterm	IPI00384202.3	JMJD1C	114	-0.541819	3.24216	1746.47	FNLASHLPGFFVRPDLGPR	728	117
PPB0454	JMJ1D1C full	IPI00384202.3	JMJD1C	116	1.18392	5.02092	104934	FNLASHLPGFFVRPDLGPR	728	117
PPB0454	JMJ1D1C cterm	IPI00384202.3	JMJD1C	115	2.16867	6.18818	1.54235e+06	FNLASHLPGFFVRPDLGPR	728	117
PPB0454	JMJ1D1C cterm	IPI00384202.3	JMJD1C	114	0.203461	3.90767	8084.76	VDLTQSSVTNASSGNDHLNMEKEK	728	117
PPB0454	JMJ1D1C full	IPI00384202.3	JMJD1C	116	1.39546	5.14951	141095	VDLTQSSVTNASSGNDHLNMEK	728	117
PPB0454	JMJ1D1C cterm	IPI00384202.3	JMJD1C	115	-0.556273	3.3803	2400.48	VDLTQSSVTNASSGNDHLNMEK	728	117
PPB0454	control	IPI00384202.3	JMJD1C	117	0	3.80901	6441.84	VDLTQSSVTNASSGNDHLNMEK	728	117
PPB0454	JMJ1D1C full	IPI00384202.3	JMJD1C	116	1.65678	5.414	259419	VDLTQSSVTNASSGNDHLNMEKEK	728	117
PPB0454	JMJ1D1C cterm	IPI00384202.3	JMJD1C	115	-0.0251581	3.91458	8214.49	VDLTQSSVTNASSGNDHLNMEKEK	728	117
PPB0454	JMJ1D1C cterm	IPI00384202.3	JMJD1C	115	-0.0765349	3.6526	4493.65	NSQPPWDQIQEDK	728	117
PPB0454	control	IPI00384202.3	JMJD1C	117	0	3.60157	3995.52	NSQPPWDQIQEDK	728	117
PPB0454	JMJ1D1C cterm	IPI00384202.3	JMJD1C	114	-0.256986	3.22659	1684.97	NSQPPWDQIQEDKKHEEAEK	728	117
PPB0454	JMJ1D1C full	IPI00384202.3	JMJD1C	116	0.7755	4.31209	20516	NSQPPWDQIQEDKKHEEAEK	728	117
PPB0454	JMJ1D1C cterm	IPI00384202.3	JMJD1C	115	0.0332213	3.75233	5653.71	NSQPPWDQIQEDKKHEEAEK	728	117
PPB0454	control	IPI00384202.3	JMJD1C	117	0	3.59155	3904.37	NSQPPWDQIQEDKKHEEAEK	728	117
PPB0454	JMJ1D1C cterm	IPI00384202.3	JMJD1C	114	-0.630183	3.65585	4527.38	QDSATQWFTGIITHHDLFTR	728	117
PPB0454	JMJ1D1C full	IPI00384202.3	JMJD1C	116	2.15831	6.49735	3.14303e+06	QDSATQWFTGIITHHDLFTR	728	117
PPB0454	JMJ1D1C cterm	IPI00384202.3	JMJD1C	115	0.197546	4.71911	52373.2	QDSATQWFTGIITHHDLFTR	728	117
PPB0454	control	IPI00384202.3	JMJD1C	117	0	4.394	24774.3	QDSATQWFTGIITHHDLFTR	728	117
PPB0454	JMJ1D1C cterm	IPI00384202.3	JMJD1C	114	-0.241583	4.34203	21980	QGQPAVVSGVHK	728	117
PPB0454	JMJ1D1C full	IPI00384202.3	JMJD1C	116	0.0951601	4.73178	53924.2	QGQPAVVSGVHK	728	117
PPB0454	JMJ1D1C cterm	IPI00384202.3	JMJD1C	115	1.11853	5.93767	866305	QGQPAVVSGVHK	728	117
PPB0454	control	IPI00384202.3	JMJD1C	117	0	4.69158	49156.7	QGQPAVVSGVHK	728	117
PPB0454	JMJ1D1C cterm	IPI00384202.3	JMJD1C	114	-0.0423422	4.67109	46891.2	QGQPAVVSGVHKK	728	117
PPB0454	JMJ1D1C full	IPI00384202.3	JMJD1C	116	0.107141	4.87359	74746	QGQPAVVSGVHKK	728	117
PPB0454	JMJ1D1C cterm	IPI00384202.3	JMJD1C	115	0.816224	5.76519	582358	QGQPAVVSGVHKK	728	117
PPB0454	control	IPI00384202.3	JMJD1C	117	0	4.82141	66283.5	QGQPAVVSGVHKK	728	117
PPB0454	JMJ1D1C cterm	IPI00384202.3	JMJD1C	114	0.234725	4.45589	28568.6	QIQWPALTFKPLVER	728	117
PPB0454	JMJ1D1C full	IPI00384202.3	JMJD1C	116	2.19513	6.46931	2.94649e+06	QIQWPALTFKPLVER	728	117
PPB0454	JMJ1D1C cterm	IPI00384202.3	JMJD1C	115	-0.515535	3.94116	8732.99	QIQWPALTFKPLVER	728	117
PPB0454	control	IPI00384202.3	JMJD1C	117	0	4.32914	21337.2	QIQWPALTFKPLVER	728	117
PPB0454	JMJ1D1C cterm	IPI00384202.3	JMJD1C	114	0.00220342	3.21954	1657.81	QLDFLTEDSAFQPYQDDIDSLNPVLR	728	117
PPB0454	JMJ1D1C full	IPI00384202.3	JMJD1C	116	0.704797	3.97514	9443.71	QLDFLTEDSAFQPYQDDIDSLNPVLR	728	117
PPB0454	JMJ1D1C cterm	IPI00384202.3	JMJD1C	115	0.565835	4.0187	10440	QLDFLTEDSAFQPYQDDIDSLNPVLR	728	117
PPB0454	control	IPI00384202.3	JMJD1C	117	0	3.89195	7797.44	FNLASHLPGFFVRPDLGPR	728	117
PPB0454	JMJ1D1C cterm	IPI00384202.3	JMJD1C	114	-0.02657	5.00678	101573	FVSRPPTPK	728	117
PPB0454	JMJ1D1C full	IPI00384202.3	JMJD1C	116	0.898523	5.98489	965797	FVSRPPTPK	728	117
PPB0454	JMJ1D1C cterm	IPI00384202.3	JMJD1C	115	-0.010932	5.25795	181113	FVSRPPTPK	728	117
PPB0454	control	IPI00384202.3	JMJD1C	117	0	5.14132	138459	FVSRPPTPK	728	117
PPB0454	JMJ1D1C cterm	IPI00384202.3	JMJD1C	114	-0.155744	4.49134	30998.8	GEEPAHSPVFCR	728	117
PPB0454	JMJ1D1C full	IPI00384202.3	JMJD1C	116	0.0211892	4.72129	52637	GEEPAHSPVFCR	728	117
PPB0454	JMJ1D1C cterm	IPI00384202.3	JMJD1C	115	0.352193	5.23481	171718	GEEPAHSPVFCR	728	117
PPB0454	control	IPI00384202.3	JMJD1C	117	0	3.81218	6489	VDLTQSSVTNASSGNDHLNMEKEK	728	117
PPB0454	JMJ1D1C cterm	IPI00384202.3	JMJD1C	114	-0.0208684	3.48972	3088.29	VGSTDAGIAFAPVYSMGAPSSK	728	117
PPB0454	JMJ1D1C full	IPI00384202.3	JMJD1C	116	0.183912	3.74751	5591.29	VGSTDAGIAFAPVYSMGAPSSK	728	117
PPB0454	JMJ1D1C cterm	IPI00384202.3	JMJD1C	115	1.41692	5.16304	145560	VGSTDAGIAFAPVYSMGAPSSK	728	117
PPB0454	control	IPI00384202.3	JMJD1C	117	0	3.61856	4154.88	VGSTDAGIAFAPVYSMGAPSSK	728	117
PPB0454	JMJ1D1C cterm	IPI00384202.3	JMJD1C	114	1.72617	5.27309	187540	VQESQKPPTLIPEPK	728	117
PPB0454	JMJ1D1C full	IPI00384202.3	JMJD1C	116	0.620336	4.22027	16606.4	VQESQKPPTLIPEPK	728	117
PPB0454	JMJ1D1C cterm	IPI00384202.3	JMJD1C	115	-0.412885	3.36957	2341.93	VQESQKPPTLIPEPK	728	117
PPB0454	control	IPI00384202.3	JMJD1C	117	0	3.6549	4517.49	VQESQKPPTLIPEPK	728	117
PPB0454	JMJ1D1C cterm	IPI00384202.3	JMJD1C	114	-0.0451926	4.21218	16299.6	VSTTAPVTLASSK	728	117
PPB0454	JMJ1D1C full	IPI00384202.3	JMJD1C	116	0.0876926	4.39807	25007.8	VSTTAPVTLASSK	728	117
PPB0454	JMJ1D1C cterm	IPI00384202.3	JMJD1C	115	1.11137	5.60427	402042	VSTTAPVTLASSK	728	117
PPB0454	control	IPI00384202.3	JMJD1C	117	0	4.36534	23192.2	VSTTAPVTLASSK	728	117
PPB0454	JMJ1D1C cterm	IPI00384202.3	JMJD1C	114	-0.388064	3.41768	2616.24	VYRQDSATQWFTGIITHHDLFTR	728	117
PPB0454	JMJ1D1C full	IPI00384202.3	JMJD1C	116	1.00765	4.86641	73520.7	VYRQDSATQWFTGIITHHDLFTR	728	117
PPB0454	JMJ1D1C cterm	IPI00384202.3	JMJD1C	115	-0.0399927	4.00128	10029.6	VYRQDSATQWFTGIITHHDLFTR	728	117
PPB0454	control	IPI00384202.3	JMJD1C	117	0	3.91371	8198.11	VYRQDSATQWFTGIITHHDLFTR	728	117
PPB0454	JMJ1D1C cterm	IPI00384202.3	JMJD1C	115	0.118871	5.15736	143669	GENIGITSR	728	117
PPB0454	control	IPI00384202.3	JMJD1C	117	0	4.75506	56893.2	GEEPAHSPVFCR	728	117
PPB0454	JMJ1D1C cterm	IPI00384202.3	JMJD1C	114	-0.606971	4.19599	15703.2	GENIGITSR	728	117
PPB0454	JMJ1D1C full	IPI00384202.3	JMJD1C	116	2.16168	7.01765	1.04148e+07	GENIGITSR	728	117
PPB0454	control	IPI00384202.3	JMJD1C	117	0	4.91093	81457.8	GENIGITSR	728	117
PPB0454	JMJ1D1C cterm	IPI00384202.3	JMJD1C	114	0.143614	4.22991	16979	GSDSSIPDEEKMKEEK	728	117
PPB0454	JMJ1D1C full	IPI00384202.3	JMJD1C	116	0.744915	4.88423	76599.6	GSDSSIPDEEKMKEEK	728	117
PPB0454	JMJ1D1C cterm	IPI00384202.3	JMJD1C	115	-0.050651	4.27118	18671.6	GSDSSIPDEEKMKEEK	728	117
PPB0454	control	IPI00384202.3	JMJD1C	117	0	4.19427	15641.2	GSDSSIPDEEKMKEEK	728	117
PPB0454	JMJ1D1C cterm	IPI00384202.3	JMJD1C	114	0.28578	3.34567	2216.52	HFVDPVLNQLQRPPQETGER	728	117
PPB0454	JMJ1D1C full	IPI00384202.3	JMJD1C	116	0.904513	4.01742	10409.2	HFVDPVLNQLQRPPQETGER	728	117
PPB0454	JMJ1D1C cterm	IPI00384202.3	JMJD1C	115	0.28231	3.57774	3782.12	HFVDPVLNQLQRPPQETGER	728	117
PPB0454	control	IPI00384202.3	JMJD1C	117	0	3.16786	1471.85	HFVDPVLNQLQRPPQETGER	728	117
PPB0454	JMJ1D1C cterm	IPI00384202.3	JMJD1C	114	0.0947493	4.80096	63236	HQPESEGLVGK	728	117
PPB0454	JMJ1D1C full	IPI00384202.3	JMJD1C	116	-0.0467808	4.71245	51576.1	HQPESEGLVGK	728	117
PPB0454	JMJ1D1C cterm	IPI00384202.3	JMJD1C	115	-0.0686363	4.87311	74664.2	HQPESEGLVGK	728	117
PPB0454	control	IPI00384202.3	JMJD1C	117	0	4.81419	65191	HQPESEGLVGK	728	117
PPB0454	control	IPI00384202.3	JMJD1C	117	0	3.87571	7511.27	WVHPENAVNAEASLR	728	117
PPB0454	JMJ1D1C cterm	IPI00384202.3	JMJD1C	114	0.0853674	3.85311	7130.32	WVHPENAVNAEASLR	728	117
PPB0454	JMJ1D1C full	IPI00384202.3	JMJD1C	116	0.565235	4.38599	24321.5	WVHPENAVNAEASLR	728	117
PPB0454	JMJ1D1C cterm	IPI00384202.3	JMJD1C	115	0.194857	4.19813	15780.9	WVHPENAVNAEASLR	728	117
PPB0454	JMJ1D1C cterm	IPI00384202.3	JMJD1C	114	-0.107468	4.00702	10163	WVHPENAVNAEASLRR	728	117
PPB0454	JMJ1D1C full	IPI00384202.3	JMJD1C	116	0.319391	4.4869	30682.9	WVHPENAVNAEASLRR	728	117
PPB0454	JMJ1D1C cterm	IPI00384202.3	JMJD1C	115	-0.17652	4.17351	14911	WVHPENAVNAEASLRR	728	117
PPB0454	control	IPI00384202.3	JMJD1C	117	0	4.22246	16690.3	WVHPENAVNAEASLRR	728	117
PPB0454	control	IPI00384202.3	JMJD1C	117	0	3.3253	2114.97	QLDFLTEDSAFQPYQDDIDSLNPVLR	728	117
PPB0454	JMJ1D1C cterm	IPI00384202.3	JMJD1C	114	0.430297	2.78886	614.972	QSNALAAAAANPQTLTSFITSLSKPPPLIK	728	117
PPB0454	JMJ1D1C full	IPI00384202.3	JMJD1C	116	0.803899	3.21547	1642.37	QSNALAAAAANPQTLTSFITSLSKPPPLIK	728	117
PPB0454	JMJ1D1C cterm	IPI00384202.3	JMJD1C	115	0.143483	2.73757	546.48	QSNALAAAAANPQTLTSFITSLSKPPPLIK	728	117
PPB0454	control	IPI00384202.3	JMJD1C	117	0	2.46653	292.772	QSNALAAAAANPQTLTSFITSLSKPPPLIK	728	117
PPB0454	JMJ1D1C cterm	IPI00384202.3	JMJD1C	114	0.21792	3.33693	2172.35	RFLCVAVGDEAR	728	117
PPB0454	JMJ1D1C full	IPI00384202.3	JMJD1C	116	0.751794	3.92382	8391.08	RFLCVAVGDEAR	728	117
PPB0454	JMJ1D1C cterm	IPI00384202.3	JMJD1C	115	0.0132797	3.36782	2332.51	RFLCVAVGDEAR	728	117
PPB0454	control	IPI00384202.3	JMJD1C	117	0	3.22698	1686.48	RFLCVAVGDEAR	728	117
PPB0454	JMJ1D1C cterm	IPI00384202.3	JMJD1C	114	0.12993	2.69422	494.557	RKPEEDEK	728	117
PPB0454	JMJ1D1C full	IPI00384202.3	JMJD1C	116	0.824911	3.44221	2768.28	RKPEEDEK	728	117
PPB0454	JMJ1D1C cterm	IPI00384202.3	JMJD1C	115	-0.170049	2.62977	426.354	RKPEEDEK	728	117
PPB0454	control	IPI00384202.3	JMJD1C	117	0	2.67226	470.174	RKPEEDEK	728	117
PPB0454	JMJ1D1C cterm	IPI00384202.3	JMJD1C	114	0.12724	3.93904	8690.35	RLSFSK	728	117
PPB0454	JMJ1D1C full	IPI00384202.3	JMJD1C	116	0.174731	4.03954	10953.2	RLSFSK	728	117
PPB0454	JMJ1D1C cterm	IPI00384202.3	JMJD1C	115	0.134155	4.18149	15187.5	RLSFSK	728	117
PPB0454	control	IPI00384202.3	JMJD1C	117	0	3.91977	8313.23	RLSFSK	728	117
PPB0454	JMJ1D1C cterm	IPI00384202.3	JMJD1C	114	-0.433715	4.34398	22079.2	SGETVVLK	728	117
PPB0454	JMJ1D1C full	IPI00384202.3	JMJD1C	116	0.26011	5.09082	123260	SGETVVLK	728	117
PPB0454	JMJ1D1C cterm	IPI00384202.3	JMJD1C	115	1.13128	6.14451	1.39481e+06	SGETVVLK	728	117
PPB0454	control	IPI00384202.3	JMJD1C	117	0	4.88567	76854.8	SGETVVLK	728	117
PPB0454	JMJ1D1C cterm	IPI00384202.3	JMJD1C	114	0.0176123	4.37635	23787.8	SKATYVNSQATGER	728	117
PPB0454	JMJ1D1C full	IPI00384202.3	JMJD1C	116	0.104938	4.51669	32861.9	SKATYVNSQATGER	728	117
PPB0454	JMJ1D1C cterm	IPI00384202.3	JMJD1C	115	0.165808	4.76008	57554.9	SKATYVNSQATGER	728	117
PPB0454	control	IPI00384202.3	JMJD1C	117	0	4.46671	29289.6	SKATYVNSQATGER	728	117
PPB0454	JMJ1D1C cterm	IPI00384202.3	JMJD1C	114	0.0958221	3.63237	4289.15	IHEDEVEDMEEN	728	117
PPB0454	JMJ1D1C full	IPI00384202.3	JMJD1C	116	0.335017	3.92458	8405.82	IHEDEVEDMEEN	728	117
PPB0454	JMJ1D1C cterm	IPI00384202.3	JMJD1C	115	1.60296	5.37504	237161	IHEDEVEDMEEN	728	117
PPB0454	control	IPI00384202.3	JMJD1C	117	0	3.64452	4410.85	IHEDEVEDMEEN	728	117
PPB0454	JMJ1D1C cterm	IPI00384202.3	JMJD1C	114	0.744099	4.78705	61242	IIDNSSEQKPENELK	728	117
PPB0454	JMJ1D1C full	IPI00384202.3	JMJD1C	116	2.13514	6.2311	1.70256e+06	IIDNSSEQKPENELK	728	117
PPB0454	JMJ1D1C cterm	IPI00384202.3	JMJD1C	115	-0.358553	3.91993	8316.32	IIDNSSEQKPENELK	728	117
PPB0454	control	IPI00384202.3	JMJD1C	117	0	4.15092	14155.4	IIDNSSEQKPENELK	728	117
PPB0454	JMJ1D1C cterm	IPI00384202.3	JMJD1C	114	0.271985	3.08938	1228.5	IIDNSSEQKPENELKNK	728	117
PPB0454	JMJ1D1C full	IPI00384202.3	JMJD1C	116	1.42292	4.29333	19648.4	IIDNSSEQKPENELKNK	728	117
PPB0454	JMJ1D1C cterm	IPI00384202.3	JMJD1C	115	-0.0895394	2.96339	919.148	IIDNSSEQKPENELKNK	728	117
PPB0454	control	IPI00384202.3	JMJD1C	117	0	2.92536	842.1	IIDNSSEQKPENELKNK	728	117
PPB0454	JMJ1D1C cterm	IPI00384202.3	JMJD1C	114	-0.0958331	4.37898	23931.8	IILPNVNSDSVHTK	728	117
PPB0454	JMJ1D1C full	IPI00384202.3	JMJD1C	116	0.232616	4.76044	57602.2	IILPNVNSDSVHTK	728	117
PPB0454	JMJ1D1C cterm	IPI00384202.3	JMJD1C	115	1.62562	6.33597	2.16754e+06	IILPNVNSDSVHTK	728	117
PPB0454	control	IPI00384202.3	JMJD1C	117	0	4.58278	38263.2	IILPNVNSDSVHTK	728	117
PPB0454	JMJ1D1C full	IPI00384202.3	JMJD1C	116	1.55002	5.60567	403343	YDYISR	728	117
PPB0454	JMJ1D1C cterm	IPI00384202.3	JMJD1C	115	0.35094	4.58911	38825.1	YDYISR	728	117
PPB0454	control	IPI00384202.3	JMJD1C	117	0	4.11061	12900.7	YDYISR	728	117
PPB0454	control	IPI00384202.3	JMJD1C	117	0	3.29368	1966.41	IIVDKYVKDDK	728	117
PPB0454	JMJ1D1C cterm	IPI00384202.3	JMJD1C	114	-0.0768833	3.10882	1284.75	IIVDKYVKDDK	728	117
PPB0454	JMJ1D1C full	IPI00384202.3	JMJD1C	116	0.303031	3.54175	3481.34	IIVDKYVKDDK	728	117
PPB0454	JMJ1D1C cterm	IPI00384202.3	JMJD1C	115	1.1383	4.55954	36269.3	IIVDKYVKDDK	728	117
PPB0454	JMJ1D1C cterm	IPI00384202.3	JMJD1C	114	0.239903	4.13737	13720.6	IKSSPSPEVVKPK	728	117
PPB0454	JMJ1D1C full	IPI00384202.3	JMJD1C	116	0.281859	4.23234	17074.3	IKSSPSPEVVKPK	728	117
PPB0454	JMJ1D1C cterm	IPI00384202.3	JMJD1C	115	-0.00640217	4.1266	13384.5	IKSSPSPEVVKPK	728	117
PPB0454	control	IPI00384202.3	JMJD1C	117	0	4.00544	10126.1	IKSSPSPEVVKPK	728	117
PPB0454	JMJ1D1C cterm	IPI00384202.3	JMJD1C	114	0.573021	4.10875	12845.4	ILQESIDVAPFTTK	728	117
PPB0454	JMJ1D1C cterm	IPI00384202.3	JMJD1C	114		3.63922	4357.36	ATYVNSQATGER	728	117
PPB0454	JMJ1D1C full	IPI00384202.3	JMJD1C	116		4.73518	54347.2	ATYVNSQATGER	728	117
PPB0454	JMJ1D1C cterm	IPI00384202.3	JMJD1C	115		3.48175	3032.17	ATYVNSQATGER	728	117
PPB0454	JMJ1D1C cterm	IPI00384202.3	JMJD1C	114		3.53508	3428.3	AWLTR	728	117
PPB0454	JMJ1D1C full	IPI00384202.3	JMJD1C	116		4.59759	39590.3	AWLTR	728	117
PPB0454	JMJ1D1C cterm	IPI00384202.3	JMJD1C	115		5.69441	494782	AWLTR	728	117
PPB0454	JMJ1D1C cterm	IPI00384202.3	JMJD1C	114		2.48652	306.562	ISKEQGLEVLPEHDPIRDQSWYVNK	728	117
PPB0454	JMJ1D1C full	IPI00384202.3	JMJD1C	116		2.85029	708.42	ISKEQGLEVLPEHDPIRDQSWYVNK	728	117
PPB0454	JMJ1D1C cterm	IPI00384202.3	JMJD1C	115		4.37209	23555.2	ISKEQGLEVLPEHDPIRDQSWYVNK	728	117
PPB0454	JMJ1D1C cterm	IPI00384202.3	JMJD1C	114		4.13564	13666	MDPNVSDSK	728	117
PPB0454	JMJ1D1C full	IPI00384202.3	JMJD1C	116		6.31371	2.05925e+06	MDPNVSDSK	728	117
PPB0454	JMJ1D1C cterm	IPI00384202.3	JMJD1C	115		3.31245	2053.31	MDPNVSDSK	728	117
PPB0454	control	IPI00384202.3	JMJD1C	117	0	3.35394	2259.14	YDYISRGENPK	728	117
PPB0454	JMJ1D1C cterm	IPI00384202.3	JMJD1C	114	0.165439	3.41141	2578.76	YDYISRGENPK	728	117
PPB0454	JMJ1D1C full	IPI00384202.3	JMJD1C	116	0.496482	3.79547	6244.07	YDYISRGENPK	728	117
PPB0454	JMJ1D1C cterm	IPI00384202.3	JMJD1C	115	0.0562212	3.53773	3449.26	YDYISRGENPK	728	117
PPB0454	JMJ1D1C cterm	IPI00384202.3	JMJD1C	114	-0.0150525	3.54764	3528.9	YILDIIGDK	728	117
PPB0454	JMJ1D1C full	IPI00384202.3	JMJD1C	116	0.616889	4.23259	17084.2	YILDIIGDK	728	117
PPB0454	JMJ1D1C cterm	IPI00384202.3	JMJD1C	115	1.90478	5.703	504665	YILDIIGDK	728	117
PPB0454	control	IPI00384202.3	JMJD1C	117	0	3.67066	4684.5	YILDIIGDK	728	117
PPB0454	JMJ1D1C cterm	IPI00384202.3	JMJD1C	114	0.0722093	3.39014	2455.52	YILDIIGDKFCQLVTSEK	728	117
PPB0454	JMJ1D1C full	IPI00384202.3	JMJD1C	116	0.34174	3.71269	5160.46	YILDIIGDKFCQLVTSEK	728	117
PPB0454	JMJ1D1C cterm	IPI00384202.3	JMJD1C	115	0.605598	4.15907	14423.4	YILDIIGDKFCQLVTSEK	728	117
PPB0454	control	IPI00384202.3	JMJD1C	117	0	3.42591	2666.29	YILDIIGDKFCQLVTSEK	728	117
PPB0454	JMJ1D1C cterm	IPI00384202.3	JMJD1C	114	0.135672	4.0446	11081.4	YVSYISPLSAVSVMEDK	728	117
PPB0454	JMJ1D1C full	IPI00384202.3	JMJD1C	116	1.3937	5.35563	226795	YVSYISPLSAVSVMEDK	728	117
PPB0454	JMJ1D1C cterm	IPI00384202.3	JMJD1C	115	-0.03103	4.11343	12984.5	YVSYISPLSAVSVMEDK	728	117
PPB0454	control	IPI00384202.3	JMJD1C	117	0	4.0169	10396.7	YVSYISPLSAVSVMEDK	728	117
PPB0454	JMJ1D1C cterm	IPI00384202.3	JMJD1C	114	0.212904	2.81674	655.75	YVSYISPLSAVSVMEDKLHK	728	117
PPB0454	JMJ1D1C full	IPI00384202.3	JMJD1C	116	1.07325	3.7301	5371.53	YVSYISPLSAVSVMEDKLHK	728	117
PPB0454	JMJ1D1C cterm	IPI00384202.3	JMJD1C	115	0.315838	3.15521	1429.57	YVSYISPLSAVSVMEDKLHK	728	117
PPB0454	JMJ1D1C cterm	IPI00384202.3	JMJD1C	114	-0.991081	3.01156	1026.97	YDYISR	728	117
PPB0454	control	IPI00384202.3	JMJD1C	117	0	2.71181	515	YVSYISPLSAVSVMEDKLHK	728	117
PPB0454	JMJ1D1C full	IPI00384202.3	JMJD1C	116	-1.53649	1.60954	40.695	DSSEIPGALWHIYAGK	728	117
PPB0454	control	IPI00384202.3	JMJD1C	117	0	3.59476	3933.35	AFMEPLR	728	117
PPB0454	JMJ1D1C cterm	IPI00384202.3	JMJD1C	114	-0.401632	3.82299	6652.5	ANQNVNAVHSHYTR	728	117
PPB0454	JMJ1D1C full	IPI00384202.3	JMJD1C	116	1.78004	6.05767	1.14201e+06	ANQNVNAVHSHYTR	728	117
PPB0454	JMJ1D1C cterm	IPI00384202.3	JMJD1C	115	0.233466	4.69362	49387.5	ANQNVNAVHSHYTR	728	117
PPB0454	control	IPI00384202.3	JMJD1C	117	0	4.33259	21507.5	ANQNVNAVHSHYTR	728	117
PPB0454	JMJ1D1C cterm	IPI00384202.3	JMJD1C	114	0.219797	4.79212	61961.8	AQANSPRPAMNSQAAVPK	728	117
PPB0454	JMJ1D1C full	IPI00384202.3	JMJD1C	116	1.72852	6.35386	2.25871e+06	AQANSPRPAMNSQAAVPK	728	117
PPB0454	JMJ1D1C cterm	IPI00384202.3	JMJD1C	115	0.302255	5.11012	128859	AQANSPRPAMNSQAAVPK	728	117
PPB0454	control	IPI00384202.3	JMJD1C	117	0	4.6803	47896	AQANSPRPAMNSQAAVPK	728	117
PPB0454	JMJ1D1C cterm	IPI00384202.3	JMJD1C	114	-0.492523	2.84664	702.492	CGFVVCLDCYK	728	117
PPB0454	JMJ1D1C full	IPI00384202.3	JMJD1C	116	0.175028	3.56721	3691.53	CGFVVCLDCYK	728	117
PPB0454	JMJ1D1C cterm	IPI00384202.3	JMJD1C	115	1.43961	5.0143	103349	CGFVVCLDCYK	728	117
PPB0454	control	IPI00384202.3	JMJD1C	117	0	3.44714	2799.86	CGFVVCLDCYK	728	117
PPB0454	JMJ1D1C cterm	IPI00384202.3	JMJD1C	114	0.0913998	3.47814	3007.03	CVIDITNDTNLEK	728	117
PPB0454	JMJ1D1C full	IPI00384202.3	JMJD1C	116	1.68209	5.12184	132385	CVIDITNDTNLEK	728	117
PPB0454	JMJ1D1C cterm	IPI00384202.3	JMJD1C	115	-0.0234699	3.5988	3970.11	CVIDITNDTNLEK	728	117
PPB0454	JMJ1D1C cterm	IPI00384202.3	JMJD1C	114	-0.1703	4.26041	18214	SKLNTSVDTHK	728	117
PPB0454	JMJ1D1C full	IPI00384202.3	JMJD1C	116	1.21504	4.97629	94686.1	SKKGEEPAHSPVFCR	728	117
PPB0454	JMJ1D1C cterm	IPI00384202.3	JMJD1C	115	0.330675	4.27444	18812.2	SKKGEEPAHSPVFCR	728	117
PPB0454	control	IPI00384202.3	JMJD1C	117	0	3.8162	6549.43	SKKGEEPAHSPVFCR	728	117
PPB0454	JMJ1D1C full	IPI00384202.3	JMJD1C	116	0.254998	4.73872	54792.1	SKLNTSVDTHK	728	117
PPB0454	JMJ1D1C cterm	IPI00384202.3	JMJD1C	115	0.464692	5.13093	135186	SKLNTSVDTHK	728	117
PPB0454	control	IPI00384202.3	JMJD1C	117	0	4.53868	34568.4	SKLNTSVDTHK	728	117
PPB0454	JMJ1D1C cterm	IPI00384202.3	JMJD1C	114	-0.0243517	3.21885	1655.21	SKQIQWPALTFKPLVER	728	117
PPB0454	JMJ1D1C full	IPI00384202.3	JMJD1C	116	1.33288	4.6291	42569.4	SKQIQWPALTFKPLVER	728	117
PPB0454	JMJ1D1C cterm	IPI00384202.3	JMJD1C	115	-0.218281	3.26046	1821.62	SKQIQWPALTFKPLVER	728	117
PPB0454	control	IPI00384202.3	JMJD1C	117	0	3.35118	2244.8	SKQIQWPALTFKPLVER	728	117
PPB0454	JMJ1D1C cterm	IPI00384202.3	JMJD1C	114	-0.122575	3.37365	2364.04	SLPLPEYCNPEGK	728	117
PPB0454	JMJ1D1C full	IPI00384202.3	JMJD1C	116	0.0943344	3.64358	4401.26	SLPLPEYCNPEGK	728	117
PPB0454	JMJ1D1C cterm	IPI00384202.3	JMJD1C	115	1.03245	4.76421	58104.9	SLPLPEYCNPEGK	728	117
PPB0454	control	IPI00384202.3	JMJD1C	117	0	3.6042	4019.77	SLPLPEYCNPEGK	728	117
PPB0454	JMJ1D1C cterm	IPI00384202.3	JMJD1C	114	-0.00672864	4.12032	13192.2	SPPPETIK	728	117
PPB0454	JMJ1D1C full	IPI00384202.3	JMJD1C	116	1.04575	5.22581	168194	SPPPETIK	728	117
PPB0454	JMJ1D1C cterm	IPI00384202.3	JMJD1C	115	-0.263895	4.09868	12551.2	SPPPETIK	728	117
PPB0454	control	IPI00384202.3	JMJD1C	117	0	4.23502	17179.8	SPPPETIK	728	117
PPB0454	JMJ1D1C cterm	IPI00384202.3	JMJD1C	114	0.901116	4.1948	15660.4	SPTHLTVSSTNTLR	728	117
PPB0454	JMJ1D1C full	IPI00384202.3	JMJD1C	116	0.0849472	3.43165	2701.76	SPTHLTVSSTNTLR	728	117
PPB0454	JMJ1D1C cterm	IPI00384202.3	JMJD1C	115	0.0359123	3.56513	3673.94	SPTHLTVSSTNTLR	728	117
PPB0454	JMJ1D1C cterm	IPI00384202.3	JMJD1C	114	-0.0557439	3.65249	4492.49	SKKGEEPAHSPVFCR	728	117
PPB0454	control	IPI00384202.3	JMJD1C	117	0	3.40166	2521.49	SPTHLTVSSTNTLR	728	117
PPB0454	JMJ1D1C cterm	IPI00384202.3	JMJD1C	114	-0.140335	3.46011	2884.76	SRANQNVNAVHSHYTR	728	117
PPB0454	JMJ1D1C cterm	IPI00384202.3	JMJD1C	114	-0.117408	4.06481	11609.4	AALAAAQYK	728	117
PPB0454	JMJ1D1C full	IPI00384202.3	JMJD1C	116	0.149603	4.38483	24256.8	AALAAAQYK	728	117
PPB0454	JMJ1D1C cterm	IPI00384202.3	JMJD1C	114		3.46738	2933.47	QNLQVGNFPTMNGVSQVLQNVLNHSNK	728	117
PPB0454	JMJ1D1C full	IPI00384202.3	JMJD1C	116		3.33833	2179.34	QNLQVGNFPTMNGVSQVLQNVLNHSNK	728	117
PPB0454	JMJ1D1C cterm	IPI00384202.3	JMJD1C	115		4.3891	24496.1	QNLQVGNFPTMNGVSQVLQNVLNHSNK	728	117
PPB0454	JMJ1D1C cterm	IPI00384202.3	JMJD1C	114		2.70466	506.595	SSAGAHKTDCLK	728	117
PPB0454	JMJ1D1C full	IPI00384202.3	JMJD1C	116		2.67327	471.265	SSAGAHKTDCLK	728	117
PPB0454	JMJ1D1C cterm	IPI00384202.3	JMJD1C	115		5.49925	315680	SSAGAHKTDCLK	728	117
PPB0454	JMJ1D1C cterm	IPI00384202.3	JMJD1C	114		3.24889	1773.76	YVKDDKVNR	728	117
PPB0454	JMJ1D1C cterm	IPI00384202.3	JMJD1C	115	1.34597	5.92706	845387	DKELYAWMK	728	117
PPB0454	control	IPI00384202.3	JMJD1C	117	0	3.49471	3124	CVIDITNDTNLEK	728	117
PPB0454	JMJ1D1C cterm	IPI00384202.3	JMJD1C	114	-0.261722	4.08383	12129.3	DKELYAWMK	728	117
PPB0454	JMJ1D1C full	IPI00384202.3	JMJD1C	116	0.265528	4.6641	46142.3	DKELYAWMK	728	117
PPB0454	control	IPI00384202.3	JMJD1C	117	0	4.45353	28413.8	DKELYAWMK	728	117
PPB0454	JMJ1D1C cterm	IPI00384202.3	JMJD1C	114	-0.255357	3.81531	6536.03	DLLTTTAGK	728	117
PPB0454	JMJ1D1C full	IPI00384202.3	JMJD1C	116	0.249285	4.37297	23603.1	DLLTTTAGK	728	117
PPB0454	JMJ1D1C cterm	IPI00384202.3	JMJD1C	115	1.58453	5.89074	777564	DLLTTTAGK	728	117
PPB0454	control	IPI00384202.3	JMJD1C	117	0	4.17864	15088.4	DLLTTTAGK	728	117
PPB0454	control	IPI00384202.3	JMJD1C	117	0	3.97615	9465.73	LAEAGETGR	728	117
PPB0454	JMJ1D1C cterm	IPI00384202.3	JMJD1C	114	0.231761	4.95885	90959.1	LANKIEHELSR	728	117
PPB0454	JMJ1D1C full	IPI00384202.3	JMJD1C	116	1.13323	5.91333	819091	LANKIEHELSR	728	117
PPB0454	JMJ1D1C full	IPI00384202.3	JMJD1C	116	2.57844	6.97337	9.40532e+06	AELVGK	728	117
PPB0454	JMJ1D1C cterm	IPI00384202.3	JMJD1C	115	2.20901	6.62676	4.23406e+06	AALAAAQYK	728	117
PPB0454	control	IPI00384202.3	JMJD1C	117	0	4.29019	19506.9	AALAAAQYK	728	117
PPB0454	JMJ1D1C cterm	IPI00384202.3	JMJD1C	114	0.021927	4.36385	23112.4	AELVGK	728	117
PPB0454	JMJ1D1C cterm	IPI00384202.3	JMJD1C	115	-0.141655	4.4358	27277	AELVGK	728	117
PPB0454	control	IPI00384202.3	JMJD1C	117	0	4.44989	28176.8	AELVGK	728	117
PPB0454	JMJ1D1C cterm	IPI00384202.3	JMJD1C	114	0.030169	3.43985	2753.29	AESISLDFGDHQADLLNCK	728	117
PPB0454	JMJ1D1C full	IPI00384202.3	JMJD1C	116	0.384954	3.84765	7041.25	AESISLDFGDHQADLLNCK	728	117
PPB0454	JMJ1D1C cterm	IPI00384202.3	JMJD1C	115	1.2825	4.92771	84666.7	AESISLDFGDHQADLLNCK	728	117
PPB0454	control	IPI00384202.3	JMJD1C	117	0	3.51766	3293.48	AESISLDFGDHQADLLNCK	728	117
PPB0454	JMJ1D1C cterm	IPI00384202.3	JMJD1C	114	0.606305	4.0931	12390.7	AFMEPLR	728	117
PPB0454	JMJ1D1C full	IPI00384202.3	JMJD1C	116	1.22511	4.76491	58198.6	AFMEPLR	728	117
PPB0454	JMJ1D1C cterm	IPI00384202.3	JMJD1C	115	0.288573	4.0109	10254.1	AFMEPLR	728	117
PPB0454	JMJ1D1C full	IPI00384202.3	JMJD1C	116	1.33036	4.91909	83003.1	ILQESIDVAPFTTK	728	117
PPB0454	JMJ1D1C cterm	IPI00384202.3	JMJD1C	115	0.190989	3.96225	9167.42	ILQESIDVAPFTTK	728	117
PPB0454	control	IPI00384202.3	JMJD1C	117	0	3.6437	4402.48	ILQESIDVAPFTTK	728	117
PPB0454	JMJ1D1C cterm	IPI00384202.3	JMJD1C	114	-0.364048	3.39405	2477.71	INVKPELK	728	117
PPB0454	JMJ1D1C full	IPI00384202.3	JMJD1C	116	-0.68975	3.12136	1322.39	INVKPELK	728	117
PPB0454	JMJ1D1C cterm	IPI00384202.3	JMJD1C	115	0.34718	4.34081	21918.5	INVKPELK	728	117
PPB0454	control	IPI00384202.3	JMJD1C	117	0	3.86607	7346.33	INVKPELK	728	117
PPB0454	JMJ1D1C cterm	IPI00384202.3	JMJD1C	114	-0.546317	3.26298	1832.22	INVKPELKEEPEESIISAVDENNK	728	117
PPB0454	JMJ1D1C full	IPI00384202.3	JMJD1C	116	-0.059194	3.80311	6354.97	INVKPELKEEPEESIISAVDENNK	728	117
PPB0454	JMJ1D1C cterm	IPI00384202.3	JMJD1C	115	0.860923	4.90575	80491.5	INVKPELKEEPEESIISAVDENNK	728	117
PPB0454	control	IPI00384202.3	JMJD1C	117	0	3.91727	8265.44	INVKPELKEEPEESIISAVDENNK	728	117
PPB0454	JMJ1D1C cterm	IPI00384202.3	JMJD1C	114	-0.0425952	3.94729	8857.12	ITHSPDSVK	728	117
PPB0454	JMJ1D1C full	IPI00384202.3	JMJD1C	116	0.159089	4.20199	15921.7	ITHSPDSVK	728	117
PPB0454	JMJ1D1C cterm	IPI00384202.3	JMJD1C	115	0.00465073	4.23007	16985.2	ITHSPDSVK	728	117
PPB0454	control	IPI00384202.3	JMJD1C	117	0	4.09786	12527.4	ITHSPDSVK	728	117
PPB0454	JMJ1D1C cterm	IPI00384202.3	JMJD1C	114	-0.034078	3.43933	2749.97	KAFMEPLR	728	117
PPB0454	JMJ1D1C full	IPI00384202.3	JMJD1C	116	0.330127	3.85655	7186.97	KAFMEPLR	728	117
PPB0454	JMJ1D1C cterm	IPI00384202.3	JMJD1C	115	-0.0850586	3.62388	4206.11	KAFMEPLR	728	117
PPB0454	control	IPI00384202.3	JMJD1C	117	0	3.58138	3813.97	KAFMEPLR	728	117
PPB0454	JMJ1D1C cterm	IPI00384202.3	JMJD1C	114	-0.0115507	4.48345	30440	KAWLTR	728	117
PPB0454	JMJ1D1C full	IPI00384202.3	JMJD1C	116	-0.240997	4.30701	20277.4	KAWLTR	728	117
PPB0454	JMJ1D1C cterm	IPI00384202.3	JMJD1C	115	-0.00110509	4.72942	53632.1	KAWLTR	728	117
PPB0454	control	IPI00384202.3	JMJD1C	117	0	4.60297	40083.8	KAWLTR	728	117
PPB0454	JMJ1D1C cterm	IPI00384202.3	JMJD1C	114	0.100244	4.40323	25306.5	KDSDQSWVSDVVK	728	117
PPB0454	JMJ1D1C full	IPI00384202.3	JMJD1C	116	1.29792	5.65393	450739	KDSDQSWVSDVVK	728	117
PPB0454	JMJ1D1C full	IPI00384202.3	JMJD1C	116		3.54569	3513.1	GSDSSIPDEEK	728	117
PPB0454	JMJ1D1C cterm	IPI00384202.3	JMJD1C	115		5.35233	225076	YVKDDKVNR	728	117
PPB0454	JMJ1D1C full	IPI00384202.3	JMJD1C	116		4.20525	16041.5	FYYFR	728	117
PPB0454	JMJ1D1C cterm	IPI00384202.3	JMJD1C	115		5.18281	152337	FYYFR	728	117
PPB0454	JMJ1D1C full	IPI00384202.3	JMJD1C	116		4.12352	13289.7	QLDFLTEDSAFQPYQDDIDSLNPVLRDNPQLHEEVK	728	117
PPB0454	JMJ1D1C cterm	IPI00384202.3	JMJD1C	115		1.92163	83.49	QLDFLTEDSAFQPYQDDIDSLNPVLRDNPQLHEEVK	728	117
PPB0454	JMJ1D1C full	IPI00384202.3	JMJD1C	116		2.45275	283.63	QTGESFLQDDSCCEIGPNLQK	728	117
PPB0454	JMJ1D1C cterm	IPI00384202.3	JMJD1C	115		2.84163	694.425	QTGESFLQDDSCCEIGPNLQK	728	117
PPB0454	JMJ1D1C full	IPI00384202.3	JMJD1C	116		2.46613	292.5	TALSWVK	728	117
PPB0454	JMJ1D1C cterm	IPI00384202.3	JMJD1C	115		6.09564	1246339	TALSWVK	728	117
PPB0454	JMJ1D1C full	IPI00384202.3	JMJD1C	116		3.53438	3422.8	TDNVSDFSESSDSENSNKR	728	117
PPB0454	JMJ1D1C full	IPI00384202.3	JMJD1C	116		4.49306	31121.2	VQEIFMQGPYSLNGYR	728	117
PPB0454	JMJ1D1C cterm	IPI00384202.3	JMJD1C	115		2.86649	735.338	ELTLENQIKEEREQDNSESPNGR	728	117
PPB0454	JMJ1D1C cterm	IPI00384202.3	JMJD1C	115		3.05341	1130.88	IDGFSSPDQYDDEAMSLWTHENFEDDELDIETSK	728	117
PPB0454	JMJ1D1C cterm	IPI00384202.3	JMJD1C	115		2.76533	582.546	NFQAVSQGSVPSSVMSAVNTMCNTK	728	117
PPB0454	JMJ1D1C cterm	IPI00384202.3	JMJD1C	115		4.75764	57232.4	SVSQPVAQKQECK	728	117
PPB0454	JMJ1D1C cterm	IPI00384202.3	JMJD1C	115		4.07831	11975.9	TSPLVSQNNEQGSTLR	728	117
PPB0454	JMJ1D1C full	IPI00384202.3	JMJD1C	116	0.129468	3.52264	3331.53	LKDSSEIPGALWHIYAGK	728	117
PPB0454	JMJ1D1C cterm	IPI00384202.3	JMJD1C	115	-0.08297	4.87965	75796.4	LANKIEHELSR	728	117
PPB0454	control	IPI00384202.3	JMJD1C	117	0	4.83506	68400.2	LANKIEHELSR	728	117
PPB0454	JMJ1D1C cterm	IPI00384202.3	JMJD1C	114	-0.272753	3.06741	1167.91	LKDSSEIPGALWHIYAGK	728	117
PPB0454	JMJ1D1C cterm	IPI00384202.3	JMJD1C	115	1.00872	4.58442	38407.5	LKDSSEIPGALWHIYAGK	728	117
PPB0454	control	IPI00384202.3	JMJD1C	117	0	3.44813	2806.3	LKDSSEIPGALWHIYAGK	728	117
PPB0454	JMJ1D1C cterm	IPI00384202.3	JMJD1C	114	-0.103722	3.55	3548.13	LKDWPSGEDFK	728	117
PPB0454	JMJ1D1C full	IPI00384202.3	JMJD1C	116	0.00499382	3.71173	5149.08	LKDWPSGEDFK	728	117
PPB0454	JMJ1D1C cterm	IPI00384202.3	JMJD1C	115	0.499867	4.38912	24497.5	LKDWPSGEDFK	728	117
PPB0454	control	IPI00384202.3	JMJD1C	117	0	3.76169	5776.9	LKDWPSGEDFK	728	117
PPB0454	JMJ1D1C cterm	IPI00384202.3	JMJD1C	114	-0.0457033	3.89123	7784.54	LKLQSNSNTGIPR	728	117
PPB0454	JMJ1D1C full	IPI00384202.3	JMJD1C	116	0.424509	4.41446	25969.2	LKLQSNSNTGIPR	728	117
PPB0454	JMJ1D1C cterm	IPI00384202.3	JMJD1C	115	1.43718	5.60965	407053	LKLQSNSNTGIPR	728	117
PPB0454	control	IPI00384202.3	JMJD1C	117	0	4.04491	11089.4	LKLQSNSNTGIPR	728	117
PPB0454	JMJ1D1C cterm	IPI00384202.3	JMJD1C	114	-0.162406	4.02619	10621.5	LLEEYGVR	728	117
PPB0454	JMJ1D1C full	IPI00384202.3	JMJD1C	116	0.616269	4.85788	72090.1	LLEEYGVR	728	117
PPB0454	JMJ1D1C cterm	IPI00384202.3	JMJD1C	115	1.40757	5.83169	678726	LLEEYGVR	728	117
PPB0454	control	IPI00384202.3	JMJD1C	117	0	4.29657	19795.5	LLEEYGVR	728	117
PPB0454	JMJ1D1C cterm	IPI00384202.3	JMJD1C	114	-0.01576	3.47477	2983.77	LLKEEINYDDK	728	117
PPB0454	JMJ1D1C full	IPI00384202.3	JMJD1C	116	-0.0754362	3.4681	2938.34	LLKEEINYDDK	728	117
PPB0454	JMJ1D1C cterm	IPI00384202.3	JMJD1C	115	1.29523	5.02129	105024	LLKEEINYDDK	728	117
PPB0454	control	IPI00384202.3	JMJD1C	117	0	3.5985	3967.32	LLKEEINYDDK	728	117
PPB0454	JMJ1D1C cterm	IPI00384202.3	JMJD1C	115	1.33849	4.66704	46455.8	DSSEIPGALWHIYAGK	728	117
PPB0454	control	IPI00384202.3	JMJD1C	117	0	3.20099	1588.49	DSSEIPGALWHIYAGK	728	117
PPB0454	JMJ1D1C full	IPI00384202.3	JMJD1C	116	0.266825	2.93937	869.696	HLMPTQIIPGSVLTDLLDAMHTLR	728	117
PPB0454	JMJ1D1C cterm	IPI00384202.3	JMJD1C	115	1.78531	4.64037	43688.8	HLMPTQIIPGSVLTDLLDAMHTLR	728	117
PPB0454	control	IPI00384202.3	JMJD1C	117	0	2.7275	533.95	HLMPTQIIPGSVLTDLLDAMHTLR	728	117
PPB0454	JMJ1D1C full	IPI00384202.3	JMJD1C	116	0.132844	3.84789	7045.16	IEHELSR	728	117
PPB0454	control	IPI00384202.3	JMJD1C	117	0	3.77001	5888.52	IEHELSR	728	117
PPB0454	JMJ1D1C full	IPI00384202.3	JMJD1C	116	0.613825	4.15968	14443.6	IIVDKYVK	728	117
PPB0454	JMJ1D1C cterm	IPI00384202.3	JMJD1C	115	2.07639	5.80476	637915	IIVDKYVK	728	117
PPB0454	control	IPI00384202.3	JMJD1C	117	0	3.60081	3988.5	IIVDKYVK	728	117
PPB0454	JMJ1D1C full	IPI00384202.3	JMJD1C	116	2.39694	5.6705	468273	INGEEGKPHNNEK	728	117
PPB0454	JMJ1D1C cterm	IPI00384202.3	JMJD1C	115	-0.114676	3.34141	2194.86	INGEEGKPHNNEK	728	117
PPB0454	control	IPI00384202.3	JMJD1C	117	0	3.32852	2130.7	INGEEGKPHNNEK	728	117
PPB0454	JMJ1D1C full	IPI00384202.3	JMJD1C	116	1.06353	4.61873	41565.4	LQSNSNTGIPR	728	117
PPB0454	JMJ1D1C cterm	IPI00384202.3	JMJD1C	115	2.2203	5.95802	907867	LQSNSNTGIPR	728	117
PPB0454	control	IPI00384202.3	JMJD1C	117	0	3.61016	4075.35	LQSNSNTGIPR	728	117
PPB0454	JMJ1D1C cterm	IPI00384202.3	JMJD1C	115	0.504098	3.44151	2763.81	LKQTGESFLQDDSCCEIGPNLQK	728	117
PPB0454	JMJ1D1C full	IPI00384202.3	JMJD1C	116	0.327845	3.9813	9578.63	SRANQNVNAVHSHYTR	728	117
PPB0454	JMJ1D1C cterm	IPI00384202.3	JMJD1C	115	-0.115838	3.72014	5249.78	SRANQNVNAVHSHYTR	728	117
PPB0454	control	IPI00384202.3	JMJD1C	117	0	3.70842	5109.96	SRANQNVNAVHSHYTR	728	117
PPB0454	JMJ1D1C cterm	IPI00384202.3	JMJD1C	114	0.284955	3.66412	4614.44	SSGKLQAAMASVIVRPSSSTK	728	117
PPB0454	JMJ1D1C full	IPI00384202.3	JMJD1C	116	-0.20533	3.22685	1685.96	SSGKLQAAMASVIVRPSSSTK	728	117
PPB0454	JMJ1D1C cterm	IPI00384202.3	JMJD1C	115	0.723871	4.33857	21805.6	SSGKLQAAMASVIVRPSSSTK	728	117
PPB0454	control	IPI00384202.3	JMJD1C	117	0	3.48714	3069.99	SSGKLQAAMASVIVRPSSSTK	728	117
PPB0454	JMJ1D1C cterm	IPI00384202.3	JMJD1C	114	0.067136	4.61783	41479	SSNASETEPNAIK	728	117
PPB0454	JMJ1D1C full	IPI00384202.3	JMJD1C	116	0.043904	4.64761	44423.2	SSNASETEPNAIK	728	117
PPB0454	control	IPI00384202.3	JMJD1C	117	0	2.80985	645.43	LKQTGESFLQDDSCCEIGPNLQK	728	117
PPB0454	JMJ1D1C cterm	IPI00384202.3	JMJD1C	114	0.268793	4.90369	80110.5	DNPQLHEEVK	728	117
PPB0454	JMJ1D1C full	IPI00384202.3	JMJD1C	116	2.66132	7.34923	2.23478e+07	DNPQLHEEVK	728	117
PPB0454	JMJ1D1C cterm	IPI00384202.3	JMJD1C	115	0.704457	5.57489	375739	DNPQLHEEVK	728	117
PPB0454	control	IPI00384202.3	JMJD1C	117	0	4.74287	55318.3	DNPQLHEEVK	728	117
PPB0454	JMJ1D1C cterm	IPI00384202.3	JMJD1C	114	0.468052	4.44538	27885.7	DSDQSWVSDVVK	728	117
PPB0454	JMJ1D1C full	IPI00384202.3	JMJD1C	116	1.69715	5.72749	533942	DSDQSWVSDVVK	728	117
PPB0454	JMJ1D1C cterm	IPI00384202.3	JMJD1C	115	-0.184187	4.02868	10682.6	DSDQSWVSDVVK	728	117
PPB0454	control	IPI00384202.3	JMJD1C	117	0	4.0853	12170.3	DSDQSWVSDVVK	728	117
PPB0454	JMJ1D1C cterm	IPI00384202.3	JMJD1C	114	0.146838	4.3848	24254.8	DSIISNANVK	728	117
PPB0454	JMJ1D1C full	IPI00384202.3	JMJD1C	116	0.0741634	4.36514	23181.2	DSIISNANVK	728	117
PPB0454	JMJ1D1C cterm	IPI00384202.3	JMJD1C	115	0.418297	4.89179	77945.2	DSIISNANVK	728	117
PPB0454	control	IPI00384202.3	JMJD1C	117	0	4.34593	22178.5	DSIISNANVK	728	117
PPB0454	JMJ1D1C cterm	IPI00384202.3	JMJD1C	114	-0.137074	2.99283	983.635	DWPSGEDFK	728	117
PPB0454	JMJ1D1C full	IPI00384202.3	JMJD1C	116	0.0480532	3.23097	1702.06	DWPSGEDFK	728	117
PPB0454	JMJ1D1C cterm	IPI00384202.3	JMJD1C	115	0.860179	4.22562	16812	DWPSGEDFK	728	117
PPB0454	control	IPI00384202.3	JMJD1C	117	0	3.23788	1729.34	DWPSGEDFK	728	117
PPB0454	JMJ1D1C cterm	IPI00384202.3	JMJD1C	114	0.066505	3.47962	3017.34	EFWDGFEEVSK	728	117
PPB0454	JMJ1D1C full	IPI00384202.3	JMJD1C	116	0.376132	3.84226	6954.48	EFWDGFEEVSK	728	117
PPB0454	JMJ1D1C cterm	IPI00384202.3	JMJD1C	115	1.4429	5.09156	123469	EFWDGFEEVSK	728	117
PPB0454	control	IPI00384202.3	JMJD1C	117	0	3.52109	3319.64	EFWDGFEEVSK	728	117
PPB0454	JMJ1D1C cterm	IPI00384202.3	JMJD1C	114	-0.635982	3.74667	5580.46	EFWDGFEEVSKR	728	117
PPB0454	JMJ1D1C full	IPI00384202.3	JMJD1C	116	0.125605	4.56127	36414.2	EFWDGFEEVSKR	728	117
PPB0454	JMJ1D1C cterm	IPI00384202.3	JMJD1C	115	1.17729	5.79548	624422	EFWDGFEEVSKR	728	117
PPB0454	control	IPI00384202.3	JMJD1C	117	0	4.49062	30947.4	EFWDGFEEVSKR	728	117
PPB0454	JMJ1D1C cterm	IPI00384202.3	JMJD1C	114	0.551636	5.57263	373790	EKTEWHVEK	728	117
PPB0454	JMJ1D1C full	IPI00384202.3	JMJD1C	116	2.21079	6.70011	5.01312e+06	SSPSPEVVKPK	728	117
PPB0454	JMJ1D1C cterm	IPI00384202.3	JMJD1C	115	1.01362	5.79984	630731	SSNASETEPNAIK	728	117
PPB0454	control	IPI00384202.3	JMJD1C	117	0	4.65866	45568.4	SSNASETEPNAIK	728	117
PPB0454	JMJ1D1C cterm	IPI00384202.3	JMJD1C	114	0.590989	5.02729	106486	SSPSPEVVKPK	728	117
PPB0454	JMJ1D1C cterm	IPI00384202.3	JMJD1C	115	-0.148911	4.52293	33336.9	SSPSPEVVKPK	728	117
PPB0454	control	IPI00384202.3	JMJD1C	117	0	4.54428	35016.7	SSPSPEVVKPK	728	117
PPB0454	JMJ1D1C cterm	IPI00384202.3	JMJD1C	114	1.29205	3.40933	2566.45	SSSEQSLTEMWRPNNNLSK	728	117
PPB0454	JMJ1D1C full	IPI00384202.3	JMJD1C	116	0.0830793	2.25338	179.215	SSSEQSLTEMWRPNNNLSK	728	117
PPB0454	JMJ1D1C cterm	IPI00384202.3	JMJD1C	115	-0.172246	2.18057	151.555	SSSEQSLTEMWRPNNNLSK	728	117
PPB0454	control	IPI00384202.3	JMJD1C	117	0	2.22525	167.979	SSSEQSLTEMWRPNNNLSK	728	117
PPB0454	JMJ1D1C cterm	IPI00384202.3	JMJD1C	114	0.100031	4.43497	27225.3	SVSDLYK	728	117
PPB0454	JMJ1D1C full	IPI00384202.3	JMJD1C	116	0.599983	4.98794	97260.9	SVSDLYK	728	117
PPB0454	JMJ1D1C cterm	IPI00384202.3	JMJD1C	115	-0.141673	4.4288	26841.2	SVSDLYK	728	117
PPB0454	control	IPI00384202.3	JMJD1C	117	0	4.44291	27727.7	SVSDLYK	728	117
PPB0454	JMJ1D1C cterm	IPI00384202.3	JMJD1C	114	-0.276986	4.82805	67304.7	SVSQPVAQK	728	117
PPB0454	JMJ1D1C full	IPI00384202.3	JMJD1C	116	-0.200668	4.95738	90651.8	SVSQPVAQK	728	117
PPB0454	JMJ1D1C cterm	IPI00384202.3	JMJD1C	114	-0.173363	3.52823	3374.64	LLKEEINYDDKLQVK	728	117
PPB0454	JMJ1D1C full	IPI00384202.3	JMJD1C	116	0.116541	3.87114	7432.67	LLKEEINYDDKLQVK	728	117
PPB0454	JMJ1D1C cterm	IPI00384202.3	JMJD1C	115	1.28895	5.22607	168296	LLKEEINYDDKLQVK	728	117
PPB0454	control	IPI00384202.3	JMJD1C	117	0	3.80956	6450.05	LLKEEINYDDKLQVK	728	117
PPB0454	JMJ1D1C cterm	IPI00384202.3	JMJD1C	114	-0.143434	4.82782	67269.4	LNTSVDTHK	728	117
PPB0454	JMJ1D1C full	IPI00384202.3	JMJD1C	116	0.411434	5.4357	272709	LNTSVDTHK	728	117
PPB0454	JMJ1D1C cterm	IPI00384202.3	JMJD1C	115	-0.178136	5.02865	106819	LNTSVDTHK	728	117
PPB0454	control	IPI00384202.3	JMJD1C	117	0	5.07922	120012	LNTSVDTHK	728	117
PPB0454	JMJ1D1C cterm	IPI00384202.3	JMJD1C	114	0.823101	4.57083	37224.9	LQAAMASVIVRPSSSTK	728	117
PPB0454	JMJ1D1C full	IPI00384202.3	JMJD1C	116	0.497807	4.29855	19886.3	LQAAMASVIVRPSSSTK	728	117
PPB0454	JMJ1D1C cterm	IPI00384202.3	JMJD1C	115	1.87506	5.85832	721645	LQAAMASVIVRPSSSTK	728	117
PPB0454	control	IPI00384202.3	JMJD1C	117	0	3.8557	7173.06	LQAAMASVIVRPSSSTK	728	117
PPB0454	JMJ1D1C cterm	IPI00384202.3	JMJD1C	114	0.306101	3.64323	4397.77	LRTDNVSDFSESSDSENSNKR	728	117
PPB0454	JMJ1D1C full	IPI00384202.3	JMJD1C	116	0.827209	4.21735	16495	LRTDNVSDFSESSDSENSNKR	728	117
PPB0454	JMJ1D1C cterm	IPI00384202.3	JMJD1C	115	0.131493	4.67001	46775	KDSDQSWVSDVVK	728	117
PPB0454	control	IPI00384202.3	JMJD1C	117	0	4.41096	25760.8	KDSDQSWVSDVVK	728	117
PPB0454	JMJ1D1C cterm	IPI00384202.3	JMJD1C	114	0.0629074	4.32333	21053.7	KFEEEDLDDILR	728	117
PPB0454	JMJ1D1C full	IPI00384202.3	JMJD1C	116	0.913127	5.22656	168485	KFEEEDLDDILR	728	117
PPB0454	JMJ1D1C cterm	IPI00384202.3	JMJD1C	115	1.60641	6.10236	1.2658e+06	KFEEEDLDDILR	728	117
PPB0454	control	IPI00384202.3	JMJD1C	117	0	4.36839	23355.8	KFEEEDLDDILR	728	117
PPB0454	JMJ1D1C cterm	IPI00384202.3	JMJD1C	114	0.254385	3.28568	1930.55	KFEEEDLDDILRK	728	117
PPB0454	JMJ1D1C full	IPI00384202.3	JMJD1C	116	0.668367	3.75268	5658.17	KFEEEDLDDILRK	728	117
PPB0454	JMJ1D1C cterm	IPI00384202.3	JMJD1C	115	1.8916	5.15843	144022	KFEEEDLDDILRK	728	117
PPB0454	control	IPI00384202.3	JMJD1C	117	0	3.13927	1378.06	KFEEEDLDDILRK	728	117
PPB0454	JMJ1D1C cterm	IPI00384202.3	JMJD1C	114	-0.0180052	4.72926	53611.2	KGEEPAHSPVFCR	728	117
PPB0454	JMJ1D1C full	IPI00384202.3	JMJD1C	116	0.655371	5.45565	285526	KGEEPAHSPVFCR	728	117
PPB0454	JMJ1D1C cterm	IPI00384202.3	JMJD1C	115	1.64034	6.62313	4.19886e+06	KGEEPAHSPVFCR	728	117
PPB0454	control	IPI00384202.3	JMJD1C	117	0	4.85523	71652.7	KGEEPAHSPVFCR	728	117
PPB0454	JMJ1D1C cterm	IPI00384202.3	JMJD1C	114	-0.132153	3.44097	2760.42	KGEIEEDLKPNGVLSR	728	117
PPB0454	JMJ1D1C full	IPI00384202.3	JMJD1C	116	0.456824	4.08297	12105	KGEIEEDLKPNGVLSR	728	117
PPB0454	JMJ1D1C cterm	IPI00384202.3	JMJD1C	115	1.56609	5.37475	237000	KGEIEEDLKPNGVLSR	728	117
PPB0454	control	IPI00384202.3	JMJD1C	117	0	3.6811	4798.44	KGEIEEDLKPNGVLSR	728	117
PPB0454	JMJ1D1C cterm	IPI00384202.3	JMJD1C	114	0.65873	4.19325	15604.6	KGSDSSIPDEEK	728	117
PPB0454	JMJ1D1C full	IPI00384202.3	JMJD1C	116	0.73502	4.32256	21016.2	KGSDSSIPDEEK	728	117
PPB0454	JMJ1D1C cterm	IPI00384202.3	JMJD1C	115	0.124469	3.89452	7843.77	KGSDSSIPDEEK	728	117
PPB0454	control	IPI00384202.3	JMJD1C	117	0	3.64249	4390.3	KGSDSSIPDEEK	728	117
PPB0454	JMJ1D1C cterm	IPI00384202.3	JMJD1C	114	0.0167075	3.88489	7671.66	LAEAGETGR	728	117
PPB0454	JMJ1D1C full	IPI00384202.3	JMJD1C	116	0.923115	4.84431	69873.2	LAEAGETGR	728	117
PPB0454	JMJ1D1C cterm	IPI00384202.3	JMJD1C	115	1.80151	5.90522	803942	LAEAGETGR	728	117
PPB0454	JMJ1D1C full	IPI00384202.3	JMJD1C	116	0.177239	3.1256	1335.38	LTPPESQSPLHWLADLAEQK	728	117
PPB0454	JMJ1D1C cterm	IPI00384202.3	JMJD1C	115	0.155424	3.72809	5346.74	LRTDNVSDFSESSDSENSNKR	728	117
PPB0454	control	IPI00384202.3	JMJD1C	117	0	3.4451	2786.78	LRTDNVSDFSESSDSENSNKR	728	117
PPB0454	JMJ1D1C cterm	IPI00384202.3	JMJD1C	114	0.269372	3.16472	1461.24	LTPPESQSPLHWLADLAEQK	728	117
PPB0454	JMJ1D1C cterm	IPI00384202.3	JMJD1C	115	1.11493	4.24582	17612.4	LTPPESQSPLHWLADLAEQK	728	117
PPB0454	control	IPI00384202.3	JMJD1C	117	0	3.00332	1007.68	LTPPESQSPLHWLADLAEQK	728	117
PPB0454	JMJ1D1C cterm	IPI00384202.3	JMJD1C	114	0.341523	4.08297	12105.1	MDPNVSDSKHSIANAK	728	117
PPB0454	JMJ1D1C full	IPI00384202.3	JMJD1C	116	1.54711	5.34157	219566	MDPNVSDSKHSIANAK	728	117
PPB0454	JMJ1D1C cterm	IPI00384202.3	JMJD1C	115	0.26947	4.24645	17638	MDPNVSDSKHSIANAK	728	117
PPB0454	control	IPI00384202.3	JMJD1C	117	0	3.84942	7070	MDPNVSDSKHSIANAK	728	117
PPB0454	JMJ1D1C cterm	IPI00384202.3	JMJD1C	114	0.218952	2.45728	286.606	MENSGNSVSEIIKPCSVNLIASTSSDIQNSVDSK	728	117
PPB0454	JMJ1D1C cterm	IPI00384202.3	JMJD1C	115	0.448204	5.78877	614849	SVSQPVAQK	728	117
PPB0454	control	IPI00384202.3	JMJD1C	117	0	5.213	163307	SVSQPVAQK	728	117
PPB0454	JMJ1D1C cterm	IPI00384202.3	JMJD1C	114	-0.313288	3.99165	9809.68	TALSWVKK	728	117
PPB0454	JMJ1D1C full	IPI00384202.3	JMJD1C	116	-0.109698	4.24826	17711.6	TALSWVKK	728	117
PPB0454	JMJ1D1C cterm	IPI00384202.3	JMJD1C	115	0.647677	5.18815	154224	TALSWVKK	728	117
PPB0454	control	IPI00384202.3	JMJD1C	117	0	4.41292	25877.1	TALSWVKK	728	117
PPB0454	JMJ1D1C cterm	IPI00384202.3	JMJD1C	114	0.191415	5.18579	153387	TDSMPAMQLASK	728	117
PPB0454	JMJ1D1C full	IPI00384202.3	JMJD1C	116	-0.0546689	4.99272	98337	TDSMPAMQLASK	728	117
PPB0454	JMJ1D1C cterm	IPI00384202.3	JMJD1C	115	0.859193	6.0891	1.22772e+06	TDSMPAMQLASK	728	117
PPB0454	control	IPI00384202.3	JMJD1C	117	0	5.10234	126574	TDSMPAMQLASK	728	117
PPB0454	JMJ1D1C cterm	IPI00384202.3	JMJD1C	114	0.0589182	4.16572	14646.1	TDSMPAMQLASKDR	728	117
PPB0454	JMJ1D1C full	IPI00384202.3	JMJD1C	116	-0.0497534	4.11006	12884.4	TDSMPAMQLASKDR	728	117
PPB0454	JMJ1D1C cterm	IPI00384202.3	JMJD1C	115	0.292897	4.63523	43175.2	TDSMPAMQLASKDR	728	117
PPB0454	control	IPI00384202.3	JMJD1C	117	0	4.21478	16397.4	TDSMPAMQLASKDR	728	117
PPB0454	JMJ1D1C cterm	IPI00384202.3	JMJD1C	114	0.272028	5.02265	105354	TEWHVEK	728	117
PPB0454	JMJ1D1C full	IPI00384202.3	JMJD1C	116	-0.126122	4.67751	47589.8	TEWHVEK	728	117
PPB0454	JMJ1D1C cterm	IPI00008449.1	FIP1L1	114	0.0529099	2.85405	714.571	MGLEVIPVTSTTNK	2	117
PPB0454	JMJ1D1C full	IPI00008449.1	FIP1L1	116	0.862073	3.71622	5202.61	MGLEVIPVTSTTNK	2	117
PPB0454	JMJ1D1C cterm	IPI00008449.1	FIP1L1	115	-0.0734671	2.9632	918.76	MGLEVIPVTSTTNK	2	117
PPB0454	control	IPI00008449.1	FIP1L1	117	0	2.90911	811.163	MGLEVIPVTSTTNK	2	117
PPB0454	JMJ1D1C cterm	IPI00008449.1	FIP1L1	114	0.150499	3.37602	2376.97	RLPGAIDVIGQTITISR	2	117
PPB0454	JMJ1D1C full	IPI00008449.1	FIP1L1	116	0.0279193	3.30646	2025.15	RLPGAIDVIGQTITISR	2	117
PPB0454	JMJ1D1C cterm	IPI00008449.1	FIP1L1	115	-0.0198941	3.44116	2761.62	RLPGAIDVIGQTITISR	2	117
PPB0454	control	IPI00008449.1	FIP1L1	117	0	3.3335	2155.25	RLPGAIDVIGQTITISR	2	117
PPB0454	JMJ1D1C cterm	IPI00003865.1	HSPA8	114	0.191968	5.29813	198670	ARFEELNADLFR	142	117
PPB0454	JMJ1D1C full	IPI00003865.1	HSPA8	116	0.43574	5.59492	393476	ARFEELNADLFR	142	117
PPB0454	JMJ1D1C cterm	IPI00003865.1	HSPA8	115	0.671621	6.01332	1.03114e+06	ARFEELNADLFR	142	117
PPB0454	control	IPI00003865.1	HSPA8	117	0	5.21414	163733	ARFEELNADLFR	142	117
PPB0454	JMJ1D1C cterm	IPI00003865.1	HSPA8	114	0.647948	3.69744	4982.38	CNEIINWLDKNQTAEKEEFEHQQK	142	117
PPB0454	JMJ1D1C full	IPI00003865.1	HSPA8	116	0.528905	3.63141	4279.65	CNEIINWLDKNQTAEKEEFEHQQK	142	117
PPB0454	JMJ1D1C cterm	IPI00003865.1	HSPA8	114	-0.464791	4.06098	11507.6	DAGTIAGLNVLR	142	117
PPB0454	JMJ1D1C cterm	IPI00003865.1	HSPA8	115	0.332857	3.61788	4148.38	CNEIINWLDKNQTAEKEEFEHQQK	142	117
PPB0454	control	IPI00003865.1	HSPA8	117	0	3.15746	1437.02	CNEIINWLDKNQTAEKEEFEHQQK	142	117
PPB0454	JMJ1D1C full	IPI00003865.1	HSPA8	116	0.03271	4.6115	40878.8	DAGTIAGLNVLR	142	117
PPB0454	JMJ1D1C cterm	IPI00003865.1	HSPA8	115	0.581787	5.3431	220341	DAGTIAGLNVLR	142	117
PPB0454	control	IPI00003865.1	HSPA8	117	0	4.63375	43027.6	DAGTIAGLNVLR	142	117
PPB0454	JMJ1D1C cterm	IPI00003865.1	HSPA8	114	0.549527	5.58996	389007	DNNLLGK	142	117
PPB0454	JMJ1D1C full	IPI00003865.1	HSPA8	116	0.468971	5.56241	365102	DNNLLGK	142	117
PPB0454	control	IPI00003865.1	HSPA8	117	0	5.1484	140735	DNNLLGK	142	117
PPB0454	JMJ1D1C cterm	IPI00003865.1	HSPA8	114	0.245694	4.01414	10331	FDDAVVQSDMK	142	117
PPB0454	JMJ1D1C full	IPI00003865.1	HSPA8	116	0.315239	4.1367	13699.4	FDDAVVQSDMK	142	117
PPB0454	JMJ1D1C cterm	IPI00003865.1	HSPA8	115	0.342695	4.34668	22216.6	FDDAVVQSDMK	142	117
PPB0454	control	IPI00003865.1	HSPA8	117	0	3.87642	7523.53	FDDAVVQSDMK	142	117
PPB0454	JMJ1D1C cterm	IPI00003865.1	HSPA8	114	0.154061	2.92427	839.977	FEELNADLFR	142	117
PPB0454	JMJ1D1C full	IPI00003865.1	HSPA8	116	0.144702	2.96792	928.798	FEELNADLFR	142	117
PPB0454	JMJ1D1C cterm	IPI00003865.1	HSPA8	115	0.167349	3.17309	1489.66	FEELNADLFR	142	117
PPB0454	control	IPI00003865.1	HSPA8	117	0	2.87818	755.403	FEELNADLFR	142	117
PPB0454	JMJ1D1C cterm	IPI00003865.1	HSPA8	114	0.32497	4.55062	35532.1	GPAVGIDLGTTYSCVGVFQHGK	142	117
PPB0454	JMJ1D1C full	IPI00003865.1	HSPA8	116	0.385363	4.66403	46134.6	GPAVGIDLGTTYSCVGVFQHGK	142	117
PPB0454	JMJ1D1C cterm	IPI00003865.1	HSPA8	115	0.605198	5.06638	116515	GPAVGIDLGTTYSCVGVFQHGK	142	117
PPB0454	control	IPI00003865.1	HSPA8	117	0	4.33362	21558.7	GPAVGIDLGTTYSCVGVFQHGK	142	117
PPB0454	JMJ1D1C cterm	IPI00003865.1	HSPA8	114	0.418587	5.93868	868317	GTLDPVEK	142	117
PPB0454	JMJ1D1C full	IPI00003865.1	HSPA8	116	0.555583	6.12869	1.34489e+06	GTLDPVEK	142	117
PPB0454	JMJ1D1C cterm	IPI00003865.1	HSPA8	115	0.470197	6.22582	1.68198e+06	GTLDPVEK	142	117
PPB0454	JMJ1D1C cterm	IPI00003865.1	HSPA8	115	0.375869	5.14583	139903	HWPFMVVNDAGRPK	142	117
PPB0454	control	IPI00003865.1	HSPA8	117	0	5.62806	424681	GTLDPVEK	142	117
PPB0454	JMJ1D1C cterm	IPI00003865.1	HSPA8	114	0.189997	4.72442	53017.7	HWPFMVVNDAGRPK	142	117
PPB0454	JMJ1D1C full	IPI00003865.1	HSPA8	116	0.229052	4.81649	65537.5	HWPFMVVNDAGRPK	142	117
PPB0454	control	IPI00003865.1	HSPA8	117	0	4.6424	43893.2	HWPFMVVNDAGRPK	142	117
PPB0454	JMJ1D1C cterm	IPI00003865.1	HSPA8	114	0.436648	5.23911	173426	IINEPTAAAIAYGLDKK	142	117
PPB0454	JMJ1D1C cterm	IPI00003865.1	HSPA8	115	0.697746	5.97371	941261	DNNLLGK	142	117
PPB0454	JMJ1D1C full	IPI00003865.1	HSPA8	116	0.587144	5.44262	277092	IINEPTAAAIAYGLDKK	142	117
PPB0454	JMJ1D1C cterm	IPI00003865.1	HSPA8	115	0.507321	5.54532	351011	IINEPTAAAIAYGLDKK	142	117
PPB0454	control	IPI00003865.1	HSPA8	117	0	4.91044	81365.1	IINEPTAAAIAYGLDKK	142	117
PPB0454	JMJ1D1C cterm	IPI00003865.1	HSPA8	114	-0.376781	3.03882	1093.51	ILDKCNEIINWLDK	142	117
PPB0454	JMJ1D1C full	IPI00003865.1	HSPA8	116	-0.19554	3.27308	1875.32	ILDKCNEIINWLDK	142	117
PPB0454	JMJ1D1C cterm	IPI00003865.1	HSPA8	115	0.730848	4.38198	24098.1	ILDKCNEIINWLDK	142	117
PPB0454	control	IPI00003865.1	HSPA8	117	0	3.52357	3338.68	ILDKCNEIINWLDK	142	117
PPB0454	JMJ1D1C cterm	IPI00003865.1	HSPA8	114	0.352279	5.14061	138233	LDKSQIHDIVLVGGSTR	142	117
PPB0454	JMJ1D1C full	IPI00003865.1	HSPA8	116	0.498958	5.3403	218930	LDKSQIHDIVLVGGSTR	142	117
PPB0454	JMJ1D1C cterm	IPI00003865.1	HSPA8	115	0.507359	5.53123	339802	LDKSQIHDIVLVGGSTR	142	117
PPB0454	control	IPI00003865.1	HSPA8	117	0	4.89631	78759.9	LDKSQIHDIVLVGGSTR	142	117
PPB0454	JMJ1D1C cterm	IPI00003865.1	HSPA8	114	0.302135	5.29925	199183	MKEIAEAYLGK	142	117
PPB0454	JMJ1D1C full	IPI00003865.1	HSPA8	116	0.437633	5.48776	307443	MKEIAEAYLGK	142	117
PPB0454	JMJ1D1C cterm	IPI00003865.1	HSPA8	115	0.632483	5.86513	733051	MKEIAEAYLGK	142	117
PPB0454	control	IPI00003865.1	HSPA8	117	0	5.10509	127377	MKEIAEAYLGK	142	117
PPB0454	JMJ1D1C cterm	IPI00003865.1	HSPA8	114	0.40144	5.79106	618096	MVNHFIAEFK	142	117
PPB0454	JMJ1D1C full	IPI00003865.1	HSPA8	116	0.429896	5.87253	745634	MVNHFIAEFK	142	117
PPB0454	JMJ1D1C cterm	IPI00003865.1	HSPA8	115	0.570025	6.19517	1.56738e+06	MVNHFIAEFK	142	117
PPB0454	control	IPI00003865.1	HSPA8	117	0	5.49759	314477	MVNHFIAEFK	142	117
PPB0454	JMJ1D1C cterm	IPI00003865.1	HSPA8	114	0.394527	5.1329	135800	MVNHFIAEFKR	142	117
PPB0454	JMJ1D1C full	IPI00003865.1	HSPA8	116	0.478785	5.27017	186283	MVNHFIAEFKR	142	117
PPB0454	JMJ1D1C cterm	IPI00003865.1	HSPA8	115	0.659157	5.63306	429600	MVNHFIAEFKR	142	117
PPB0454	control	IPI00003865.1	HSPA8	117	0	4.84635	70201.5	MVNHFIAEFKR	142	117
PPB0454	JMJ1D1C cterm	IPI00003865.1	HSPA8	114	0.255153	3.47782	3004.86	NQTAEKEEFEHQQKELEK	142	117
PPB0454	JMJ1D1C full	IPI00003865.1	HSPA8	116	0.6501	3.92578	8429.17	NQTAEKEEFEHQQKELEK	142	117
PPB0454	JMJ1D1C cterm	IPI00003865.1	HSPA8	115	0.214589	3.67279	4707.53	NQTAEKEEFEHQQKELEK	142	117
PPB0454	JMJ1D1C cterm	IPI00003865.1	HSPA8	115	0.395519	5.44907	281238	NQVAMNPTNTVFDAK	142	117
PPB0454	control	IPI00003865.1	HSPA8	117	0	3.33064	2141.13	NQTAEKEEFEHQQKELEK	142	117
PPB0454	JMJ1D1C cterm	IPI00003865.1	HSPA8	114	0.387925	5.20595	160674	NQVAMNPTNTVFDAK	142	117
PPB0454	JMJ1D1C full	IPI00003865.1	HSPA8	116	0.421071	5.29211	195932	NQVAMNPTNTVFDAK	142	117
PPB0454	control	IPI00003865.1	HSPA8	117	0	4.92599	84332.2	NQVAMNPTNTVFDAK	142	117
PPB0454	JMJ1D1C cterm	IPI00003865.1	HSPA8	114	0.614108	4.56162	36443.4	NQVAMNPTNTVFDAKR	142	117
PPB0454	JMJ1D1C full	IPI00003865.1	HSPA8	116	0.75294	4.75346	56684.4	NQVAMNPTNTVFDAKR	142	117
PPB0454	JMJ1D1C cterm	IPI00003865.1	HSPA8	115		3.78921	6154.72	QTQTFTTYSDNQPGVLIQVYEGER	142	117
PPB0454	JMJ1D1C cterm	IPI00003865.1	HSPA8	115	0.675666	4.85871	72228.7	NQVAMNPTNTVFDAKR	142	117
PPB0454	control	IPI00003865.1	HSPA8	117	0	4.05548	11362.7	NQVAMNPTNTVFDAKR	142	117
PPB0454	JMJ1D1C cterm	IPI00003865.1	HSPA8	114	0.167718	4.82347	66599.7	NSLESYAFNMK	142	117
PPB0454	JMJ1D1C full	IPI00003865.1	HSPA8	116	0.238472	4.94724	88560.4	NSLESYAFNMK	142	117
PPB0454	JMJ1D1C cterm	IPI00003865.1	HSPA8	115	0.487408	5.3787	239164	NSLESYAFNMK	142	117
PPB0454	control	IPI00003865.1	HSPA8	117	0	4.76373	58039.8	NSLESYAFNMK	142	117
PPB0454	JMJ1D1C cterm	IPI00003865.1	HSPA8	114	0.240815	4.66528	46268.3	RFDDAVVQSDMK	142	117
PPB0454	JMJ1D1C full	IPI00003865.1	HSPA8	116	0.333362	4.81084	64691.1	RFDDAVVQSDMK	142	117
PPB0454	JMJ1D1C cterm	IPI00003865.1	HSPA8	115	0.348607	5.00861	102002	RFDDAVVQSDMK	142	117
PPB0454	control	IPI00003865.1	HSPA8	117	0	4.53244	34075.4	RFDDAVVQSDMK	142	117
PPB0454	JMJ1D1C cterm	IPI00003865.1	HSPA8	114	0.272246	4.24652	17640.9	RFDDAVVQSDMKHWPFMVVNDAGRPK	142	117
PPB0454	JMJ1D1C full	IPI00003865.1	HSPA8	116	0.357276	4.38457	24241.8	RFDDAVVQSDMKHWPFMVVNDAGRPK	142	117
PPB0454	JMJ1D1C cterm	IPI00003865.1	HSPA8	115	0.272095	4.4819	30332.2	RFDDAVVQSDMKHWPFMVVNDAGRPK	142	117
PPB0454	control	IPI00003865.1	HSPA8	117	0	4.08225	12085	RFDDAVVQSDMKHWPFMVVNDAGRPK	142	117
PPB0454	JMJ1D1C cterm	IPI00003865.1	HSPA8	114	0.0654726	4.82903	67457	SFYPEEVSSMVLTK	142	117
PPB0454	JMJ1D1C full	IPI00003865.1	HSPA8	116	0.173104	4.98967	97650	SFYPEEVSSMVLTK	142	117
PPB0454	JMJ1D1C cterm	IPI00003865.1	HSPA8	115	0.251275	5.25036	177977	SFYPEEVSSMVLTK	142	117
PPB0454	control	IPI00003865.1	HSPA8	117	0	4.87153	74392.1	SFYPEEVSSMVLTK	142	117
PPB0454	JMJ1D1C cterm	IPI00003865.1	HSPA8	114	-0.154362	3.67962	4782.08	SINPDEAVAYGAAVQAAILSGDK	142	117
PPB0454	JMJ1D1C full	IPI00003865.1	HSPA8	116	-0.0915627	3.79543	6243.51	SINPDEAVAYGAAVQAAILSGDK	142	117
PPB0454	JMJ1D1C cterm	IPI00003865.1	HSPA8	115	0.56515	4.63466	43118.3	SINPDEAVAYGAAVQAAILSGDK	142	117
PPB0454	control	IPI00003865.1	HSPA8	117	0	3.94195	8748.84	SINPDEAVAYGAAVQAAILSGDK	142	117
PPB0454	control	IPI00003865.1	HSPA8	117	0	5.20601	160699	SQIHDIVLVGGSTR	142	117
PPB0454	JMJ1D1C cterm	IPI00003865.1	HSPA8	114	0.302849	5.40089	251704	SQIHDIVLVGGSTR	142	117
PPB0454	JMJ1D1C full	IPI00003865.1	HSPA8	116	0.428466	5.57952	379770	SQIHDIVLVGGSTR	142	117
[truncated: 1,050 more rows]

[truncated: 1 more sheets: JMJD1C cterm pept 454]
